# Supplementary material for: Peripheral arterial occlusive disease: Global gene expression analyses suggest a major role for immune and inflammatory responses
Source: BMC Genomics. 2008 Aug 1;9:369. doi: 10.1186/1471-2164-9-369 (PMC2529314; doi:10.1186/1471-2164-9-369)
Supplement: Additional File 1 — Table 1. 366 differentially expressed genes in intermediate lesions relative to normal femoral arteries. Affymetrix Probe Set ID, Gene Title, Gene Symbol, GO Biological Process, GO Molecular Function, GO Cellular Component, Unigene, Entrez Gene, Ensembl, Chromosome Number, Socre(d), Fold Change and q-value(%) which is the lowest FDR are listed in the table. [file 1471-2164-9-369-S1.xls]

## Sheet: Table 1
Probe Set ID	Gene Title	Gene Symbol	GO Biological Process Description	GO Molecular Function Description	GO Cellular Component Description	Unigene	Entrez Gene	Ensembl	Chromosome Number	Score(d)	Fold Change	q-value(%)
221815_at	abhydrolase domain containing 2	ABHD2	---	---	---	Hs.122337	11057	ENSG00000196930	chr15	4.06881	1.23893	0.331017
201715_s_at	apoptotic chromatin condensation inducer 1	ACIN1	apoptosis /// erythrocyte differentiation /// apoptotic chromosome condensation /// positive regulation of monocyte differentiation	nucleotide binding /// DNA binding /// ATPase activity /// enzyme binding /// nucleic acid binding	nucleus /// nucleus	Hs.124490	22985	ENSG00000100813	chr14	4.08334	1.34651	0.331017
222162_s_at	ADAM metallopeptidase with thrombospondin type 1 motif, 1	ADAMTS1	proteolysis /// integrin-mediated signaling pathway /// negative regulation of cell proliferation	metalloendopeptidase activity /// integrin binding /// heparin binding /// zinc ion binding /// metal ion binding /// peptidase activity /// metallopeptidase activity /// hydrolase activity /// metallopeptidase activity	extracellular matrix (sensu Metazoa) /// extracellular matrix	Hs.534115	9510	ENSG00000154734	chr21	4.39876	1.66089	0.219784
201786_s_at	adenosine deaminase, RNA-specific	ADAR	mRNA processing /// RNA editing /// antimicrobial humoral response (sensu Vertebrata) /// base conversion or substitution editing /// RNA processing	DNA binding /// double-stranded RNA binding /// double-stranded RNA adenosine deaminase activity /// hydrolase activity /// metal ion binding /// double-stranded RNA adenosine deaminase activity /// RNA binding /// double-stranded RNA adenosine deaminase	nucleus /// cytoplasm /// intracellular /// nucleus	Hs.12341	103	ENSG00000160710	chr1	4.93991	1.66456	0
217748_at	adiponectin receptor 1 /// adiponectin receptor 1	ADIPOR1	lipid metabolism /// hormone-mediated signaling /// fatty acid oxidation /// fatty acid metabolism	receptor activity /// hormone binding	integral to membrane /// integral to membrane /// membrane	Hs.5298	51094	ENSG00000159346		4.21646	1.4983	0.219784
213095_x_at	allograft inflammatory factor 1	AIF1	response to stress /// inflammatory response /// cell cycle arrest /// negative regulation of cell proliferation	calcium ion binding	nucleus	Hs.76364	199	ENSG00000124655	chr6	4.76659	1.92961	0
204446_s_at	arachidonate 5-lipoxygenase	ALOX5	electron transport /// inflammatory response /// leukotriene biosynthesis /// leukotriene metabolism /// leukotriene metabolism	arachidonate 5-lipoxygenase activity /// iron ion binding /// calcium ion binding /// protein binding /// lipoxygenase activity /// oxidoreductase activity /// arachidonate 5-lipoxygenase activity /// oxidoreductase activity, acting on single donors with	---	Hs.89499	240	ENSG00000012779	chr10	5.78989	7.28037	0
204174_at	arachidonate 5-lipoxygenase-activating protein	ALOX5AP	inflammatory response /// leukotriene biosynthesis /// leukotriene metabolism /// leukotriene metabolism	binding /// enzyme activator activity /// enzyme activator activity	membrane fraction /// integral to membrane /// membrane	Hs.507658	241	ENSG00000132965	chr13	4.89313	2.39336	0
205257_s_at	amphiphysin (Stiff-Man syndrome with breast cancer 128kDa autoantigen)	AMPH	endocytosis /// synaptic transmission	protein binding	cytoplasm /// synaptic vesicle /// actin cytoskeleton /// cytoskeleton	Hs.173034	273	ENSG00000078053	chr7	-5.39039	0.37722	0.399167
212731_at	ankyrin repeat domain 46	ANKRD46	---	---	---	Hs.530199	157567	ENSG00000186106	chr8	-4.90402	0.417335	0.399167
204671_s_at	ankyrin repeat domain 6	ANKRD6	---	---	---	Hs.112909	22881	ENSG00000135299	chr6	-4.37486	0.579998	0.425223
221505_at	acidic (leucine-rich) nuclear phosphoprotein 32 family, member E	ANP32E	---	phosphatase inhibitor activity	nucleus /// cytoplasmic membrane-bound vesicle /// nucleus	Hs.385913	81611		chr1	-5.35993	0.684551	0.399167
205423_at	adaptor-related protein complex 1, beta 1 subunit	AP1B1	protein complex assembly /// intracellular protein transport /// endocytosis /// transport /// protein transport	transporter activity /// protein binding /// binding	Golgi stack /// coated pit /// clathrin coat of trans-Golgi network vesicle	Hs.368794	162	ENSG00000100280	chr22	4.63718	1.49364	0.219784
203381_s_at	apolipoprotein E	APOE	response to reactive oxygen species /// lipid transport /// induction of apoptosis /// cytoskeleton organization and biogenesis /// synaptic transmission, cholinergic /// learning and/or memory /// circulation /// regulation of axon extension /// lipoprot	beta-amyloid binding /// lipid transporter activity /// heparin binding /// lipid binding /// antioxidant activity /// tau protein binding /// apolipoprotein E receptor binding /// protein binding /// lipid binding /// heparin binding /// phospholipid bin	cytoplasm /// chylomicron /// extracellular region /// extracellular region /// extracellular region	Hs.515465	348	ENSG00000130203	chr19	3.91794	20.9934	0.425223
201288_at	Rho GDP dissociation inhibitor (GDI) beta	ARHGDIB	immune response /// negative regulation of cell adhesion /// Rho protein signal transduction /// development /// actin cytoskeleton organization and biogenesis /// cell motility	Rho GDP-dissociation inhibitor activity /// GTPase activator activity /// Rho GDP-dissociation inhibitor activity	cytoplasm /// cytoplasmic membrane-bound vesicle /// cytoplasm /// cytoskeleton	Hs.504877	397	ENSG00000111348	chr12	5.37179	1.7773	0
218917_s_at	AT rich interactive domain 1A (SWI- like)	ARID1A	transcription /// regulation of transcription, DNA-dependent /// chromatin modification /// estrogen receptor signaling pathway /// androgen receptor signaling pathway /// nucleosome mobilization /// chromatin-mediated maintenance of transcription	DNA binding /// protein binding /// transcriptional activator activity /// protein binding /// DNA binding /// DNA binding /// binding	nucleus /// SWI/SNF complex /// SWI/SNF complex /// intracellular /// nucleus	Hs.468972	8289	ENSG00000117713	chr1	4.39117	1.33023	0.219784
202207_at	ADP-ribosylation factor-like 7	ARL7	intracellular protein transport /// small GTPase mediated signal transduction /// rRNA processing /// ribosome biogenesis	nucleotide binding /// GTPase activity /// GTP binding	nucleus /// intracellular /// nucleus	Hs.111554	10123		chr2	4.78638	8.29202	0
214012_at	type 1 tumor necrosis factor receptor shedding aminopeptidase regulator	ARTS-1	angiogenesis /// membrane protein ectodomain proteolysis /// blood pressure regulation /// antigen processing, endogenous antigen via MHC class I /// regulation of innate immune response /// fat cell differentiation /// proteolysis /// blood pressure regu	leucyl aminopeptidase activity /// membrane alanyl aminopeptidase activity /// methionyl aminopeptidase activity /// interleukin-6 receptor binding /// interleukin-1, Type II receptor binding /// tumor necrosis factor receptor binding /// protein binding	extracellular region /// endoplasmic reticulum lumen /// cytosol /// integral to membrane /// endoplasmic reticulum	Hs.436186	51752	ENSG00000164307	chr5	-5.44803	0.228244	0.399167
202672_s_at	activating transcription factor 3	ATF3	transcription /// regulation of transcription, DNA-dependent	DNA binding /// transcription factor activity /// transcription corepressor activity /// sequence-specific DNA binding /// protein dimerization activity	nucleus	Hs.460	467	ENSG00000162772	chr1	4.67664	2.4668	0.219784
210149_s_at	ATP synthase, H+ transporting, mitochondrial F0 complex, subunit d	ATP5H	ion transport /// ATP synthesis coupled proton transport /// proton transport /// transport	hydrogen-transporting ATP synthase activity, rotational mechanism /// hydrogen-transporting ATPase activity, rotational mechanism /// hydrogen ion transporter activity	mitochondrion /// proton-transporting two-sector ATPase complex /// proton-transporting ATP synthase complex, coupling factor F(o)	Hs.514465	10476	ENSG00000167863	chr12	-5.76545	0.650522	0
212041_at	ATPase, H+ transporting, lysosomal 38kDa, V0 subunit d isoform 1	ATP6V0D1	ion transport /// ATP synthesis coupled proton transport /// proton transport /// ATP biosynthesis /// transport /// proton transport	hydrolase activity /// metal ion binding /// hydrogen-transporting ATP synthase activity, rotational mechanism /// hydrogen-transporting ATPase activity, rotational mechanism /// hydrogen ion transporter activity	proton-transporting two-sector ATPase complex /// hydrogen-translocating V-type ATPase complex	Hs.106876	9114	ENSG00000159720	chr16	4.43939	1.79811	0.219784
201089_at	ATPase, H+ transporting, lysosomal 56/58kDa, V1 subunit B, isoform 2	ATP6V1B2	ion transport /// ATP synthesis coupled proton transport /// energy coupled proton transport, against electrochemical gradient /// ATP biosynthesis /// transport /// proton transport /// proton transport	ATP binding /// hydrogen-exporting ATPase activity, phosphorylative mechanism /// hydrolase activity /// metal ion binding /// hydrogen-transporting ATP synthase activity, rotational mechanism /// hydrogen-transporting ATPase activity, rotational mechanis	cytoplasm /// proton-transporting two-sector ATPase complex	Hs.295917	526	ENSG00000147416	chr8	4.06685	2.51041	0.331017
208832_at	ataxin 10	ATXN10	---	binding	---	Hs.475125	25814	ENSG00000130638	chr22	-4.35795	0.810744	0.425223
221484_at	UDP-Gal:betaGlcNAc beta 1,4- galactosyltransferase, polypeptide 5	B4GALT5	carbohydrate metabolism	galactosyltransferase activity /// transferase activity, transferring glycosyl groups /// manganese ion binding /// metal ion binding /// transferase activity	Golgi stack /// integral to membrane /// membrane	Hs.370487	9334	ENSG00000158470	chr20	4.15002	2.34646	0.331017
202984_s_at	BCL2-associated athanogene 5	BAG5	protein folding /// apoptosis /// protein folding	unfolded protein binding /// protein binding	---	Hs.5443	9529	ENSG00000166170	chr14	-4.65663	0.5997	0.399167
213882_at	TM2 domain containing 1	BBP	---	---	---	Hs.276876	83941		chr1	-5.16781	0.492931	0.399167
215440_s_at	brain expressed X-linked-like 1	BEXL1	---	---	---	Hs.184736	56271	ENSG00000102409	chrX	-4.89272	0.510303	0.399167
200920_s_at	B-cell translocation gene 1, anti-proliferative	BTG1	spermatid development /// negative regulation of cell proliferation /// cell migration /// negative regulation of cell growth /// regulation of apoptosis /// positive regulation of enzyme activity /// regulation of transcription /// positive regulation of	transcription cofactor activity /// kinase binding /// protein binding /// enzyme binding	nucleus /// nucleus /// cytoplasm	Hs.255935	694	ENSG00000133639	chr12	4.29007	2.02156	0.219784
201236_s_at	BTG family, member 2	BTG2	DNA repair /// transcription /// regulation of transcription, DNA-dependent /// negative regulation of cell proliferation /// response to DNA damage stimulus	transcription factor activity	---	Hs.519162	7832	ENSG00000159388	chr1	5.22875	4.26715	0
219563_at	chromosome 14 open reading frame 139	C14orf139	---	---	---	Hs.41502	79686		chr14	4.87721	2.32789	0
217915_s_at	chromosome 15 open reading frame 15	C15orf15	protein biosynthesis /// ribosome biogenesis	structural constituent of ribosome	nucleus /// ribosome /// intracellular	Hs.274772	51187	ENSG00000137876	chr15	-5.29615	0.687367	0.399167
219283_at	C1GALT1-specific chaperone 1	C1GALT1C1	---	transferase activity /// transferase activity, transferring glycosyl groups	---	Hs.134856	29071	ENSG00000171155	chrX	-4.26254	0.704638	0.425223
218712_at	chromosome 1 open reading frame 109	C1orf109	---	---	---	Hs.272673	54955	ENSG00000116922	chr1	-4.85949	0.710587	0.399167
207571_x_at	chromosome 1 open reading frame 38	C1orf38	---	---	---	Hs.10649	9473	ENSG00000130775	chr1	4.11516	3.43438	0.331017
203429_s_at	chromosome 1 open reading frame 9	C1orf9	---	---	---	Hs.204559	51430	ENSG00000094975	chr1	-4.59314	0.572439	0.399167
202953_at	complement component 1, q subcomponent, beta polypeptide	C1QB	phosphate transport /// immune response /// complement activation, classical pathway /// innate immune response /// complement activation	---	complement component C1q complex /// cytoplasm	Hs.8986	713	ENSG00000173369	chr1	4.24957	4.30234	0.219784
221211_s_at	chromosome 21 open reading frame 7	C21orf7	regulation of transcription, DNA-dependent	transcription factor activity /// protein binding	---	Hs.222802	56911	ENSG00000156265	chr21	-4.58601	0.319059	0.399167
209906_at	complement component 3a receptor 1	C3AR1	cell motility /// chemotaxis /// smooth muscle contraction /// inflammatory response /// cellular defense response /// signal transduction /// G-protein coupled receptor protein signaling pathway /// elevation of cytosolic calcium ion concentration /// se	rhodopsin-like receptor activity /// phosphoinositide phospholipase C activity /// receptor activity /// complement component C3a receptor activity /// C3a anaphylatoxin receptor activity /// G-protein coupled receptor activity /// signal transducer activ	plasma membrane /// integral to plasma membrane /// membrane /// integral to membrane	Hs.527839	719	ENSG00000171860	chr12	4.5693	5.02369	0.219784
214428_x_at	complement component 4A /// complement component 4B /// complement component 4B, telomeric	C4A /// C4B	regulation of muscle contraction /// inflammatory response /// inflammatory response /// complement activation /// complement activation, classical pathway /// immune response /// complement activation, classical pathway /// innate immune response	endopeptidase inhibitor activity	extracellular region /// extracellular space	Hs.546241	720 /// 721	ENSG00000166308	chr6	4.08174	2.54179	0.331017
203600_s_at	chromosome 4 open reading frame 8	C4orf8	---	---	---	Hs.125348	8603	ENSG00000125386	chr4	3.91688	1.26113	0.425223
220088_at	complement component 5 receptor 1 (C5a ligand)	C5R1	activation of MAPK activity /// chemotaxis /// cellular defense response /// signal transduction /// G-protein coupled receptor protein signaling pathway /// phospholipase C activation /// elevation of cytosolic calcium ion concentration /// sensory perce	rhodopsin-like receptor activity /// receptor activity /// C5a anaphylatoxin receptor activity /// signal transducer activity /// G-protein coupled receptor activity /// anaphylatoxin receptor activity /// C5a anaphylatoxin receptor activity	plasma membrane /// integral to plasma membrane /// membrane /// integral to membrane	Hs.2161	728	ENSG00000197405	chr19	5.24365	10.3215	0
219276_x_at	chromosome 9 open reading frame 82	C9orf82	---	---	---	Hs.178357	79886	ENSG00000120159	chr9	-4.39406	0.695491	0.399167
211761_s_at	calcyclin binding protein /// calcyclin binding protein	CACYBP	ubiquitin cycle	---	nucleus	Hs.508524	27101	ENSG00000116161	chr1	-4.48597	0.597506	0.399167
212669_at	calcium/calmodulin-dependent protein kinase (CaM kinase) II gamma	CAMK2G	protein amino acid phosphorylation /// protein amino acid phosphorylation /// insulin secretion /// signal transduction	nucleotide binding /// protein serine/threonine kinase activity /// calcium- and calmodulin-dependent protein kinase activity /// protein-tyrosine kinase activity /// calcium-dependent protein serine/threonine phosphatase activity /// calmodulin binding /	calcium- and calmodulin-dependent protein kinase complex	Hs.523045	818	ENSG00000148660	chr10	-10.0728	0.716483	0
208838_at	cullin-associated and neddylation-dissociated 1	CAND1	transcription /// regulation of transcription, DNA-dependent /// protein ubiquitination /// negative regulation of enzyme activity /// ubiquitin cycle	protein binding /// binding	ubiquitin ligase complex /// nucleus	Hs.546407	55832	ENSG00000111530	chr12	-5.57012	0.583127	0
46323_at	calcium activated nucleotidase 1	CANT1	positive regulation of I-kappaB kinase/NF-kappaB cascade	signal transducer activity /// calcium ion binding /// hydrolase activity /// nucleoside-diphosphatase activity /// metal ion binding	endoplasmic reticulum /// Golgi stack /// integral to membrane /// membrane	Hs.8859	124583	ENSG00000171302	chr17	4.91317	1.41818	0
201850_at	capping protein (actin filament), gelsolin-like	CAPG	protein complex assembly /// response to pest, pathogen or parasite /// barbed-end actin filament capping /// barbed-end actin filament capping	actin binding	nucleus /// F-actin capping protein complex	Hs.516155	822	ENSG00000042493	chr2	5.18412	23.4931	0
203357_s_at	calpain 7	CAPN7	proteolysis	calpain activity /// binding /// cysteine-type peptidase activity /// peptidase activity /// hydrolase activity	nucleus /// intracellular	Hs.7145	23473	ENSG00000131375	chr3	-5.51445	0.809589	0
206339_at	cocaine- and amphetamine-regulated transcript	CART	signal transduction /// neuropeptide signaling pathway /// cell-cell signaling /// synaptic transmission	---	extracellular space	Hs.1707	9607	ENSG00000164326	chr5	-4.37787	0.0363872	0.425223
211208_s_at	calcium/calmodulin-dependent serine protein kinase (MAGUK family)	CASK	protein amino acid phosphorylation /// cell adhesion	nucleotide binding /// guanylate kinase activity /// protein serine/threonine kinase activity /// protein-tyrosine kinase activity /// protein binding /// calmodulin binding /// ATP binding /// kinase activity /// transferase activity /// protein kinase a	plasma membrane /// actin cytoskeleton /// membrane	Hs.495984	8573	ENSG00000147044	chrX	-4.52155	0.572806	0.399167
213373_s_at	caspase 8, apoptosis-related cysteine peptidase	CASP8	proteolysis /// apoptotic program /// regulation of apoptosis /// positive regulation of I-kappaB kinase/NF-kappaB cascade /// proteolysis /// proteolysis /// apoptosis	signal transducer activity /// cysteine-type peptidase activity /// caspase activity /// identical protein binding /// protein binding /// protein binding /// peptidase activity /// cysteine-type peptidase activity /// hydrolase activity /// caspase activ	mitochondrion /// cytoskeleton	Hs.558304	841	ENSG00000064012	chr2	4.06304	3.04224	0.331017
32128_at	chemokine (C-C motif) ligand 18 (pulmonary and activation-regulated)	CCL18	chemotaxis /// inflammatory response /// signal transduction /// cell-cell signaling /// sensory perception /// response to biotic stimulus /// antimicrobial humoral response (sensu Vertebrata) /// chemotaxis /// immune response /// response to stimulus /	chemokine activity /// cytokine activity /// chemokine activity	extracellular space /// extracellular region	Hs.143961	6362	ENSG00000006074	chr17	4.40334	32.933	0.219784
204103_at	chemokine (C-C motif) ligand 4	CCL4	cell motility /// chemotaxis /// inflammatory response /// cell adhesion /// establishment and/or maintenance of cell polarity /// signal transduction /// cell-cell signaling /// sensory perception /// response to virus /// viral genome replication /// in	receptor signaling protein tyrosine kinase activity /// chemokine activity /// cytokine activity /// chemokine activity /// cytokine activity	extracellular space /// extracellular region /// extracellular space	Hs.75703	6351	ENSG00000129277	chr17	4.23845	7.33847	0.219784
214038_at	chemokine (C-C motif) ligand 8	CCL8	calcium ion transport /// exocytosis /// chemotaxis /// inflammatory response /// signal transduction /// cell-cell signaling /// sensory perception /// response to virus /// chemotaxis /// immune response /// response to stimulus /// inflammatory respons	signal transducer activity /// chemokine activity /// heparin binding /// cytokine activity /// chemokine activity	extracellular space /// membrane /// extracellular region	Hs.271387	6355	ENSG00000108700	chr17	3.90518	2.67537	0.425223
205098_at	chemokine (C-C motif) receptor 1	CCR1	chemotaxis /// inflammatory response /// cell adhesion /// G-protein signaling, coupled to cyclic nucleotide second messenger /// elevation of cytosolic calcium ion concentration /// cell-cell signaling /// cytokine and chemokine mediated signaling pathwa	rhodopsin-like receptor activity /// receptor activity /// protein binding /// C-C chemokine receptor activity /// signal transducer activity /// G-protein coupled receptor activity /// chemokine receptor activity	plasma membrane /// integral to plasma membrane /// membrane /// integral to membrane /// plasma membrane	Hs.301921	1230		chr3	4.15914	5.81537	0.331017
201743_at	CD14 antigen /// CD14 antigen	CD14	phagocytosis /// apoptosis /// inflammatory response /// cell surface receptor linked signal transduction /// immune response /// inflammatory response	peptidoglycan receptor activity	plasma membrane /// extrinsic to membrane /// membrane	Hs.163867	929	ENSG00000170458		4.14027	2.87585	0.331017
215049_x_at	CD163 antigen	CD163	antimicrobial humoral response (sensu Vertebrata)	scavenger receptor activity /// scavenger receptor activity /// scavenger receptor activity	membrane /// integral to plasma membrane /// extracellular region	Hs.504641	9332	ENSG00000177575	chr12	4.2031	7.38323	0.219784
203416_at	CD53 antigen	CD53	signal transduction /// antimicrobial humoral response (sensu Vertebrata)	---	plasma membrane /// integral to plasma membrane /// membrane /// integral to membrane	Hs.443057	963	ENSG00000143119	chr1	4.71093	4.38545	0
209619_at	CD74 antigen (invariant polypeptide of major histocompatibility complex, class II antigen-associated)	CD74	prostaglandin biosynthesis /// protein folding /// protein complex assembly /// intracellular protein transport /// immune response /// signal transduction /// cell proliferation /// humoral defense mechanism (sensu Vertebrata) /// antigen presentation, e	cytokine binding /// MHC class II protein binding /// identical protein binding /// unfolded protein binding	intracellular /// membrane /// integral to membrane /// integral to membrane	Hs.436568	972		chr5	4.08627	2.29392	0.331017
204440_at	CD83 antigen (activated B lymphocytes, immunoglobulin superfamily)	CD83	defense response /// humoral immune response /// signal transduction	---	plasma membrane /// integral to plasma membrane /// membrane /// integral to membrane	Hs.484703	9308	ENSG00000112149	chr6	5.2627	8.37809	0
210895_s_at	CD86 antigen (CD28 antigen ligand 2, B7-2 antigen)	CD86	immune response /// cell-cell signaling /// positive regulation of cell proliferation /// T cell activation /// positive regulation of tumor necrosis factor-beta biosynthesis /// positive regulation of interleukin-2 biosynthesis /// positive regulation of	protein binding /// coreceptor activity /// transcriptional activator activity /// receptor activity /// receptor activity	plasma membrane /// integral to membrane /// membrane /// integral to membrane	Hs.171182	942	ENSG00000114013	chr3	4.22825	4.61558	0.219784
202910_s_at	CD97 antigen	CD97	cell motility /// inflammatory response /// cell adhesion /// neuropeptide signaling pathway /// cell-cell signaling /// cell adhesion /// signal transduction /// G-protein coupled receptor protein signaling pathway /// immune response /// cell surface re	G-protein coupled receptor activity /// calcium ion binding /// protein binding /// protein binding /// signal transducer activity /// receptor activity /// G-protein coupled receptor activity /// transmembrane receptor activity	plasma membrane /// integral to plasma membrane /// membrane /// integral to membrane	Hs.466039	976	ENSG00000123146	chr19	-5.1488	0.56125	0.399167
202284_s_at	cyclin-dependent kinase inhibitor 1A (p21, Cip1)	CDKN1A	regulation of cyclin dependent protein kinase activity /// cell cycle arrest /// negative regulation of cell proliferation /// induction of apoptosis by intracellular signals /// cell cycle /// cell cycle arrest /// regulation of progression through cell	protein kinase activity /// cyclin-dependent protein kinase inhibitor activity /// protein binding /// metal ion binding /// protein kinase inhibitor activity /// cyclin-dependent protein kinase inhibitor activity /// zinc ion binding /// kinase activity	nucleus /// nucleus	Hs.370771	1026	ENSG00000124762	chr6	4.61	3.56082	0.219784
219505_at	cat eye syndrome chromosome region, candidate 1	CECR1	development /// purine ribonucleoside monophosphate biosynthesis	growth factor activity /// hydrolase activity /// deaminase activity	---	Hs.170310	51816	ENSG00000093072	chr22	4.23486	10.1004	0.219784
209662_at	centrin, EF-hand protein, 3 (CDC31 homolog, yeast)	CETN3	mitosis /// centrosome cycle /// cell division /// cell cycle	calcium ion binding	centriole	Hs.528302	1070	ENSG00000153140	chr5	-4.77894	0.607892	0.399167
213800_at	complement factor H	CFH	immune response /// complement activation, alternative pathway /// innate immune response /// complement activation	---	extracellular space	Hs.363396	3075		chr1	4.48397	2.9069	0.219784
215388_s_at	complement factor H /// complement factor H-related 1	CFH /// CFHL1	immune response /// complement activation, alternative pathway /// complement activation /// innate immune response	---	extracellular space /// extracellular space	Hs.154224	3075 /// 3078	ENSG00000000971 /// ENSG00000080910	chr1	4.59379	2.46411	0.219784
202537_s_at	chromatin modifying protein 2B	CHMP2B	protein transport /// transport	---	---	Hs.476930	25978	ENSG00000083937	chr3	-4.62817	0.699007	0.399167
38069_at	chloride channel 7	CLCN7	ion transport /// chloride transport /// transport /// transport	voltage-gated chloride channel activity /// ion channel activity /// voltage-gated ion channel activity /// chloride channel activity	membrane fraction /// integral to plasma membrane /// membrane /// integral to membrane	Hs.459649	1186	ENSG00000103249	chr16	3.92635	1.38056	0.425223
209732_at	C-type lectin domain family 2, member B	CLEC2B	antimicrobial humoral response (sensu Vertebrata)	sugar binding /// sugar binding	integral to plasma membrane /// membrane /// integral to membrane	Hs.85201	9976	ENSG00000110852	chr12	4.01924	2.57722	0.331017
219947_at	C-type lectin domain family 4, member A	CLEC4A	immune response /// cell adhesion /// cell surface receptor linked signal transduction /// antimicrobial humoral response (sensu Vertebrata)	transmembrane receptor activity /// sugar binding	integral to plasma membrane /// membrane /// integral to membrane	Hs.504657	50856	ENSG00000111729	chr12	3.9354	2.67287	0.331017
221698_s_at	C-type lectin domain family 7, member A /// C-type lectin domain family 7, member A	CLEC7A	phagocytosis, recognition /// cell recognition /// carbohydrate mediated signaling /// T cell activation /// antibacterial humoral response (sensu Vertebrata) /// antifungal humoral response (sensu Vertebrata) /// defense response to pathogenic protozoa /	sugar binding /// pattern recognition receptor activity /// sugar binding /// receptor activity /// MHC protein binding	integral to membrane /// integral to membrane	Hs.143929	64581	ENSG00000172243	chr12	4.4102	2.76254	0.219784
217491_x_at	cytochrome c oxidase subunit VIIc	COX7C	electron transport /// generation of precursor metabolites and energy	cytochrome-c oxidase activity /// oxidoreductase activity	mitochondrion /// integral to membrane /// organelle inner membrane /// membrane	Hs.430075	1350	ENSG00000127184	chr5	-5.62033	0.674411	0
202470_s_at	cleavage and polyadenylation specific factor 6, 68kDa	CPSF6	mRNA processing /// mRNA processing	nucleotide binding /// RNA binding /// protein binding /// nucleic acid binding /// RNA binding	nucleus /// nucleus	Hs.369606	11052	ENSG00000111605	chr12	-4.36511	0.677634	0.425223
208146_s_at	carboxypeptidase, vitellogenic-like /// carboxypeptidase, vitellogenic-like	CPVL	proteolysis	serine carboxypeptidase activity /// peptidase activity /// catalytic activity /// carboxypeptidase activity /// hydrolase activity	---	Hs.233389	54504	ENSG00000106066	chr7	5.12321	4.45338	0
208669_s_at	CREBBP/EP300 inhibitor 1	CRI1	negative regulation of transcription from RNA polymerase II promoter	specific transcriptional repressor activity /// protein binding	nucleus	Hs.255973	23741	ENSG00000178558	chr15	-4.26235	0.587614	0.425223
205159_at	colony stimulating factor 2 receptor, beta, low-affinity (granulocyte-macrophage) /// colony stimulating factor 2 receptor, beta, low-affinity (granulocyte-macrophage)	CSF2RB	signal transduction /// respiratory gaseous exchange /// cytokine and chemokine mediated signaling pathway /// antimicrobial humoral response (sensu Vertebrata)	receptor activity /// interleukin-3 receptor activity /// interleukin-5 receptor activity /// receptor activity /// hematopoietin/interferon-class (D200-domain) cytokine receptor activity /// interleukin receptor activity	membrane /// granulocyte macrophage colony-stimulating factor receptor complex /// integral to membrane /// integral to plasma membrane /// integral to plasma membrane	Hs.285401	1439			4.04028	9.56066	0.331017
202329_at	c-src tyrosine kinase	CSK	regulation of progression through cell cycle /// protein amino acid phosphorylation /// intracellular signaling cascade /// protein amino acid phosphorylation	nucleotide binding /// protein serine/threonine kinase activity /// protein-tyrosine kinase activity /// ATP binding /// protein C-terminus binding /// transferase activity /// protein binding /// protein kinase activity /// protein-tyrosine kinase activi	cytoplasm /// plasma membrane /// cytoplasm	Hs.77793	1445	ENSG00000103653	chr15	4.06259	2.2218	0.331017
203445_s_at	CTD (carboxy-terminal domain, RNA polymerase II, polypeptide A) small phosphatase 2	CTDSP2	---	phosphoprotein phosphatase activity /// hydrolase activity /// phosphoric monoester hydrolase activity	soluble fraction /// nucleus	Hs.524530	10106		chr7	5.07312	1.53657	0
213274_s_at	cathepsin B	CTSB	proteolysis /// proteolysis /// regulation of enzyme activity /// regulation of apoptosis	cathepsin B activity /// cysteine-type endopeptidase activity /// cathepsin B activity /// peptidase activity /// cysteine-type peptidase activity /// hydrolase activity	intracellular /// lysosome /// lysosome	Hs.520898	1508		chr8	4.02532	11.159	0.331017
201487_at	cathepsin C	CTSC	proteolysis /// immune response /// proteolysis	cysteine-type endopeptidase activity /// dipeptidyl-peptidase I activity /// peptidase activity /// cysteine-type peptidase activity /// hydrolase activity	lysosome /// lysosome	Hs.128065	1075	ENSG00000109861	chr11	5.08729	3.1499	0
200766_at	cathepsin D (lysosomal aspartyl peptidase)	CTSD	proteolysis	cathepsin D activity /// pepsin A activity /// peptidase activity /// aspartic-type endopeptidase activity /// cathepsin D activity /// hydrolase activity	extracellular region /// lysosome /// lysosome /// lysosome	Hs.546248	1509	ENSG00000117984	chr11	4.29587	6.63655	0.219784
202902_s_at	cathepsin S	CTSS	proteolysis /// immune response /// proteolysis	cathepsin S activity /// cysteine-type endopeptidase activity /// cathepsin S activity /// peptidase activity /// cysteine-type peptidase activity /// hydrolase activity	extracellular region /// lysosome /// lysosome /// lysosome	Hs.181301	1520	ENSG00000163131	chr1	5.09667	10.3379	0
203666_at	chemokine (C-X-C motif) ligand 12 (stromal cell-derived factor 1)	CXCL12	calcium ion homeostasis /// chemotaxis /// inflammatory response /// cell adhesion /// signal transduction /// G-protein coupled receptor protein signaling pathway /// cell-cell signaling /// sensory perception /// circulation /// regulation of actin poly	chemokine activity /// growth factor activity /// cytokine activity /// chemokine activity /// signal transducer activity /// receptor binding	extracellular space /// extracellular region	Hs.522891	6387		chr10	3.89437	4.35332	0.425223
211919_s_at	chemokine (C-X-C motif) receptor 4 /// chemokine (C-X-C motif) receptor 4	CXCR4	signal transduction /// G-protein coupled receptor protein signaling pathway	rhodopsin-like receptor activity /// receptor activity /// C-C chemokine receptor activity /// C-X-C chemokine receptor activity /// signal transducer activity /// G-protein coupled receptor activity /// C-X-C chemokine receptor activity	integral to membrane /// membrane	Hs.421986	7852	ENSG00000121966	chr2	7.84929	8.07788	0
205749_at	cytochrome P450, family 1, subfamily A, polypeptide 1	CYP1A1	electron transport	iron ion binding /// oxygen binding /// heme binding /// metal ion binding /// unspecific monooxygenase activity /// monooxygenase activity /// oxidoreductase activity /// oxidoreductase activity, acting on paired donors, with incorporation or reduction o	endoplasmic reticulum /// microsome /// membrane	Hs.72912	1543	ENSG00000140465	chr15	-5.8027	0.0469768	0
219837_s_at	cytokine-like 1	CYTL1	signal transduction	receptor binding	extracellular space /// soluble fraction	Hs.13872	54360	ENSG00000170891	chr4	-4.33463	0.286521	0.425223
201280_s_at	disabled homolog 2, mitogen-responsive phosphoprotein (Drosophila)	DAB2	cell proliferation	---	---	Hs.481980	1601	ENSG00000153071	chr5	4.94695	2.76484	0
218858_at	DEP domain containing 6	DEPDC6	intracellular signaling cascade	protein binding	---	Hs.303788	64798	ENSG00000155792	chr8	4.19176	1.92959	0.219784
221031_s_at	hypothetical protein DKFZp434F0318 /// hypothetical protein DKFZp434F0318	DKFZP434F0318	lipid transport /// lipoprotein metabolism	lipid binding	extracellular region	Hs.23388	81575	ENSG00000178878	chr12	4.86127	3.43726	0
213701_at	hypothetical protein DKFZp434N2030	DKFZp434N2030	---	---	---	Hs.494204	91298	ENSG00000133641	chr12	-5.20948	0.572432	0.399167
203810_at	DnaJ (Hsp40) homolog, subfamily B, member 4	DNAJB4	protein folding /// response to unfolded protein /// response to heat /// response to unfolded protein	heat shock protein binding /// unfolded protein binding /// unfolded protein binding	---	Hs.380282	11080	ENSG00000162616	chr1	-4.80208	0.449262	0.399167
212817_at	DnaJ (Hsp40) homolog, subfamily B, member 5	DNAJB5	protein folding /// response to unfolded protein	heat shock protein binding /// unfolded protein binding	---	Hs.237506	25822	ENSG00000137094	chr9	-4.76064	0.451921	0.399167
217976_s_at	dynein, cytoplasmic, light intermediate polypeptide 1	DNCLI1	small GTPase mediated signal transduction	nucleotide binding /// motor activity /// ATP binding /// GTP binding	microtubule /// dynein complex	Hs.529495	51143	ENSG00000144635	chr3	-4.28168	0.625592	0.425223
200035_at	dullard homolog (Xenopus laevis) /// dullard homolog (Xenopus laevis)	DULLARD	---	phosphoric monoester hydrolase activity	---	Hs.513913	23399	ENSG00000175826	chr3	4.581	1.36267	0.219784
201041_s_at	dual specificity phosphatase 1	DUSP1	protein amino acid dephosphorylation /// response to oxidative stress /// cell cycle	non-membrane spanning protein tyrosine phosphatase activity /// hydrolase activity /// MAP kinase phosphatase activity /// phosphoprotein phosphatase activity /// protein tyrosine/serine/threonine phosphatase activity	---	Hs.171695	1843	ENSG00000120129	chr5	3.84175	1.42895	0.425223
208891_at	dual specificity phosphatase 6	DUSP6	regulation of progression through cell cycle /// inactivation of MAPK activity /// protein amino acid dephosphorylation /// protein amino acid dephosphorylation	protein serine/threonine phosphatase activity /// protein tyrosine phosphatase activity /// hydrolase activity /// MAP kinase phosphatase activity /// phosphoprotein phosphatase activity /// protein tyrosine/serine/threonine phosphatase activity	soluble fraction /// cytoplasm	Hs.298654	1848	ENSG00000139318	chr12	3.93778	1.77741	0.331017
209932_s_at	dUTP pyrophosphatase	DUT	DNA replication /// nucleotide metabolism /// dUTP metabolism /// nucleobase, nucleoside, nucleotide and nucleic acid metabolism	magnesium ion binding /// dUTP diphosphatase activity /// hydrolase activity /// dUTP diphosphatase activity	nucleus /// mitochondrion /// nucleus /// mitochondrion	Hs.527980	1854	ENSG00000128951	chr15	-5.40309	0.5332	0.399167
201323_at	EBNA1 binding protein 2	EBNA1BP2	ribosome biogenesis	---	membrane fraction /// nucleus	Hs.346868	10969	ENSG00000117395	chr1	-4.40285	0.559518	0.399167
204036_at	endothelial differentiation, lysophosphatidic acid G-protein-coupled receptor, 2	EDG2	signal transduction /// G-protein coupled receptor protein signaling pathway /// G-protein coupled receptor protein signaling pathway /// phospholipase C activation /// elevation of cytosolic calcium ion concentration /// positive regulation of I-kappaB k	lysosphingolipid and lysophosphatidic acid receptor activity /// receptor activity /// signal transducer activity /// rhodopsin-like receptor activity /// signal transducer activity /// G-protein coupled receptor activity /// G-protein coupled receptor ac	plasma membrane /// integral to plasma membrane /// integral to membrane /// membrane	Hs.126667	1902	ENSG00000198121	chr9	-5.49641	0.493083	0.399167
209572_s_at	embryonic ectoderm development	EED	negative regulation of transcription	transcriptional repressor activity	nucleus	Hs.503510	8726	ENSG00000074266	chr11	-4.80132	0.730813	0.399167
200705_s_at	eukaryotic translation elongation factor 1 beta 2	EEF1B2	protein biosynthesis /// translational elongation /// translational elongation	translation elongation factor activity /// protein binding /// translation elongation factor activity	eukaryotic translation elongation factor 1 complex /// eukaryotic translation elongation factor 1 complex	Hs.558322	1933	ENSG00000114942 /// ENSG00000187828	chr2	-4.82626	0.75418	0.399167
201693_s_at	early growth response 1	EGR1	transcription /// regulation of transcription, DNA-dependent	transcription factor activity /// zinc ion binding /// metal ion binding /// nucleic acid binding /// DNA binding /// DNA binding	nucleus	Hs.326035	1958	ENSG00000120738	chr5	4.93848	5.67748	0
205249_at	early growth response 2 (Krox-20 homolog, Drosophila)	EGR2	transcription /// regulation of transcription, DNA-dependent /// brain development /// peripheral nervous system development /// mechanosensory behavior	transcription factor activity /// protein binding /// zinc ion binding /// metal ion binding /// nucleic acid binding /// DNA binding	nucleus	Hs.1395	1959		chr10	5.21999	7.67367	0
206115_at	early growth response 3	EGR3	transcription /// regulation of transcription, DNA-dependent /// muscle development /// circadian rhythm	transcription factor activity /// zinc ion binding /// metal ion binding /// nucleic acid binding /// DNA binding	nucleus	Hs.534313	1960	ENSG00000179388	chr8	3.84131	2.681	0.425223
208985_s_at	eukaryotic translation initiation factor 3, subunit 1 alpha, 35kDa	EIF3S1	protein biosynthesis /// regulation of translational initiation	translation initiation factor activity /// protein binding /// translation initiation factor activity	eukaryotic translation initiation factor 3 complex	Hs.404056	8669	ENSG00000104131	chr3	-4.71146	0.712681	0.399167
201935_s_at	eukaryotic translation initiation factor 4 gamma, 3	EIF4G3	regulation of translational initiation /// protein biosynthesis /// regulation of protein biosynthesis /// regulation of translation /// regulation of translational initiation	RNA cap binding /// translation initiation factor activity /// protein binding /// RNA binding /// translation factor activity, nucleic acid binding	eukaryotic translation initiation factor 4F complex	Hs.467084	8672	ENSG00000075151	chr1	4.54133	1.22678	0.219784
31845_at	E74-like factor 4 (ets domain transcription factor)	ELF4	natural killer cell proliferation /// NK T cell proliferation /// transcription /// regulation of transcription, DNA-dependent /// positive regulation of transcription from RNA polymerase II promoter	transcription factor activity /// protein binding /// transcriptional activator activity /// DNA binding /// sequence-specific DNA binding	nucleus /// PML body	Hs.271940	2000	ENSG00000102034	chrX	4.1654	2.59641	0.331017
201325_s_at	epithelial membrane protein 1	EMP1	development /// cell death /// cell proliferation /// epidermis development /// cell growth	---	membrane fraction /// membrane /// integral to membrane /// integral to membrane	Hs.436298	2012	ENSG00000134531	chr12	4.40626	2.55164	0.219784
201769_at	enthoprotin	ENTH	endocytosis	lipid binding	Golgi apparatus	Hs.132853	9685	ENSG00000113282	chr5	-4.54193	0.737456	0.399167
218100_s_at	estrogen-related receptor beta like 1	ESRRBL1	apoptosis /// caspase activation /// regulation of apoptosis	protein binding /// receptor activity	---	Hs.412196	55081	ENSG00000114446	chr3	-4.31445	0.631735	0.425223
204774_at	ecotropic viral integration site 2A	EVI2A	---	transmembrane receptor activity	integral to membrane /// membrane	Hs.553491	2123	ENSG00000126860	chr17	4.37387	3.61654	0.219784
211742_s_at	ecotropic viral integration site 2B /// ecotropic viral integration site 2B	EVI2B	---	---	integral to plasma membrane	Hs.5509	2124	ENSG00000185862	chr17	4.32522	5.5817	0.219784
217916_s_at	family with sequence similarity 49, member B	FAM49B	---	---	---	Hs.492869	51571	ENSG00000153310	chr8	3.89537	1.77993	0.425223
209955_s_at	fibroblast activation protein, alpha	FAP	proteolysis	metalloendopeptidase activity /// dipeptidyl-peptidase IV activity /// prolyl oligopeptidase activity /// protein homodimerization activity /// catalytic activity /// serine-type peptidase activity /// serine-type endopeptidase activity /// dipeptidyl-pep	membrane /// integral to membrane /// lamellipodium /// integral to membrane	Hs.516493	2191	ENSG00000078098	chr2	4.14241	2.51681	0.331017
212987_at	F-box protein 9	FBXO9	protein ubiquitination /// ubiquitin cycle	ubiquitin-protein ligase activity /// binding	ubiquitin ligase complex	Hs.216653	26268	ENSG00000112146	chr6	-4.99476	0.733751	0.399167
204232_at	Fc fragment of IgE, high affinity I, receptor for; gamma polypeptide	FCER1G	immune response /// cell surface receptor linked signal transduction	transmembrane receptor activity /// receptor signaling protein activity /// protein binding /// IgE binding /// receptor activity	plasma membrane /// integral to plasma membrane /// membrane /// integral to membrane	Hs.433300	2207	ENSG00000158869	chr1	4.61897	4.79933	0.219784
216950_s_at	Fc fragment of IgG, high affinity Ia, receptor (CD64)	FCGR1A	phagocytosis, engulfment /// immune response /// signal transduction /// immune response	receptor activity /// receptor signaling protein activity /// IgG binding /// immunoglobulin receptor activity	integral to plasma membrane /// membrane /// integral to membrane /// plasma membrane	Hs.77424	2209	ENSG00000150337	chr1	4.07048	4.71756	0.331017
214511_x_at	Fc fragment of IgG, high affinity Ia, receptor (CD64) /// Fc-gamma receptor I B2	FCGR1A	phagocytosis, engulfment /// immune response /// signal transduction /// immune response	receptor activity /// receptor signaling protein activity /// IgG binding /// immunoglobulin receptor activity	integral to plasma membrane /// membrane /// integral to membrane /// plasma membrane	Hs.534956	2209 /// 440607 /// 652758		chr1	6.57013	6.46411	0
203561_at	Fc fragment of IgG, low affinity IIa, receptor (CD32)	FCGR2A	immune response	receptor activity /// receptor signaling protein activity /// IgG binding	plasma membrane /// integral to membrane /// membrane	Hs.352642	2212	ENSG00000143226	chr1	6.03076	3.38046	0
204007_at	Fc fragment of IgG, low affinity IIIb, receptor (CD16b)	FCGR3B	immune response	receptor activity /// IgG binding	membrane		2215		chr1	5.77044	5.87338	0
220321_s_at	hypothetical protein FLJ13646	FLJ13646	---	---	---	Hs.21081	79635	ENSG00000176714	chrX	-4.43401	0.810478	0.399167
218802_at	hypothetical protein FLJ20647	FLJ20647	---	---	---	Hs.234149	55013	ENSG00000005059	chr4	4.04159	3.18703	0.331017
219093_at	hypothetical protein FLJ20701 /// hypothetical protein FLJ20701	FLJ20701	---	---	---	Hs.409352	55022	ENSG00000153823		-5.47455	0.406697	0.399167
221208_s_at	hypothetical protein FLJ23342	FLJ23342	---	---	---	Hs.146079	79684	ENSG00000120458	chr11	-4.83993	0.429834	0.399167
202768_at	FBJ murine osteosarcoma viral oncogene homolog B	FOSB	regulation of progression through cell cycle /// negative regulation of transcription from RNA polymerase II promoter /// regulation of transcription, DNA-dependent /// development /// behavior	DNA binding /// transcription factor binding /// DNA binding /// sequence-specific DNA binding /// protein dimerization activity	nucleus	Hs.75678	2354	ENSG00000125740	chr19	4.7578	4.78869	0
205119_s_at	formyl peptide receptor 1 /// formyl peptide receptor 1	FPR1	activation of MAPK activity /// cell motility /// chemotaxis /// inflammatory response /// signal transduction /// G-protein coupled receptor protein signaling pathway /// G-protein signaling, coupled to cAMP nucleotide second messenger /// nitric oxide m	rhodopsin-like receptor activity /// receptor activity /// N-formyl peptide receptor activity /// N-formyl peptide receptor activity /// signal transducer activity /// receptor activity /// G-protein coupled receptor activity /// N-formyl peptide receptor	endosome /// plasma membrane /// integral to membrane /// membrane /// integral to membrane	Hs.753	2357	ENSG00000171051		5.43034	7.55688	0
41858_at	FGF receptor activating protein 1	FRAG1	---	receptor activity	integral to membrane	Hs.133968	27315	ENSG00000148985	chr11	3.9735	1.2186	0.331017
204145_at	FSHD region gene 1	FRG1	rRNA processing /// ribosome biogenesis	---	nucleus	Hs.203772	2483	ENSG00000109536	chr4	-5.27576	0.797214	0.399167
218084_x_at	FXYD domain containing ion transport regulator 5	FXYD5	ion transport /// microvillus biogenesis /// negative regulation of calcium-dependent cell-cell adhesion /// transport	actin binding /// ion channel activity /// cadherin binding	membrane /// integral to membrane /// integral to membrane	Hs.333418	53827	ENSG00000089327	chr19	4.09306	2.43245	0.331017
211795_s_at	FYN binding protein (FYB-120/130)	FYB	protein amino acid phosphorylation /// NLS-bearing substrate import into nucleus /// immune response /// signal transduction /// protein kinase cascade /// carbohydrate metabolism	protein binding /// receptor binding /// xylose isomerase activity	nucleus /// nucleus /// actin cytoskeleton	Hs.370503	2533	ENSG00000082074	chr5	5.6426	4.53504	0
204417_at	galactosylceramidase (Krabbe disease)	GALC	carbohydrate metabolism /// galactosylceramide catabolism	galactosylceramidase activity /// hydrolase activity, acting on glycosyl bonds /// hydrolase activity	lysosome	Hs.513439	2581	ENSG00000054983	chr14	4.40796	2.6316	0.219784
201738_at	translation factor sui1 homolog	GC20	regulation of translational initiation /// protein biosynthesis /// translational initiation	translation initiation factor activity	---	Hs.315230	10289	ENSG00000114784	chr3	-4.34106	0.811696	0.425223
213133_s_at	glycine cleavage system protein H (aminomethyl carrier)	GCSH	glycine catabolism /// glycine catabolism	aminomethyltransferase activity /// lipoic acid binding	mitochondrion /// glycine cleavage complex /// mitochondrion /// glycine cleavage complex	Hs.435741	2653	ENSG00000187615 /// ENSG00000140905	chr5	-6.59346	0.573208	0
206662_at	glutaredoxin (thioltransferase)	GLRX	electron transport /// cell redox homeostasis /// transport	electron transporter activity /// glutathione disulfide oxidoreductase activity	---	Hs.28988	2745		chr14	5.41829	1.58615	0
221510_s_at	glutaminase	GLS	glutamine catabolism /// glutamine metabolism	glutaminase activity /// hydrolase activity /// glutaminase activity	mitochondrion /// mitochondrion	Hs.116448	2744	ENSG00000115419	chr2	-4.48533	0.480103	0.399167
217202_s_at	glutamate-ammonia ligase (glutamine synthetase)	GLUL	regulation of neurotransmitter levels /// glutamine biosynthesis /// nitrogen compound metabolism /// glutamine biosynthesis	glutamate-ammonia ligase activity /// ligase activity	---	Hs.518525	2752	ENSG00000135821 /// ENSG00000178723	chr9	4.8417	4.58727	0
211060_x_at	GPAA1P anchor attachment protein 1 homolog (yeast) /// GPAA1P anchor attachment protein 1 homolog (yeast)	GPAA1	protein modification /// attachment of GPI anchor to protein /// protein complex assembly /// protein retention in ER /// attachment of GPI anchor to protein	GPI-anchor transamidase activity /// protein binding /// GPI anchor binding /// GPI-anchor transamidase activity /// tubulin binding	endoplasmic reticulum /// plasma membrane /// integral to membrane /// GPI-anchor transamidase complex /// membrane /// GPI-anchor transamidase complex	Hs.4742	8733	ENSG00000197858	chr8	4.20075	1.38413	0.219784
205358_at	glutamate receptor, ionotropic, AMPA 2	GRIA2	ion transport /// potassium ion transport /// signal transduction /// synaptic transmission /// transport	receptor activity /// alpha-amino-3-hydroxy-5-methyl-4-isoxazole propionate selective glutamate receptor activity /// transporter activity /// ion channel activity /// glutamate-gated ion channel activity /// potassium channel activity /// kainate selecti	plasma membrane /// integral to membrane /// postsynaptic membrane /// membrane	Hs.32763	2891	ENSG00000120251	chr4	-4.41063	0.126973	0.399167
212244_at	glutamate receptor, ionotropic, N-methyl D-aspartate-like 1A /// GRINL1A combined protein	GRINL1A	---	receptor activity	---	Hs.437256		ENSG00000137878	chr4	-4.67899	0.701411	0.399167
216041_x_at	granulin	GRN	signal transduction /// cell-cell signaling /// cell proliferation /// positive regulation of cell proliferation	cytokine activity /// growth factor activity	extracellular space /// extracellular region	Hs.514220	2896	ENSG00000030582	chr17	4.50505	3.63756	0.219784
204237_at	GULP, engulfment adaptor PTB domain containing 1	GULP1	phagocytosis, engulfment /// phagocytosis, engulfment /// apoptosis	protein binding /// signal transducer activity	---	Hs.470887	51454	ENSG00000144366	chr2	-4.36255	0.535371	0.425223
214414_x_at	hemoglobin, alpha 2 /// hemoglobin, alpha 2	HBA2	transport /// oxygen transport	oxygen transporter activity /// binding /// iron ion binding /// oxygen binding /// heme binding /// metal ion binding	hemoglobin complex	Hs.398636	3040	ENSG00000188536	chr16	4.48739	3.02304	0.219784
211696_x_at	hemoglobin, beta /// hemoglobin, beta	HBB	transport /// oxygen transport /// oxygen transport /// oxygen transport /// nitric oxide transport /// positive regulation of nitric oxide biosynthesis	protein binding /// selenium binding /// oxygen binding /// hemoglobin binding /// oxygen transporter activity /// binding /// iron ion binding /// oxygen binding /// heme binding /// metal ion binding /// oxygen transporter activity	hemoglobin complex /// hemoglobin complex /// hemoglobin complex	Hs.523443	3043	ENSG00000188170	chr11	4.35019	3.74655	0.219784
203821_at	heparin-binding EGF-like growth factor	HBEGF	signal transduction /// muscle development	receptor activity /// epidermal growth factor receptor binding /// growth factor activity /// heparin binding /// heparin binding	extracellular space /// integral to plasma membrane /// cell surface /// membrane /// integral to membrane	Hs.799	1839	ENSG00000113070	chr5	4.9393	2.03221	0
218345_at	hepatocellular carcinoma-associated antigen 112	HCA112	---	---	---	Hs.12126	55365	ENSG00000002933	chr7	4.9268	2.95815	0
208018_s_at	hemopoietic cell kinase	HCK	protein amino acid phosphorylation /// intracellular signaling cascade /// mesoderm development /// protein amino acid phosphorylation	nucleotide binding /// protein serine/threonine kinase activity /// protein-tyrosine kinase activity /// protein binding /// ATP binding /// transferase activity /// protein kinase activity /// protein-tyrosine kinase activity /// kinase activity	---	Hs.126521	3055	ENSG00000101336	chr20	5.42887	4.98272	0
202957_at	hematopoietic cell-specific Lyn substrate 1	HCLS1	regulation of transcription, DNA-dependent /// intracellular signaling cascade	transcription factor activity /// DNA binding	DNA-directed RNA polymerase II, core complex	Hs.14601	3059	ENSG00000180353	chr3	6.73305	2.90532	0
203430_at	heme binding protein 2	HEBP2	---	---	---	Hs.486589	23593	ENSG00000051620	chr6	-4.88342	0.630144	0.399167
202815_s_at	hexamethylene bis-acetamide inducible 1	HEXIM1	negative regulation of transcription from RNA polymerase II promoter /// negative regulation of cyclin dependent protein kinase activity	protein binding /// cyclin-dependent protein kinase inhibitor activity /// transcriptional repressor activity /// snRNA binding	nucleus /// cytoplasm	Hs.15299	10614	ENSG00000186834	chr17	-4.60279	0.677692	0.399167
210997_at	hepatocyte growth factor (hepapoietin A; scatter factor)	HGF	proteolysis /// mitosis /// blood coagulation	serine-type endopeptidase activity /// growth factor activity /// growth factor activity /// calcium ion binding	---	Hs.396530	3082		chr7	4.48461	3.0268	0.219784
203711_s_at	3-hydroxyisobutyryl-Coenzyme A hydrolase	HIBCH	metabolism	catalytic activity /// hydrolase activity /// 3-hydroxyisobutyryl-CoA hydrolase activity	---	Hs.236642	26275	ENSG00000198130	chr2	-4.84114	0.429461	0.399167
221896_s_at	HIG1 domain family, member 1A	HIGD1A	---	---	integral to membrane /// membrane	Hs.7917	25994	ENSG00000181061	chr3	-4.27801	0.616482	0.425223
215313_x_at	major histocompatibility complex, class I, A	HLA-A	antigen presentation /// antigen presentation, endogenous antigen /// antigen processing, endogenous antigen via MHC class I /// immune response /// immune response	MHC class I receptor activity /// MHC class I receptor activity /// protein binding	integral to plasma membrane /// integral to membrane /// MHC class I protein complex /// membrane	Hs.181244	3105		chr6	4.44668	1.61951	0.219784
217478_s_at	major histocompatibility complex, class II, DM alpha	HLA-DMA	immune response /// detection of pest, pathogen or parasite /// antigen presentation, exogenous antigen /// antigen processing, exogenous antigen via MHC class II	protein binding /// MHC class II receptor activity	membrane /// integral to membrane	Hs.351279	3108	ENSG00000124546	chr6	4.63227	2.81578	0.219784
203932_at	major histocompatibility complex, class II, DM beta /// major histocompatibility complex, class II, DM beta	HLA-DMB	immune response /// detection of pest, pathogen or parasite /// antigen presentation, exogenous antigen /// antigen processing, exogenous antigen via MHC class II	MHC class II receptor activity	membrane /// integral to membrane	Hs.1162	3109	ENSG00000112091		4.30016	2.77916	0.219784
201137_s_at	major histocompatibility complex, class II, DP beta 1	HLA-DPB1	immune response /// antigen presentation, exogenous antigen /// antigen processing, exogenous antigen via MHC class II /// pathogenesis /// detection of pest, pathogen or parasite	MHC class II receptor activity /// MHC class II receptor activity	membrane /// integral to membrane	Hs.485130	3115		chr6	4.01923	1.95504	0.331017
212998_x_at	major histocompatibility complex, class II, DQ beta 1 /// major histocompatibility complex, class II, DQ beta 1	HLA-DQB1	immune response /// immune response /// antigen presentation, exogenous antigen /// antigen processing, exogenous antigen via MHC class II	MHC class II receptor activity /// MHC class II receptor activity	membrane /// membrane /// integral to membrane	Hs.409934	3119		chr6	4.19632	3.09082	0.219784
208894_at	major histocompatibility complex, class II, DR alpha /// major histocompatibility complex, class II, DR alpha	HLA-DRA	immune response /// immune response /// antigen presentation, exogenous antigen /// antigen processing, exogenous antigen via MHC class II	MHC class II receptor activity /// MHC class II receptor activity	integral to plasma membrane /// membrane /// lysosome /// plasma membrane /// integral to membrane	Hs.520048	3122	ENSG00000168423		3.94078	2.94984	0.331017
204670_x_at	major histocompatibility complex, class II, DR beta 1	HLA-DRB1	immune response /// antigen presentation, exogenous antigen /// antigen processing, exogenous antigen via MHC class II /// pathogenesis /// detection of pest, pathogen or parasite /// signal transduction /// immune response	MHC class II receptor activity /// MHC class II receptor activity /// MHC class II receptor activity /// MHC class II receptor activity	membrane /// integral to membrane /// integral to plasma membrane /// membrane /// integral to plasma membrane	Hs.520049	3123		chr6	5.31116	2.4457	0
208306_x_at	Major histocompatibility complex, class II, DR beta 3	HLA-DRB5	immune response /// antigen presentation, exogenous antigen /// antigen processing, exogenous antigen via MHC class II /// pathogenesis /// detection of pest, pathogen or parasite /// signal transduction /// immune response	MHC class II receptor activity /// MHC class II receptor activity /// MHC class II receptor activity /// MHC class II receptor activity	membrane /// integral to membrane /// integral to plasma membrane /// membrane /// integral to plasma membrane	Hs.534322	3123		chr6_hla_hap2	3.84766	1.90688	0.425223
217362_x_at	major histocompatibility complex, class II, DR beta 6 (pseudogene)	HLA-DRB6	---	---	---	Hs.545653	3128		chr6	4.55815	2.60617	0.219784
200593_s_at	heterogeneous nuclear ribonucleoprotein U (scaffold attachment factor A)	HNRPU	RNA processing	nucleotide binding /// DNA binding /// RNA binding /// ATP binding /// DNA binding /// RNA binding	ribonucleoprotein complex /// heterogeneous nuclear ribonucleoprotein complex /// nucleus	Hs.166463	3192	ENSG00000153187	chr1	4.45313	1.48761	0.219784
202081_at	immediate early response 2	IER2	---	---	---	Hs.501629	9592	ENSG00000160888	chr19	3.87731	2.34659	0.425223
201422_at	interferon, gamma-inducible protein 30	IFI30	immune response	oxidoreductase activity	extracellular region /// lysosome /// lysosome	Hs.14623	10437		chr19	5.27771	10.5715	0
217022_s_at	immunoglobulin heavy constant alpha 1 /// immunoglobulin heavy constant alpha 2 (A2m marker) /// hypothetical protein MGC27165	IGHA1	immune response /// protein-chromophore linkage /// immune response /// antigen presentation, endogenous antigen /// antigen processing, endogenous antigen via MHC class I	antigen binding /// antigen binding /// MHC class I receptor activity	membrane fraction	Hs.558339	3493 /// 3494	ENSG00000130076	chr14	4.19752	15.604	0.219784
212592_at	Immunoglobulin J polypeptide, linker protein for immunoglobulin alpha and mu polypeptides	IGJ	immune response	antigen binding	extracellular region	Hs.381568	3512		chr4	4.06177	4.04621	0.331017
209138_x_at	Immunoglobulin lambda joining 3	IGLC2	carbohydrate metabolism /// metabolism /// immune response /// immune response /// antigen presentation, endogenous antigen /// antigen processing, endogenous antigen via MHC class I	carbonyl reductase (NADPH) activity /// electron transporter activity /// oxidoreductase activity /// antigen binding /// antigen binding /// MHC class I receptor activity	mitochondrion /// peroxisome	Hs.567242	2165	ENSG00000100208	chr22	4.44886	7.02622	0.219784
214677_x_at	immunoglobulin lambda locus /// immunoglobulin lambda constant 1 (Mcg marker) /// immunoglobulin lambda constant 2 (Kern-Oz- marker) /// immunoglobulin lambda variable 3-25 /// immunoglobulin lambda variable 2-14 /// immunoglobulin lambda joining 3	IGLJ3	immune response /// immune response /// antigen presentation, endogenous antigen /// antigen processing, endogenous antigen via MHC class I	antigen binding /// antigen binding /// MHC class I receptor activity	---	Hs.449585	2165 /// 28786 /// 28793 /// 28815 /// 28831 /// 3535	ENSG00000100208	chr22	4.29477	7.08338	0.219784
206420_at	immunoglobulin superfamily, member 6	IGSF6	immune response /// cell surface receptor linked signal transduction	transmembrane receptor activity	integral to plasma membrane	Hs.530902	10261	ENSG00000140749	chr16	4.20551	7.97081	0.219784
204912_at	interleukin 10 receptor, alpha	IL10RA	---	receptor activity /// hematopoietin/interferon-class (D200-domain) cytokine receptor activity /// interleukin-10 receptor activity /// receptor activity /// signal transducer activity	plasma membrane /// integral to membrane /// membrane	Hs.504035	3587	ENSG00000110324	chr11	4.96551	4.04566	0
201887_at	interleukin 13 receptor, alpha 1	IL13RA1	cell surface receptor linked signal transduction	receptor activity /// hematopoietin/interferon-class (D200-domain) cytokine receptor activity	plasma membrane /// interleukin-13 receptor complex /// membrane /// integral to membrane	Hs.496646	3597	ENSG00000131724	chrX	4.23962	1.33112	0.219784
204057_at	interferon regulatory factor 8 /// interferon regulatory factor 8	IRF8	negative regulation of transcription from RNA polymerase II promoter /// transcription /// regulation of transcription, DNA-dependent /// immune response /// immune response	RNA polymerase II transcription factor activity, enhancer binding /// DNA binding /// transcription factor activity	nucleus	Hs.137427	3394			3.91332	3.09621	0.425223
213416_at	integrin, alpha 4 (antigen CD49D, alpha 4 subunit of VLA-4 receptor)	ITGA4	cell adhesion /// cell-matrix adhesion /// integrin-mediated signaling pathway	receptor activity /// calcium ion binding /// protein binding /// identical protein binding	integrin complex /// integral to membrane /// membrane	Hs.555880	3676		chr2	5.04704	3.82778	0
202803_s_at	integrin, beta 2 (antigen CD18 (p95), lymphocyte function-associated antigen 1; macrophage antigen 1 (mac-1) beta subunit)	ITGB2	apoptosis /// inflammatory response /// cell adhesion /// cell adhesion /// leukocyte adhesion /// cell-matrix adhesion /// integrin-mediated signaling pathway /// integrin-mediated signaling pathway /// cell-cell signaling /// development /// regulation	receptor activity /// protein binding /// protein binding /// protein kinase binding	integrin complex /// integrin complex /// integral to membrane /// membrane /// integrin complex	Hs.375957	3689	ENSG00000160255	chr21	4.57042	7.84386	0.219784
201473_at	jun B proto-oncogene	JUNB	transcription /// regulation of transcription from RNA polymerase II promoter /// regulation of transcription, DNA-dependent	transcription factor activity /// RNA polymerase II transcription factor activity /// transcription coactivator activity /// transcription corepressor activity /// DNA binding /// sequence-specific DNA binding /// protein dimerization activity /// DNA bin	chromatin /// nucleus	Hs.25292	3726	ENSG00000171223	chr19	4.24051	3.47124	0.219784
202860_at	KIAA0476	KIAA0476	---	---	---	Hs.6684	9909	ENSG00000198837	chr1	4.70364	1.39113	0
202220_at	KIAA0907	KIAA0907	---	---	---	Hs.24656	22889		chr1	-5.50599	0.50943	0.399167
212794_s_at	KIAA1033	KIAA1033	---	catalytic activity	---	Hs.12144	23325	ENSG00000136051	chr12	4.62667	1.89822	0.219784
212796_s_at	KIAA1055 protein	KIAA1055	---	---	---	Hs.449783	23102	ENSG00000167202	chr15	4.27295	1.41662	0.219784
212942_s_at	KIAA1199	KIAA1199	sensory perception of sound	---	---	Hs.459088	57214	ENSG00000103888	chr15	5.41847	27.1525	0
220171_x_at	KIAA1704	KIAA1704	---	---	---	Hs.507922	55425		chr13	-4.27542	0.434677	0.425223
221841_s_at	Kruppel-like factor 4 (gut)	KLF4	transcription /// mesodermal cell fate determination /// negative regulation of cell proliferation /// negative regulation of transcription, DNA-dependent /// negative regulation of transcription, DNA-dependent /// regulation of transcription, DNA-depende	nucleic acid binding /// transcription factor activity /// zinc ion binding /// zinc ion binding /// transcriptional activator activity /// transcriptional repressor activity /// metal ion binding /// transcription factor activity /// zinc ion binding ///	nucleus /// nucleus	Hs.376206	9314	ENSG00000136826	chr9	6.3299	3.00897	0
200915_x_at	kinectin 1 (kinesin receptor) /// protein disulfide isomerase family A, member 6	KTN1	microtubule-based movement /// electron transport /// protein folding	protein binding /// protein disulfide isomerase activity /// electron transporter activity /// isomerase activity /// protein disulfide isomerase activity	endoplasmic reticulum membrane /// integral to membrane /// endoplasmic reticulum /// ER-Golgi intermediate compartment /// membrane /// endoplasmic reticulum	Hs.509414		ENSG00000126777	chr14	-5.19576	0.78592	0.399167
210644_s_at	leukocyte-associated Ig-like receptor 1	LAIR1	---	receptor activity	---	Hs.467288	3903	ENSG00000167613	chr19	3.98467	6.14585	0.331017
201720_s_at	lysosomal associated multispanning membrane protein 5	LAPTM5	---	---	lysosome /// integral to plasma membrane /// lysosome /// membrane /// integral to membrane	Hs.371021	7805	ENSG00000162511	chr1	4.98493	6.75728	0
208885_at	lymphocyte cytosolic protein 1 (L-plastin)	LCP1	---	actin binding /// actin binding /// calcium ion binding /// calcium ion binding /// protein binding	cytosol /// cytoplasm	Hs.381099	3936	ENSG00000136167	chr13	5.00714	4.54624	0
205270_s_at	lymphocyte cytosolic protein 2 (SH2 domain containing leukocyte protein of 76kDa)	LCP2	immune response /// transmembrane receptor protein tyrosine kinase signaling pathway /// intracellular signaling cascade	protein binding /// protein binding	---	Hs.304475	3937	ENSG00000043462	chr5	4.01076	2.96293	0.331017
216887_s_at	LIM domain binding 3	LDB3	---	protein binding /// zinc ion binding /// metal ion binding	cytoskeleton	Hs.49998	11155	ENSG00000122367	chr10	-4.31638	0.470722	0.425223
206012_at	left-right determination factor 2	LEFTY2	transforming growth factor beta receptor signaling pathway /// cell-cell signaling /// development /// oocyte axis determination /// cell growth /// development /// growth	cytokine activity /// transforming growth factor beta receptor binding /// growth factor activity	extracellular space	Hs.520187	7044	ENSG00000143768	chr1	-5.39225	0.191853	0.399167
218717_s_at	leprecan-like 1	LEPREL1	protein metabolism	binding /// iron ion binding /// oxidoreductase activity /// oxidoreductase activity, acting on single donors with incorporation of molecular oxygen, incorporation of two atoms of oxygen /// oxidoreductase activity, acting on paired donors, with incorpora	endoplasmic reticulum	Hs.374191	55214	ENSG00000090530	chr3	-4.53693	0.610496	0.399167
212658_at	lipoma HMGIC fusion partner-like 2	LHFPL2	---	---	---	Hs.79299	10184	ENSG00000145685	chr5	4.30626	2.96542	0.219784
207697_x_at	leukocyte immunoglobulin-like receptor, subfamily B (with TM and ITIM domains), member 2	LILRB2	cellular defense response /// cell surface receptor linked signal transduction /// cell-cell signaling /// antimicrobial humoral response (sensu Vertebrata) /// immune response /// immune response	receptor activity /// receptor activity	membrane fraction /// integral to plasma membrane /// membrane /// integral to membrane	Hs.534386	10288	ENSG00000131042	chr19	4.44143	1.93091	0.219784
211135_x_at	leukocyte immunoglobulin-like receptor, subfamily B (with TM and ITIM domains), member 2 /// leukocyte immunoglobulin-like receptor, subfamily B (with TM and ITIM domains), member 3	LILRB2 /// LILRB3	cellular defense response /// cell surface receptor linked signal transduction /// cell-cell signaling /// antimicrobial humoral response (sensu Vertebrata) /// immune response /// defense response /// immune response	receptor activity /// transmembrane receptor activity /// receptor activity /// catalytic activity	membrane fraction /// integral to plasma membrane /// membrane /// integral to membrane	Hs.534386	10288 /// 11025	ENSG00000186152	chr19	6.06588	1.60192	0
203320_at	lymphocyte adaptor protein	LNK	intracellular signaling cascade	---	---	Hs.506784	10019		chr12	4.17454	2.43283	0.219784
212098_at	hypothetical protein LOC151162	LOC151162	---	---	---	Hs.4988	151162		chr2	4.62156	1.74832	0.219784
213248_at	hypothetical protein LOC221362	LOC221362	---	---	---	Hs.7921	221362		chr6	-4.84055	0.626736	0.399167
214719_at	hypothetical protein LOC283537	LOC283537	---	---	---	Hs.117167	283537	ENSG00000139508	chr13	3.90036	1.95035	0.425223
220770_s_at	transposon-derived Buster3 transposase-like	LOC63920	---	catalytic activity	---	Hs.529464	63920	ENSG00000164608		-4.4771	0.444551	0.399167
205011_at	loss of heterozygosity, 11, chromosomal region 2, gene A	LOH11CR2A	cell cycle /// negative regulation of progression through cell cycle	---	---	Hs.152944	4013	ENSG00000110002	chr11	4.97579	1.83147	0
216250_s_at	leupaxin	LPXN	protein complex assembly /// cell adhesion /// signal transduction	zinc ion binding /// metal ion binding	cytoplasm	Hs.125474	9404	ENSG00000110031	chr18	4.50078	10.1732	0.219784
220532_s_at	LR8 protein	LR8	organ morphogenesis	---	---	Hs.521295	28959	ENSG00000106565	chr7	6.31582	4.03889	0
211747_s_at	LSM5 homolog, U6 small nuclear RNA associated (S. cerevisiae) /// LSM5 homolog, U6 small nuclear RNA associated (S. cerevisiae)	LSM5	nuclear mRNA splicing, via spliceosome /// mRNA processing /// mRNA processing	RNA binding /// protein binding /// RNA binding	nucleus /// small nucleolar ribonucleoprotein complex /// nucleus /// ribonucleoprotein complex	Hs.424908	23658	ENSG00000106355	chr7	-4.64801	0.595584	0.399167
202626_s_at	v-yes-1 Yamaguchi sarcoma viral related oncogene homolog /// v-yes-1 Yamaguchi sarcoma viral related oncogene homolog	LYN	protein amino acid phosphorylation /// intracellular signaling cascade /// protein amino acid phosphorylation /// signal transduction	nucleotide binding /// protein serine/threonine kinase activity /// receptor signaling protein tyrosine kinase activity /// protein binding /// ATP binding /// transferase activity /// protein kinase activity /// protein-tyrosine kinase activity /// kinas	---	Hs.491767	4067	ENSG00000147507		5.98412	4.72403	0
210754_s_at	v-yes-1 Yamaguchi sarcoma viral related oncogene homolog	LYN	protein amino acid phosphorylation /// intracellular signaling cascade /// protein amino acid phosphorylation /// signal transduction	nucleotide binding /// protein serine/threonine kinase activity /// receptor signaling protein tyrosine kinase activity /// protein binding /// ATP binding /// transferase activity /// protein kinase activity /// protein-tyrosine kinase activity /// kinas	---	Hs.491767	4067	ENSG00000147507	chr8	5.07368	3.33267	0
218559_s_at	v-maf musculoaponeurotic fibrosarcoma oncogene homolog B (avian)	MAFB	transcription /// regulation of transcription, DNA-dependent /// sensory organ development	DNA binding /// sequence-specific DNA binding /// protein dimerization activity	nucleus /// nucleus	Hs.169487	9935		chr20	4.3121	2.84126	0.219784
218573_at	melanoma antigen family H, 1	MAGEH1	apoptosis	---	---	Hs.279819	28986	ENSG00000187601	chrX	-5.06766	0.657513	0.399167
209166_s_at	mannosidase, alpha, class 2B, member 1	MAN2B1	carbohydrate metabolism /// mannose metabolism /// protein modification /// protein deglycosylation	alpha-mannosidase activity /// alpha-mannosidase activity /// hydrolase activity, acting on glycosyl bonds /// metal ion binding /// zinc ion binding /// mannosidase activity /// hydrolase activity	lysosome	Hs.356769	4125	ENSG00000104774	chr19	4.10735	1.80732	0.331017
206571_s_at	mitogen-activated protein kinase kinase kinase kinase 4	MAP4K4	protein amino acid phosphorylation /// protein amino acid phosphorylation /// response to stress /// protein kinase cascade	nucleotide binding /// protein serine/threonine kinase activity /// protein serine/threonine kinase activity /// protein-tyrosine kinase activity /// small GTPase regulator activity /// ATP binding /// ATP binding /// transferase activity /// protein kina	---	Hs.431550	9448		chr2	7.95605	2.03494	0
201670_s_at	myristoylated alanine-rich protein kinase C substrate	MARCKS	cell motility	calmodulin binding /// actin filament binding /// actin binding /// calmodulin binding	plasma membrane /// actin cytoskeleton /// membrane	Hs.519909	4082	ENSG00000155130	chr6	5.48619	2.7785	0
203640_at	muscleblind-like 2 (Drosophila)	MBNL2	---	nucleic acid binding /// zinc ion binding	---	Hs.125715	10150	ENSG00000139793	chr13	-4.44609	0.608564	0.399167
216237_s_at	MCM5 minichromosome maintenance deficient 5, cell division cycle 46 (S. cerevisiae)	MCM5	regulation of progression through cell cycle /// DNA replication /// DNA replication initiation /// transcription /// regulation of transcription, DNA-dependent /// DNA replication	nucleotide binding /// DNA binding /// protein binding /// ATP binding /// DNA-dependent ATPase activity /// nucleic acid binding	nucleus /// nucleus	Hs.517582	4174	ENSG00000100297	chr22	4.7875	1.73961	0
221570_s_at	methyltransferase like 5	METTL5	protein amino acid methylation /// DNA methylation	methyltransferase activity /// protein methyltransferase activity /// S-adenosylmethionine-dependent methyltransferase activity /// transferase activity /// DNA binding /// N-methyltransferase activity	cytoplasm	Hs.470553	29081	ENSG00000138382	chr2	-4.41481	0.77931	0.399167
201126_s_at	mannosyl (alpha-1,3-)-glycoprotein beta-1,2-N-acetylglucosaminyltransferase	MGAT1	carbohydrate metabolism /// aminoglycan biosynthesis /// protein amino acid N-linked glycosylation /// protein amino acid glycosylation	alpha-1,3-mannosylglycoprotein 2-beta-N-acetylglucosaminyltransferase activity /// transferase activity, transferring glycosyl groups /// transferase activity /// acetylglucosaminyltransferase activity	Golgi membrane /// Golgi stack /// integral to membrane /// membrane /// integral to membrane /// Golgi apparatus	Hs.519818	4245	ENSG00000131446	chr5	4.24853	1.60537	0.219784
221756_at	HGFL gene /// HGFL gene	MGC17330	---	---	---	Hs.26670	113791	ENSG00000100100		4.27601	2.20839	0.219784
214051_at	hypothetical protein MGC39900	MGC39900	cytoskeleton organization and biogenesis	actin binding	cytoplasm	Hs.496530	286527	ENSG00000158427	chrX	-4.83809	0.390777	0.399167
218130_at	hypothetical protein MGC4368	MGC4368	---	---	---	Hs.163113	79415	ENSG00000178927	chr17	4.41205	1.80453	0.219784
206560_s_at	melanoma inhibitory activity	MIA	cell proliferation	growth factor activity	extracellular space	Hs.279651	8190	ENSG00000187570	chr19	-5.28181	0.873591	0.399167
204959_at	myeloid cell nuclear differentiation antigen /// myeloid cell nuclear differentiation antigen	MNDA	transcription /// regulation of transcription, DNA-dependent /// cellular defense response /// immune response	DNA binding	nucleus /// nucleus	Hs.153837	4332	ENSG00000163563		3.92448	4.42877	0.425223
205413_at	metallophosphoesterase domain containing 2	MPPED2	nervous system development	hydrolase activity	---	Hs.289795	744	ENSG00000066382	chr11	-5.53698	0.257658	0
219666_at	membrane-spanning 4-domains, subfamily A, member 6A	MS4A6A	signal transduction	receptor activity	integral to membrane /// membrane	Hs.523702	64231		chr11	4.7218	3.03705	0
202431_s_at	v-myc myelocytomatosis viral oncogene homolog (avian)	MYC	regulation of transcription from RNA polymerase II promoter /// iron ion homeostasis /// cell cycle arrest /// cell proliferation /// positive regulation of cell proliferation /// transcription /// regulation of transcription, DNA-dependent /// regulation	transcription factor activity /// protein binding /// protein binding /// DNA binding /// transcription factor activity /// transcription regulator activity	nucleus /// nucleus /// nucleus	Hs.202453	4609	ENSG00000136997	chr8	3.9583	2.67915	0.331017
201959_s_at	MYC binding protein 2	MYCBP2	transcription /// regulation of transcription, DNA-dependent /// protein ubiquitination /// ubiquitin cycle	ubiquitin-protein ligase activity /// zinc ion binding /// ligase activity /// metal ion binding /// protein binding	ubiquitin ligase complex /// nucleus	Hs.151411	23077	ENSG00000005810	chr13	4.73063	2.01304	0
220319_s_at	myosin regulatory light chain interacting protein	MYLIP	cell motility /// nervous system development /// protein ubiquitination /// ubiquitin cycle	ubiquitin-protein ligase activity /// cytoskeletal protein binding /// zinc ion binding /// ligase activity /// metal ion binding /// protein binding /// binding /// protein binding /// cytoskeletal protein binding	ubiquitin ligase complex /// cytoplasm /// cytoskeleton /// membrane /// intracellular	Hs.484738	29116	ENSG00000007944	chr6	-4.36896	0.506395	0.425223
218926_at	myoneurin	MYNN	transcription, DNA-dependent	protein binding /// nucleic acid binding /// zinc ion binding /// metal ion binding /// transcription factor activity /// zinc ion binding	nucleus	Hs.507025	55892	ENSG00000085274	chr3	-4.81397	0.779759	0.399167
213733_at	myosin IF	MYO1F	---	nucleotide binding /// motor activity /// actin binding /// calmodulin binding /// ATP binding /// actin binding /// calmodulin binding /// ATP binding	unconventional myosin /// myosin	Hs.408451	4542	ENSG00000142347	chr19	3.97385	2.55847	0.331017
218231_at	N-acetylglucosamine kinase /// N-acetylglucosamine kinase	NAGK	N-acetylglucosamine metabolism /// N-acetylmannosamine metabolism	nucleotide binding /// protein binding /// ATP binding /// kinase activity /// transferase activity /// N-acetylglucosamine kinase activity	---	Hs.7036	55577	ENSG00000124357	chr2	4.39334	1.82193	0.219784
205147_x_at	neutrophil cytosolic factor 4, 40kDa	NCF4	electron transport /// defense response /// intracellular signaling cascade	electron transporter activity /// protein binding /// phosphoinositide binding	cytosol	Hs.474781	4689	ENSG00000100365	chr22	4.91365	2.81115	0
203315_at	NCK adaptor protein 2	NCK2	signal complex formation /// regulation of epidermal growth factor receptor activity /// intracellular signaling cascade /// negative regulation of cell proliferation /// positive regulation of actin filament polymerization /// positive regulation of T ce	protein binding /// cytoskeletal adaptor activity /// receptor signaling complex scaffold activity	cytoplasm	Hs.529244	8440	ENSG00000071051	chr2	4.57164	1.29038	0.219784
218128_at	nuclear transcription factor Y, beta	NFYB	transcription /// regulation of transcription, DNA-dependent /// regulation of transcription, DNA-dependent	transcription factor activity /// DNA binding /// DNA binding /// sequence-specific DNA binding	nucleus /// CCAAT-binding factor complex /// intracellular /// nucleus	Hs.84928	4801	ENSG00000120837	chr12	-5.58053	0.600776	0
217722_s_at	neugrin, neurite outgrowth associated	NGRN	protein modification /// neuron differentiation	tubulin-tyrosine ligase activity /// DNA binding	nucleus	Hs.513145	51335	ENSG00000182768	chr15	-4.82474	0.658593	0.399167
201695_s_at	nucleoside phosphorylase	NP	nucleobase, nucleoside, nucleotide and nucleic acid metabolism /// DNA modification /// nucleobase, nucleoside, nucleotide and nucleic acid metabolism	purine-nucleoside phosphorylase activity /// purine-nucleoside phosphorylase activity /// transferase activity /// transferase activity, transferring glycosyl groups /// transferase activity, transferring pentosyl groups	---	Hs.75514	4860	ENSG00000198805	chr14	4.15524	3.29797	0.331017
200701_at	Niemann-Pick disease, type C2	NPC2	cholesterol homeostasis /// regulation of isoprenoid metabolism	enzyme binding	---	Hs.433222	10577	ENSG00000119655	chr14	4.23855	1.81242	0.219784
202340_x_at	nuclear receptor subfamily 4, group A, member 1	NR4A1	transcription /// regulation of transcription, DNA-dependent /// signal transduction	transcription factor activity /// steroid hormone receptor activity /// metal ion binding /// DNA binding /// receptor activity /// ligand-dependent nuclear receptor activity /// zinc ion binding /// sequence-specific DNA binding /// DNA binding /// ligan	nucleus	Hs.524430	3164	ENSG00000123358	chr12	4.29435	4.32924	0.219784
204621_s_at	nuclear receptor subfamily 4, group A, member 2	NR4A2	transcription /// regulation of transcription, DNA-dependent /// signal transduction /// antimicrobial humoral response (sensu Vertebrata)	transcription factor activity /// steroid hormone receptor activity /// metal ion binding /// DNA binding /// receptor activity /// ligand-dependent nuclear receptor activity /// zinc ion binding /// sequence-specific DNA binding /// ligand-dependent nucl	nucleus /// nucleus	Hs.165258	4929	ENSG00000153234	chr2	5.17214	5.00439	0
209240_at	O-linked N-acetylglucosamine (GlcNAc) transferase (UDP-N-acetylglucosamine:polypeptide-N-acetylglucosaminyl transferase)	OGT	protein amino acid O-linked glycosylation /// signal transduction /// response to nutrient /// protein amino acid O-linked glycosylation /// signal transduction /// response to nutrient	protein binding /// acetylglucosaminyltransferase activity /// transferase activity, transferring glycosyl groups /// protein binding /// acetylglucosaminyltransferase activity /// binding /// transferase activity /// protein binding	nucleus /// cytosol /// nucleus /// cytosol /// nucleus	Hs.405410	8473	ENSG00000147162	chrX	-5.09337	0.694536	0.399167
205907_s_at	osteomodulin	OMD	cell adhesion	protein binding	extracellular matrix (sensu Metazoa)	Hs.94070	4958	ENSG00000127083	chr9	-4.85606	0.440649	0.399167
219421_at	osmosis responsive factor	OSRF	---	binding	---	Hs.130904	23548	ENSG00000113638	chr5	-4.67076	0.471901	0.399167
201651_s_at	protein kinase C and casein kinase substrate in neurons 2	PACSIN2	intracellular protein transport /// endocytosis /// actin cytoskeleton organization and biogenesis	transporter activity	cytoplasm	Hs.162877	11252	ENSG00000100266	chr22	-4.34827	0.704085	0.425223
214078_at	P21 (CDKN1A)-activated kinase 3	PAK3	protein amino acid phosphorylation /// development /// protein amino acid phosphorylation	nucleotide binding /// magnesium ion binding /// protein serine/threonine kinase activity /// ATP binding /// transferase activity /// protein kinase activity /// kinase activity /// metal ion binding /// protein serine/threonine kinase activity	integral to membrane	Hs.390616	5063		chrX	-4.7126	0.340277	0.399167
212958_x_at	peptidylglycine alpha-amidating monooxygenase	PAM	protein modification /// peptide metabolism /// mitotic chromosome condensation /// peptide amidation /// peptide metabolism	monooxygenase activity /// peptidylglycine monooxygenase activity /// electron transporter activity /// copper ion binding /// protein binding /// L-ascorbic acid binding /// metal ion binding /// chromatin binding /// peptidylglycine monooxygenase activi	soluble fraction /// integral to plasma membrane /// membrane /// secretory granule /// secretory granule /// nuclear chromatin /// condensed chromosome /// integral to membrane	Hs.369430	5066	ENSG00000145730	chr5	-5.08319	0.712759	0.399167
205833_s_at	prostate androgen-regulated transcript 1	PART1	---	---	---	Hs.412792	25859	ENSG00000152931	chr5	-5.49108	0.588691	0.399167
217739_s_at	pre-B-cell colony enhancing factor 1	PBEF1	signal transduction /// cell-cell signaling /// positive regulation of cell proliferation /// pyridine nucleotide biosynthesis	nicotinate phosphoribosyltransferase activity /// cytokine activity /// transferase activity, transferring glycosyl groups /// nicotinamide phosphoribosyltransferase activity /// transferase activity	---	Hs.489615	10135 /// 646309	ENSG00000105835	chr16	4.28366	2.56265	0.219784
219656_at	protocadherin 12	PCDH12	cell adhesion /// homophilic cell adhesion /// neuron recognition	calcium ion binding /// protein binding	cytoskeleton /// plasma membrane /// integral to plasma membrane /// membrane /// integral to membrane	Hs.439474	51294	ENSG00000113555	chr5	3.9256	1.78399	0.425223
203660_s_at	pericentrin 2 (kendrin)	PCNT2	lipid transport /// lipoprotein metabolism /// cilium biogenesis	calmodulin binding /// lipid binding /// protein binding	extracellular region	Hs.474069	5116	ENSG00000160299	chr21	4.11283	1.7181	0.331017
203708_at	phosphodiesterase 4B, cAMP-specific (phosphodiesterase E4 dunce homolog, Drosophila)	PDE4B	signal transduction	3',5'-cyclic-AMP phosphodiesterase activity /// hydrolase activity /// catalytic activity /// 3',5'-cyclic-nucleotide phosphodiesterase activity	soluble fraction /// insoluble fraction	Hs.198072	5142		chr1	3.95031	2.2928	0.331017
209700_x_at	phosphodiesterase 4D interacting protein (myomegalin)	PDE4DIP	protein biosynthesis	structural constituent of ribosome	intracellular /// ribosome	Hs.406990	9659		chr1	-4.32151	0.35418	0.425223
221994_at	PDZ and LIM domain 5	PDLIM5	heart development	actin binding /// protein kinase C binding /// protein binding /// zinc ion binding /// receptor signaling complex scaffold activity /// actinin binding /// metal ion binding	membrane fraction /// cytosol	Hs.480311	10611	ENSG00000163110	chr4	-4.53677	0.329759	0.399167
205361_s_at	prefoldin 4	PFDN4	protein folding /// chaperonin-mediated tubulin folding	unfolded protein binding /// chaperone binding	cytosol	Hs.91161	5203	ENSG00000101132	chr20	-4.42324	0.567912	0.399167
213227_at	progesterone receptor membrane component 2	PGRMC2	---	steroid hormone receptor activity /// receptor activity /// steroid binding /// steroid binding /// lipid binding	integral to membrane /// membrane /// integral to membrane	Hs.507910	10424	ENSG00000164040	chr4	-4.333	0.622674	0.425223
207469_s_at	pirin (iron-binding nuclear protein)	PIR	transcription from RNA polymerase II promoter	transcription cofactor activity /// iron ion binding /// metal ion binding	nucleus /// nucleus	Hs.495728	8544	ENSG00000087842	chrX	-4.33119	0.5416	0.425223
210145_at	phospholipase A2, group IVA (cytosolic, calcium-dependent)	PLA2G4A	platelet activating factor biosynthesis /// icosanoid metabolism /// phospholipid catabolism /// lipid catabolism	lysophospholipase activity /// phospholipase A2 activity /// calcium ion binding /// hydrolase activity /// phospholipase activity /// phospholipase A2 activity	cytosol /// integral to membrane	Hs.497200	5321	ENSG00000116711	chr1	-5.99276	0.292953	0
210845_s_at	plasminogen activator, urokinase receptor	PLAUR	cell motility /// chemotaxis /// cell surface receptor linked signal transduction /// blood coagulation /// regulation of proteolysis /// signal transduction /// blood coagulation	protein binding /// U-plasminogen activator receptor activity /// enzyme binding /// receptor activity /// U-plasminogen activator receptor activity /// kinase activity /// receptor activity /// receptor activity	plasma membrane /// cell surface /// integral to membrane /// extrinsic to membrane /// membrane	Hs.466871	5329	ENSG00000011422	chr19	5.4622	6.00047	0
203471_s_at	pleckstrin	PLEK	intracellular signaling cascade	calcium ion binding	---	Hs.468840	5341	ENSG00000115956	chr2	4.00087	5.99188	0.331017
202075_s_at	phospholipid transfer protein	PLTP	lipid metabolism /// lipid transport /// transport	lipid binding	extracellular region	Hs.439312	3685 /// 5360	ENSG00000100979	chr20	5.69181	4.39648	0
213241_at	plexin C1	PLXNC1	development /// cell adhesion	receptor activity /// receptor binding	membrane /// plasma membrane /// integral to membrane	Hs.554795	10154		chr12	5.05411	6.70673	0
38671_at	plexin D1	PLXND1	development	receptor activity	membrane /// integral to membrane	Hs.301685	23129	ENSG00000004399	chr3	6.23204	2.84933	0
202634_at	polymerase (RNA) II (DNA directed) polypeptide K, 7.0kDa	POLR2K	transcription /// regulation of transcription from RNA polymerase I promoter /// transcription from RNA polymerase II promoter /// transcription from RNA polymerase III promoter	DNA binding /// DNA-directed RNA polymerase activity /// zinc ion binding /// transferase activity /// metal ion binding /// zinc ion binding /// nucleotidyltransferase activity	nucleus /// DNA-directed RNA polymerase II, core complex /// DNA-directed RNA polymerase III complex	Hs.351475	5440		chr8	-4.98851	0.560424	0.399167
204436_at	PH domain-containing protein	pp9099	---	---	---	Hs.458575	80301	ENSG00000169094	chr15	5.40195	2.26165	0
200661_at	protective protein for beta-galactosidase (galactosialidosis)	PPGB	proteolysis /// intracellular protein transport	catalytic activity /// serine carboxypeptidase activity /// carboxypeptidase C activity /// intracellular transporter activity /// enzyme activator activity /// peptidase activity /// carboxypeptidase activity /// hydrolase activity /// carboxypeptidase a	lysosome /// endoplasmic reticulum /// lysosome /// lysosome	Hs.517076	5476	ENSG00000064601	chr20	5.34336	2.50624	0
204186_s_at	peptidylprolyl isomerase D (cyclophilin D)	PPID	protein folding	peptidyl-prolyl cis-trans isomerase activity /// protein binding /// FK506 binding /// cyclosporin A binding /// isomerase activity /// binding /// peptide binding	---	Hs.183958	5481	ENSG00000171497	chr4	-4.53834	0.545749	0.399167
201409_s_at	protein phosphatase 1, catalytic subunit, beta isoform	PPP1CB	carbohydrate metabolism /// glycogen metabolism /// cell cycle /// cell division	phosphoprotein phosphatase activity /// iron ion binding /// hydrolase activity /// manganese ion binding /// metal ion binding	---	Hs.468018	5500	ENSG00000163806	chr2	-4.89972	0.584129	0.399167
201494_at	prolylcarboxypeptidase (angiotensinase C)	PRCP	proteolysis	serine-type Pro-X carboxypeptidase activity /// catalytic activity /// carboxypeptidase activity /// peptidase activity /// serine-type peptidase activity /// hydrolase activity /// serine carboxypeptidase activity	lysosome /// lysosome	Hs.523936	5547	ENSG00000137509	chr11	4.28375	1.77642	0.219784
202919_at	preimplantation protein 3	PREI3	transport	metal ion binding /// zinc ion binding	Golgi stack /// membrane	Hs.205173	25843	ENSG00000115540	chr2	-5.29639	0.662387	0.399167
201858_s_at	proteoglycan 1, secretory granule	PRG1	---	---	---	Hs.1908	5552	ENSG00000122862	chr10	4.9243	2.96057	0
218764_at	protein kinase C, eta	PRKCH	protein amino acid phosphorylation /// intracellular signaling cascade /// protein amino acid phosphorylation /// signal transduction	nucleotide binding /// protein kinase C activity /// protein-tyrosine kinase activity /// ATP binding /// transferase activity /// diacylglycerol binding /// metal ion binding /// protein kinase activity /// protein serine/threonine kinase activity /// zi	---	Hs.333907	5583	ENSG00000027075	chr14	3.97294	2.19631	0.331017
202880_s_at	pleckstrin homology, Sec7 and coiled-coil domains 1(cytohesin 1)	PSCD1	vesicle-mediated transport /// regulation of cell adhesion	ARF guanyl-nucleotide exchange factor activity /// protein binding /// guanyl-nucleotide exchange factor activity	cytoplasm /// plasma membrane	Hs.191215	9267	ENSG00000108669	chr17	4.01739	1.95994	0.331017
209606_at	pleckstrin homology, Sec7 and coiled-coil domains, binding protein /// pleckstrin homology, Sec7 and coiled-coil domains, binding protein	PSCDBP	regulation of cell adhesion	protein binding /// protein binding	membrane /// cytoplasm /// cell cortex	Hs.270	9595	ENSG00000115165		5.26622	6.09321	0
201316_at	proteasome (prosome, macropain) subunit, alpha type, 2	PSMA2	ubiquitin-dependent protein catabolism	threonine endopeptidase activity /// endopeptidase activity /// peptidase activity /// hydrolase activity	cytosol /// proteasome core complex (sensu Eukaryota) /// protein complex /// proteasome complex (sensu Eukaryota)	Hs.333786	5683	ENSG00000106588	chr7	-4.84675	0.628319	0.399167
204897_at	prostaglandin E receptor 4 (subtype EP4)	PTGER4	immune response /// signal transduction /// G-protein coupled receptor protein signaling pathway /// G-protein signaling, coupled to cAMP nucleotide second messenger	rhodopsin-like receptor activity /// receptor activity /// prostaglandin E receptor activity /// signal transducer activity /// G-protein coupled receptor activity /// prostaglandin receptor activity /// prostaglandin E receptor activity	integral to membrane /// membrane /// integral to membrane	Hs.199248	5734	ENSG00000171522	chr5	5.07204	3.98272	0
204748_at	prostaglandin-endoperoxide synthase 2 (prostaglandin G/H synthase and cyclooxygenase)	PTGS2	fatty acid biosynthesis /// cell motility /// physiological process /// blood pressure regulation /// cyclooxygenase pathway /// keratinocyte differentiation /// regulation of inflammatory response /// prostaglandin biosynthesis /// lipid biosynthesis ///	peroxidase activity /// prostaglandin-endoperoxide synthase activity /// iron ion binding /// oxidoreductase activity /// oxidoreductase activity, acting on single donors with incorporation of molecular oxygen, incorporation of two atoms of oxygen /// met	nucleus /// cytoplasm /// cytoplasm /// membrane	Hs.196384	5743	ENSG00000073756	chr1	3.90587	3.08761	0.425223
215172_at	protein tyrosine phosphatase, non-receptor type 20	PTPN20	protein amino acid dephosphorylation	protein tyrosine phosphatase activity /// receptor activity /// hydrolase activity /// phosphoprotein phosphatase activity	---	Hs.499552	26095	ENSG00000183675	chr10	-8.27702	0.44938	0
212588_at	protein tyrosine phosphatase, receptor type, C	PTPRC	protein amino acid dephosphorylation /// cell surface receptor linked signal transduction /// negative regulation of T cell mediated cytotoxicity /// negative regulation of cytokine and chemokine mediated signaling pathway /// negative regulation of prote	protein tyrosine phosphatase activity /// receptor activity /// transmembrane receptor protein tyrosine phosphatase activity /// hydrolase activity /// protein kinase binding /// protein tyrosine phosphatase activity /// phosphoprotein phosphatase activit	integral to plasma membrane /// integral to plasma membrane /// focal adhesion /// membrane /// integral to membrane	Hs.192039	5788	ENSG00000081237	chr1	4.73876	4.28954	0
221014_s_at	RAB33B, member RAS oncogene family /// RAB33B, member RAS oncogene family	RAB33B	intracellular protein transport /// small GTPase mediated signal transduction /// protein transport /// transport	nucleotide binding /// GTP binding	Golgi stack /// membrane	Hs.534496	83452	ENSG00000172007	chr4	-8.74651	0.388224	0
203582_s_at	RAB4A, member RAS oncogene family	RAB4A	intracellular protein transport /// small GTPase mediated signal transduction /// transport /// protein transport /// rRNA processing	nucleotide binding /// GTPase activity /// GTP binding	membrane /// exosome (RNase complex)	Hs.296169	5867	ENSG00000168118	chr1	-4.91884	0.618893	0.399167
212124_at	retinoic acid induced 17	RAI17	transcription /// regulation of transcription, DNA-dependent	zinc ion binding /// metal ion binding	nucleus	Hs.193118	57178	ENSG00000108175	chr10	4.21704	2.00762	0.219784
213923_at	RAP2B, member of RAS oncogene family	RAP2B	small GTPase mediated signal transduction /// protein transport	nucleotide binding /// GTP binding	intracellular /// membrane	Hs.98643	5912	ENSG00000181467	chr3	4.47236	2.07438	0.219784
219142_at	RAS-like, family 11, member B	RASL11B	small GTPase mediated signal transduction	nucleotide binding /// GTP binding	membrane	Hs.8035	65997	ENSG00000128045	chr4	-4.87711	0.42782	0.399167
201486_at	reticulocalbin 2, EF-hand calcium binding domain	RCN2	---	calcium ion binding /// protein binding /// calcium ion binding	endoplasmic reticulum /// endoplasmic reticulum	Hs.79088	5955		chr15	-5.07677	0.680457	0.399167
203224_at	riboflavin kinase	RFK	riboflavin biosynthesis /// riboflavin biosynthesis	magnesium ion binding /// riboflavin kinase activity /// transferase activity /// nucleotide binding /// ATP binding /// zinc ion binding /// riboflavin kinase activity /// kinase activity /// metal ion binding	cytoplasm	Hs.37558	55312	ENSG00000135002	chr9	-4.54741	0.598247	0.399167
218723_s_at	response gene to complement 32	RGC32	regulation of cyclin dependent protein kinase activity	---	cytoplasm	Hs.507866	28984	ENSG00000102760	chr13	3.96173	3.56637	0.331017
210751_s_at	regucalcin (senescence marker protein-30)	RGN	---	calcium ion binding /// enzyme regulator activity /// calcium ion binding	---	Hs.77854	9104	ENSG00000130988	chrX	-6.09325	0.581732	0
202388_at	regulator of G-protein signalling 2, 24kDa	RGS2	cell cycle /// transmembrane receptor protein tyrosine kinase signaling pathway /// regulation of G-protein coupled receptor protein signaling pathway /// negative regulation of signal transduction	signal transducer activity /// GTPase activator activity /// calmodulin binding	---	Hs.78944	5997	ENSG00000116741	chr1	4.19467	2.37581	0.219784
203175_at	ras homolog gene family, member G (rho G)	RHOG	regulation of progression through cell cycle /// intracellular protein transport /// Rho protein signal transduction /// positive regulation of cell proliferation /// small GTPase mediated signal transduction	nucleotide binding /// GTPase activity /// protein binding /// GTP binding	intracellular /// membrane	Hs.501728	391	ENSG00000177105	chr11	3.85326	1.64821	0.425223
208924_at	ring finger protein 11	RNF11	protein ubiquitination during ubiquitin-dependent protein catabolism	DNA binding /// ubiquitin-protein ligase activity /// protein binding /// zinc ion binding /// metal ion binding /// protein binding /// protein binding /// zinc ion binding	ubiquitin ligase complex	Hs.309641	26994	ENSG00000123091	chr1	-4.29771	0.717376	0.425223
200032_s_at	ribosomal protein L9 /// ribosomal protein L9	RPL9	protein biosynthesis /// protein biosynthesis	RNA binding /// structural constituent of ribosome /// structural constituent of ribosome	ribosome /// intracellular /// ribosome /// ribonucleoprotein complex	Hs.513083	6133	ENSG00000163682 /// ENSG00000185078 /// ENSG00000169653	chr4	-5.37847	0.801135	0.399167
218243_at	RUN and FYVE domain containing 1	RUFY1	---	protein binding /// zinc ion binding /// metal ion binding	---	Hs.306769	80230	ENSG00000176783	chr5	3.92382	1.4473	0.425223
209360_s_at	runt-related transcription factor 1 (acute myeloid leukemia 1; aml1 oncogene)	RUNX1	transcription /// regulation of transcription, DNA-dependent /// development /// positive regulation of transcription from RNA polymerase II promoter /// regulation of transcription, DNA-dependent	transcription factor activity /// protein binding /// ATP binding /// transcriptional activator activity /// DNA binding /// transcription factor activity /// ATP binding /// DNA binding	nucleus /// nucleus	Hs.149261	861	ENSG00000159216	chr21	4.1086	2.51494	0.331017
201459_at	RuvB-like 2 (E. coli)	RUVBL2	regulation of cell growth /// DNA repair /// DNA recombination /// transcription /// regulation of transcription, DNA-dependent /// protein folding /// chromatin modification /// DNA repair /// DNA recombination	nucleotide binding /// damaged DNA binding /// ATP-dependent DNA helicase activity /// ATP binding /// hydrolase activity /// ATPase activity /// identical protein binding /// unfolded protein binding /// protein binding /// DNA helicase activity /// DNA	nucleus /// cytosol /// TIP60 histone acetyltransferase complex /// nucleus	Hs.515846	10856	ENSG00000183207	chr19	-6.16967	0.516485	0
212438_at	putative nucleic acid binding protein RY-1	RY1	nuclear mRNA splicing, via spliceosome /// mRNA processing	---	nucleus	Hs.54649	11017	ENSG00000124380	chr2	-4.26805	0.723525	0.425223
202917_s_at	S100 calcium binding protein A8 (calgranulin A)	S100A8	inflammatory response	calcium ion binding /// calcium ion binding	extracellular space	Hs.416073	6279	ENSG00000143546	chr1	4.14833	3.65746	0.331017
220330_s_at	SAM domain, SH3 domain and nuclear localisation signals, 1	SAMSN1	---	---	---	Hs.473341	64092	ENSG00000155307	chr21	5.1035	4.53274	0
210592_s_at	spermidine/spermine N1-acetyltransferase	SAT	---	diamine N-acetyltransferase activity /// acyltransferase activity /// transferase activity /// diamine N-acetyltransferase activity /// N-acetyltransferase activity	---	Hs.28491	6303	ENSG00000130066	chrX	5.15366	3.22785	0
212589_at	Sterol carrier protein 2	SCP2	steroid biosynthesis /// lipid transport /// transport	sterol carrier activity /// lipid binding /// sterol carrier activity /// transferase activity	mitochondrion /// peroxisome /// peroxisome	Hs.476365	6342		chr1	-4.54202	0.458372	0.399167
205475_at	scrapie responsive protein 1	SCRG1	nervous system development	---	extracellular space	Hs.7122	11341	ENSG00000164106	chr4	-4.29633	0.470701	0.425223
203071_at	sema domain, immunoglobulin domain (Ig), short basic domain, secreted, (semaphorin) 3B	SEMA3B	cell-cell signaling /// development /// axon guidance	receptor activity	endoplasmic reticulum /// membrane /// endoplasmic reticulum	Hs.82222	7869	ENSG00000012171	chr3	-4.5374	0.718054	0.399167
217724_at	SERPINE1 mRNA binding protein 1	SERBP1	regulation of mRNA stability	RNA binding /// mRNA 3'-UTR binding /// protein binding	nucleus	Hs.530412	26135	ENSG00000142864	chrX	-4.40514	0.809405	0.399167
211429_s_at	serpin peptidase inhibitor, clade A (alpha-1 antiproteinase, antitrypsin), member 1	SERPINA1	acute-phase response	serine-type endopeptidase inhibitor activity /// protein binding /// endopeptidase inhibitor activity /// serine-type endopeptidase inhibitor activity /// endopeptidase inhibitor activity	extracellular region	Hs.525557	5265	ENSG00000197249	chr15	4.27781	3.39445	0.219784
201739_at	serum/glucocorticoid regulated kinase	SGK	protein amino acid phosphorylation /// protein amino acid phosphorylation /// sodium ion transport /// apoptosis /// response to stress	nucleotide binding /// protein serine/threonine kinase activity /// protein serine/threonine kinase activity /// protein-tyrosine kinase activity /// ATP binding /// transferase activity /// protein kinase activity /// kinase activity	nucleus	Hs.296323	6446	ENSG00000118515	chr6	6.89459	5.03135	0
221269_s_at	SH3 domain binding glutamic acid-rich protein like 3 /// SH3 domain binding glutamic acid-rich protein like 3	SH3BGRL3	---	---	nucleus	Hs.109051	83442	ENSG00000142669	chr1	3.91486	2.06312	0.425223
214853_s_at	SHC (Src homology 2 domain containing) transforming protein 1	SHC1	activation of MAPK activity /// activation of MAPK activity /// regulation of cell growth /// regulation of epidermal growth factor receptor activity /// intracellular signaling cascade /// positive regulation of cell proliferation /// positive regulation	transmembrane receptor protein tyrosine kinase adaptor protein activity /// transmembrane receptor protein tyrosine kinase adaptor protein activity /// protein binding /// phospholipid binding /// phospholipid binding /// insulin receptor binding /// insu	plasma membrane /// plasma membrane	Hs.433795	6464	ENSG00000160691	chr1	4.91465	1.43696	0
56256_at	SID1 transmembrane family, member 2	SIDT2	---	---	integral to membrane /// membrane	Hs.410977	51092	ENSG00000149577	chr11	4.52806	1.89538	0.219784
203761_at	Src-like-adaptor /// Src-like-adaptor	SLA	intracellular signaling cascade	SH3/SH2 adaptor activity	---	Hs.75367	6503			4.06028	2.34272	0.331017
219386_s_at	SLAM family member 8	SLAMF8	---	---	integral to membrane /// membrane	Hs.438683	56833	ENSG00000158714	chr1	4.29927	7.90437	0.219784
201920_at	solute carrier family 20 (phosphate transporter), member 1	SLC20A1	positive regulation of I-kappaB kinase/NF-kappaB cascade /// transport /// phosphate transport	signal transducer activity /// receptor activity /// inorganic phosphate transporter activity /// symporter activity	membrane /// integral to membrane	Hs.187946	6574	ENSG00000144136	chr2	4.63037	1.95729	0.219784
205421_at	solute carrier family 22 (extraneuronal monoamine transporter), member 3	SLC22A3	ion transport /// organic cation transport /// organic cation transport /// transport	ion transporter activity /// organic cation transporter activity /// organic cation transporter activity /// transporter activity	membrane fraction /// integral to plasma membrane /// membrane /// integral to membrane	Hs.143436	6581	ENSG00000146477	chr6	-8.83077	0.101848	0
202497_x_at	solute carrier family 2 (facilitated glucose transporter), member 3	SLC2A3	carbohydrate metabolism /// carbohydrate transport /// glucose transport /// transport	transporter activity /// sugar porter activity /// glucose transporter activity /// glucose transporter activity	membrane fraction /// membrane /// integral to membrane /// integral to membrane	Hs.419240	6515	ENSG00000059804	chr12	5.49731	5.75314	0
203473_at	solute carrier organic anion transporter family, member 2B1	SLCO2B1	transport /// ion transport	transporter activity	membrane /// integral to membrane	Hs.7884	11309	ENSG00000137491	chr11	5.44527	4.47218	0
215294_s_at	SWI/SNF related, matrix associated, actin dependent regulator of chromatin, subfamily a, member 1	SMARCA1	chromatin remodeling /// transcription /// regulation of transcription, DNA-dependent	nucleotide binding /// DNA binding /// helicase activity /// helicase activity /// ATP binding /// hydrolase activity /// nucleic acid binding	nucleus /// nucleus	Hs.152292	6594	ENSG00000102038	chrX	-5.18893	0.476174	0.399167
217707_x_at	SWI/SNF related, matrix associated, actin dependent regulator of chromatin, subfamily a, member 2	SMARCA2	transcription /// regulation of transcription from RNA polymerase II promoter /// regulation of transcription, DNA-dependent /// regulation of transcription, DNA-dependent	nucleotide binding /// DNA binding /// transcription coactivator activity /// helicase activity /// ATP binding /// hydrolase activity /// protein binding /// nucleic acid binding /// helicase activity	nucleoplasm /// nucleus	Hs.298990	6595	ENSG00000080503	chr9	-5.00262	0.746954	0.399167
214728_x_at	SWI/SNF related, matrix associated, actin dependent regulator of chromatin, subfamily a, member 4	SMARCA4	transcription /// regulation of transcription from RNA polymerase II promoter /// regulation of transcription, DNA-dependent	nucleotide binding /// transcription factor activity /// transcription coactivator activity /// helicase activity /// protein binding /// ATP binding /// hydrolase activity /// nucleic acid binding /// DNA binding /// helicase activity	nucleoplasm /// nucleus /// nucleus	Hs.327527	6597	ENSG00000127616	chr19	4.30347	1.32651	0.219784
208078_s_at	SNF1-like kinase /// SNF1-like kinase	SNF1LK	protein amino acid phosphorylation /// cell cycle /// protein kinase cascade /// regulation of progression through mitotic cell cycle /// regulation of cell differentiation /// transcription /// regulation of transcription, DNA-dependent /// regulation of	nucleotide binding /// magnesium ion binding /// protein serine/threonine kinase activity /// protein-tyrosine kinase activity /// ATP binding /// transferase activity /// nucleic acid binding /// DNA binding /// transcription factor activity /// zinc ion	cytoplasm /// nucleus	Hs.282113	150094	ENSG00000142178	chr10	5.4673	7.46973	0
205644_s_at	small nuclear ribonucleoprotein polypeptide G	SNRPG	spliceosome assembly /// RNA splicing /// nuclear mRNA splicing, via spliceosome /// mRNA processing /// G-protein coupled receptor protein signaling pathway	RNA binding /// protein binding /// receptor binding /// protein binding /// protein binding /// protein binding	spliceosome complex /// small nucleolar ribonucleoprotein complex /// small nuclear ribonucleoprotein complex /// cytosol /// membrane /// membrane fraction /// soluble fraction /// nucleus /// ribonucleoprotein complex	Hs.516076	6637	ENSG00000143977	chr19	-4.33255	0.685853	0.425223
217789_at	sorting nexin 6	SNX6	intracellular protein transport /// negative regulation of epidermal growth factor receptor activity /// intracellular signaling cascade /// transport /// protein transport	intracellular transporter activity /// protein binding /// protein binding /// phosphoinositide binding	intracellular	Hs.356647	58533	ENSG00000129515	chr14	4.131	1.39429	0.331017
216841_s_at	superoxide dismutase 2, mitochondrial	SOD2	response to superoxide /// age-dependent response to reactive oxygen species /// regulation of transcription from RNA polymerase II promoter /// superoxide metabolism /// response to oxidative stress /// cellular defense response (sensu Vertebrata) /// re	manganese superoxide dismutase activity /// oxidoreductase activity /// manganese ion binding /// metal ion binding /// superoxide dismutase activity	mitochondrion /// mitochondrion	Hs.487046	6648	ENSG00000112096	chr6	3.90262	2.82415	0.425223
211704_s_at	spindlin family, member 2 /// spindlin family, member 2 /// spindlin-like protein 2 /// spindlin-like protein 2	SPIN2	apoptosis /// cell cycle /// development /// gametogenesis	---	---	Hs.460717		ENSG00000147059	chrX	-4.82708	0.588145	0.399167
209875_s_at	secreted phosphoprotein 1 (osteopontin, bone sialoprotein I, early T-lymphocyte activation 1)	SPP1	ossification /// anti-apoptosis /// cell adhesion /// cell-matrix adhesion /// cell-cell signaling /// negative regulation of bone mineralization /// immune cell chemotaxis /// T-helper 1 type immune response /// positive regulation of T cell proliferatio	cytokine activity /// integrin binding /// protein binding /// growth factor activity /// cytokine activity	extracellular matrix (sensu Metazoa) /// extracellular space /// extracellular region	Hs.313	6696	ENSG00000118785	chr4	4.65232	34.1538	0.219784
203016_s_at	synovial sarcoma, X breakpoint 2 interacting protein	SSX2IP	cell adhesion	protein binding	nucleus	Hs.22587	117178	ENSG00000117155	chr1	-4.7332	0.4338	0.399167
201998_at	ST6 beta-galactosamide alpha-2,6-sialyltranferase 1	ST6GAL1	protein amino acid glycosylation /// humoral immune response /// development /// oligosaccharide metabolism /// growth /// protein modification	beta-galactoside alpha-2,6-sialyltransferase activity /// beta-galactoside alpha-2,6-sialyltransferase activity /// sialyltransferase activity /// transferase activity /// transferase activity, transferring glycosyl groups	Golgi stack /// integral to membrane /// integral to Golgi membrane /// membrane /// integral to membrane	Hs.207459	6480	ENSG00000073849	chr3	4.1879	1.53962	0.219784
205542_at	six transmembrane epithelial antigen of the prostate 1	STEAP1	---	channel or pore class transporter activity /// transporter activity	plasma membrane /// integral to plasma membrane /// intercellular junction /// membrane /// integral to membrane	Hs.61635	26872	ENSG00000164647	chr7	4.02251	3.52495	0.331017
208855_s_at	serine/threonine kinase 24 (STE20 homolog, yeast)	STK24	protein amino acid phosphorylation /// signal transduction	nucleotide binding /// protein serine/threonine kinase activity /// protein-tyrosine kinase activity /// ATP binding /// kinase activity /// transferase activity /// protein kinase activity /// protein kinase activity	---	Hs.403917	8428	ENSG00000102572	chr13	3.84396	1.25645	0.425223
214512_s_at	SUB1 homolog (S. cerevisiae)	SUB1	transcription /// regulation of transcription from RNA polymerase II promoter /// regulation of transcription, DNA-dependent	single-stranded DNA binding /// transcription coactivator activity /// DNA binding /// transcription coactivator activity	nucleus /// transcription factor complex	Hs.229641	10923	ENSG00000113387	chr5	-6.32703	0.600478	0
202930_s_at	succinate-CoA ligase, ADP-forming, beta subunit	SUCLA2	tricarboxylic acid cycle /// succinyl-CoA metabolism /// succinyl-CoA pathway /// metabolism	succinate-CoA ligase (ADP-forming) activity /// ligase activity /// catalytic activity /// succinate-CoA ligase (ADP-forming) activity	mitochondrion /// mitochondrion	Hs.546323	8803	ENSG00000136143	chr13	-4.87376	0.551302	0.399167
209362_at	SRB7 suppressor of RNA polymerase B homolog (yeast)	SURB7	transcription /// regulation of transcription from RNA polymerase II promoter /// positive regulation of transcription from RNA polymerase II promoter /// regulation of transcription, DNA-dependent	RNA polymerase II transcription factor activity /// DNA-directed RNA polymerase activity /// transcription coactivator activity	nucleus /// DNA-directed RNA polymerase II, core complex /// mediator complex	Hs.286145	9412	ENSG00000152944	chr12	-5.02669	0.529351	0.399167
207540_s_at	spleen tyrosine kinase	SYK	protein complex assembly /// protein amino acid phosphorylation /// leukocyte adhesion /// integrin-mediated signaling pathway /// intracellular signaling cascade /// cell proliferation /// organ morphogenesis /// neutrophil chemotaxis /// protein amino a	nucleotide binding /// protein serine/threonine kinase activity /// non-membrane spanning protein tyrosine kinase activity /// integrin binding /// protein binding /// ATP binding /// transferase activity /// protein kinase activity /// protein-tyrosine k	cytoplasm /// T cell receptor complex	Hs.371720	6850	ENSG00000165025	chr9	5.28606	6.6321	0
203893_at	TAF9 RNA polymerase II, TATA box binding protein (TBP)-associated factor, 32kDa	TAF9	transcription /// transcription initiation /// regulation of transcription, DNA-dependent /// transcription from RNA polymerase II promoter /// amino acid biosynthesis	nucleotide binding /// DNA binding /// transcription coactivator activity /// adenylate kinase activity /// shikimate kinase activity /// ATP binding /// protein C-terminus binding /// general RNA polymerase II transcription factor activity /// transferas	nucleus /// transcription factor TFIID complex /// transcription factor TFIID complex /// transcription factor TFIID complex	Hs.248941	6880	ENSG00000085231	chr5	-4.46628	0.625379	0.399167
208829_at	TAP binding protein (tapasin)	TAPBP	protein complex assembly /// retrograde vesicle-mediated transport, Golgi to ER /// immune response /// antigen processing, endogenous antigen via MHC class I /// peptide antigen stabilization	peptide antigen-transporting ATPase activity /// MHC class I protein binding /// peptide antigen binding /// TAP1 binding /// TAP2 binding /// unfolded protein binding /// protein binding /// protein binding	Golgi membrane /// endoplasmic reticulum /// endoplasmic reticulum membrane /// microsome /// microsome /// membrane /// integral to membrane /// MHC class I peptide loading complex /// integral to membrane /// endoplasmic reticulum	Hs.370937	6892	ENSG00000112493	chr6	4.25897	1.74025	0.219784
212052_s_at	TBC1 domain family, member 9B (with GRAM domain)	TBC1D9B	---	calcium ion binding	---	Hs.155829	23061	ENSG00000197226	chr5	4.3709	1.58569	0.219784
209909_s_at	transforming growth factor, beta 2	TGFB2	regulation of progression through cell cycle /// cell proliferation /// cell growth /// mesoderm formation /// hair follicle development /// hemopoiesis /// neutrophil chemotaxis /// hair follicle morphogenesis /// wound healing /// dopamine biosynthesis	transforming growth factor beta receptor binding /// growth factor activity /// receptor binding /// protein binding /// growth factor activity /// beta-amyloid binding /// transforming growth factor beta receptor binding /// protein homodimerization acti	axon /// cell soma /// extracellular region /// extracellular region	Hs.133379	7042	ENSG00000092969	chr1	-4.42043	0.299878	0.399167
203833_s_at	trans-golgi network protein 2	TGOLN2	---	---	Golgi stack /// Golgi trans face /// integral to membrane /// transport vesicle /// membrane	Hs.14894	10618	ENSG00000152291	chr2	5.505	1.66326	0
201108_s_at	thrombospondin 1	THBS1	cell motility /// cell adhesion /// development /// nervous system development /// blood coagulation	endopeptidase inhibitor activity /// signal transducer activity /// structural molecule activity /// calcium ion binding /// protein binding /// heparin binding	extracellular region /// extracellular region	Hs.164226	7057	ENSG00000137801	chr15	4.67555	4.57499	0.219784
203167_at	TIMP metallopeptidase inhibitor 2	TIMP2	---	enzyme inhibitor activity /// metalloendopeptidase inhibitor activity /// metalloendopeptidase inhibitor activity	extracellular matrix (sensu Metazoa)	Hs.104839	7077	ENSG00000035862	chr17	3.98863	2.89096	0.331017
204924_at	toll-like receptor 2	TLR2	induction of apoptosis /// inflammatory response /// signal transduction /// immune response /// innate immune response /// immune response	lipopolysaccharide receptor activity /// transmembrane receptor activity /// protein binding /// protein binding /// peptidoglycan binding /// Gram-positive bacterial binding /// receptor activity /// pattern recognition receptor activity /// receptor act	plasma membrane /// integral to plasma membrane /// cell surface /// membrane /// integral to membrane	Hs.519033	7097	ENSG00000137462	chr4	4.30852	3.78263	0.219784
220146_at	toll-like receptor 7	TLR7	inflammatory response /// immune response	transmembrane receptor activity /// receptor activity	membrane /// integral to membrane	Hs.443036	51284	ENSG00000196664	chrX	6.13729	5.03849	0
221702_s_at	TM2 domain containing 3 /// TM2 domain containing 3	TM2D3	---	---	---	Hs.288912	80213	ENSG00000184277	chr15	-4.94873	0.705485	0.399167
218615_s_at	transmembrane protein 39A	TMEM39A	---	---	integral to membrane	Hs.434927	55254	ENSG00000176142	chr3	-4.36311	0.656261	0.425223
217795_s_at	transmembrane protein 43	TMEM43	---	---	integral to membrane	Hs.517817	79188	ENSG00000170876	chr3	-8.00247	0.665647	0
217766_s_at	transmembrane protein 50A	TMEM50A	---	---	integral to membrane /// membrane	Hs.523054	23585	ENSG00000183726	chr1	4.1671	1.46844	0.331017
203508_at	tumor necrosis factor receptor superfamily, member 1B	TNFRSF1B	apoptosis /// cytokine and chemokine mediated signaling pathway	receptor activity /// tumor necrosis factor receptor activity /// protein binding /// tumor necrosis factor receptor activity	integral to membrane /// membrane	Hs.256278	7133	ENSG00000028137	chr1	4.66629	2.6413	0.219784
209500_x_at	tumor necrosis factor (ligand) superfamily, member 13 /// tumor necrosis factor (ligand) superfamily, member 12-member 13	TNFSF13 /// TNFSF12-TNFSF13	immune response /// signal transduction /// positive regulation of cell proliferation /// positive regulation of isotype switching to IgA isotypes /// angiogenesis /// apoptosis /// development /// cell differentiation /// positive regulation of endotheli	tumor necrosis factor receptor binding /// protein binding /// cytokine activity /// receptor binding	extracellular space /// membrane /// perinuclear region /// integral to membrane /// integral to plasma membrane	Hs.54673	407977 /// 8741	ENSG00000161955	chr17	5.76513	2.11139	0
201812_s_at	translocase of outer mitochondrial membrane 7 homolog (yeast) /// hypothetical protein LOC201725	TOMM7	protein transport /// transport /// intracellular protein transport	protein translocase activity	mitochondrion /// integral to membrane /// outer membrane /// mitochondrial outer membrane /// membrane	Hs.380920		ENSG00000196683	chr7	-4.56011	0.759631	0.399167
201519_at	translocase of outer mitochondrial membrane 70 homolog A (yeast)	TOMM70A	protein biosynthesis	protein binding /// binding /// structural constituent of ribosome	mitochondrion /// integral to membrane /// outer membrane /// membrane /// intracellular /// ribosome	Hs.227253	9868	ENSG00000154174	chr3	-4.24392	0.726768	0.425223
212409_s_at	torsin A interacting protein 1	TOR1AIP1	---	---	---	Hs.496459	26092	ENSG00000143337	chr1	-4.94244	0.602035	0.399167
200743_s_at	tripeptidyl peptidase I	TPP1	proteolysis /// lipid metabolism /// nervous system development	serine-type endopeptidase activity /// peptidase activity /// tripeptidyl-peptidase I activity /// peptidase activity /// hydrolase activity	lysosome /// lysosome	Hs.523454	1200	ENSG00000166340	chr11	4.76769	3.43446	0
219434_at	triggering receptor expressed on myeloid cells 1	TREM1	humoral immune response /// intracellular signaling cascade	receptor activity /// receptor activity	plasma membrane /// integral to membrane /// membrane	Hs.283022	54210	ENSG00000124731	chr6	5.10848	10.2318	0
212872_s_at	Trf (TATA binding protein-related factor)-proximal homolog (Drosophila)	TRFP	transcription /// regulation of transcription from RNA polymerase II promoter /// transcription /// regulation of transcription, DNA-dependent	DNA-directed RNA polymerase activity /// protein binding /// general RNA polymerase II transcription factor activity /// protein binding	nucleus /// Srb-mediator complex	Hs.278434	9477	ENSG00000124641	chr6	-4.3731	0.555683	0.425223
202241_at	tribbles homolog 1 (Drosophila)	TRIB1	regulation of MAPK activity /// protein amino acid phosphorylation /// protein amino acid phosphorylation	protein binding /// protein kinase activity /// protein serine/threonine kinase activity /// protein kinase inhibitor activity /// ATP binding /// protein kinase activity /// ATP binding	---	Hs.444947	10221	ENSG00000173334	chr8	4.64558	2.23064	0.219784
204122_at	TYRO protein tyrosine kinase binding protein	TYROBP	cellular defense response /// intracellular signaling cascade /// signal transduction	receptor signaling protein activity	integral to plasma membrane /// membrane /// integral to membrane	Hs.515369	7305	ENSG00000011600	chr19	4.72843	3.93538	0
209142_s_at	ubiquitin-conjugating enzyme E2G 1 (UBC7 homolog, yeast)	UBE2G1	ubiquitin cycle /// protein modification	ubiquitin-protein ligase activity /// ubiquitin-like activating enzyme activity /// ligase activity	---	Hs.462035	7326	ENSG00000132388	chr17	-4.6455	0.611507	0.399167
213291_s_at	ubiquitin protein ligase E3A (human papilloma virus E6-associated protein, Angelman syndrome)	UBE3A	proteolysis /// ubiquitin-dependent protein catabolism /// ubiquitin cycle /// brain development /// protein modification	ubiquitin conjugating enzyme activity /// ubiquitin-protein ligase activity /// ligase activity	nucleus /// intracellular	Hs.22543	7337	ENSG00000114062	chr15	-5.02689	0.658544	0.399167
208998_at	uncoupling protein 2 (mitochondrial, proton carrier)	UCP2	transport /// mitochondrial transport /// proton transport /// transport	transporter activity /// binding	membrane fraction /// mitochondrion /// mitochondrial inner membrane /// integral to membrane /// mitochondrial inner membrane /// membrane	Hs.80658	7351	ENSG00000175567	chr11	5.95993	5.3031	0
209065_at	ubiquinol-cytochrome c reductase binding protein	UQCRB	electron transport /// oxidative phosphorylation /// mitochondrial electron transport, ubiquinol to cytochrome c /// aerobic respiration /// electron transport /// transport	ubiquinol-cytochrome-c reductase activity /// oxidoreductase activity	mitochondrion /// mitochondrial electron transport chain /// organelle inner membrane /// mitochondrial electron transport chain /// membrane	Hs.131255	7381	ENSG00000156467	chr8	-5.1545	0.705746	0.399167
209475_at	ubiquitin specific peptidase 15	USP15	ubiquitin-dependent protein catabolism /// ubiquitin cycle	cysteine-type endopeptidase activity /// ubiquitin thiolesterase activity /// peptidase activity /// cysteine-type endopeptidase activity /// cysteine-type peptidase activity /// hydrolase activity /// ubiquitin-specific protease activity	---	Hs.434951	9958	ENSG00000135655	chr12	-4.41126	0.612087	0.399167
218235_s_at	UTP11-like, U3 small nucleolar ribonucleoprotein, (yeast)	UTP11L	rRNA processing /// induction of apoptosis /// nervous system development /// nerve growth factor receptor signaling pathway	protein binding	extracellular space /// nucleus /// cytoplasm /// ribonucleoprotein complex /// nucleus	Hs.472038	51118	ENSG00000183520	chr1	-4.25172	0.626293	0.425223
203868_s_at	vascular cell adhesion molecule 1	VCAM1	cell-cell adhesion /// cell adhesion	protein binding	plasma membrane /// membrane /// integral to membrane	Hs.109225	7412	ENSG00000162692	chr1	4.26204	3.18594	0.219784
205922_at	vanin 2 /// vanin 2	VNN2	nitrogen compound metabolism /// cell motility	hydrolase activity, acting on carbon-nitrogen (but not peptide) bonds, in linear amides /// hydrolase activity /// hydrolase activity, acting on carbon-nitrogen (but not peptide) bonds	membrane	Hs.293130	8875			4.24597	7.85623	0.219784
204787_at	V-set and immunoglobulin domain containing 4	VSIG4	---	---	integral to membrane /// membrane	Hs.8904	11326	ENSG00000155659	chrX	4.37818	4.02741	0.219784
212049_at	WIRE protein	WIRE	---	actin binding	---	Hs.421622	147179		chr17	9.01267	1.54149	0
221193_s_at	zinc finger, CCHC domain containing 10	ZCCHC10	---	nucleic acid binding /// zinc ion binding /// metal ion binding	---	Hs.29700	54819	ENSG00000155329	chr5	-5.24845	0.470501	0.399167
201531_at	zinc finger protein 36, C3H type, homolog (mouse)	ZFP36	mRNA catabolism /// mRNA catabolism	DNA binding /// single-stranded RNA binding /// protein binding /// metal ion binding /// mRNA binding /// nucleic acid binding /// zinc ion binding	nucleus /// cytoplasm /// cytosol	Hs.534052	7538	ENSG00000128016	chr19	4.03507	2.7766	0.331017
219595_at	zinc finger protein 26 (KOX 20)	ZNF26	transcription /// regulation of transcription, DNA-dependent	nucleic acid binding /// DNA binding /// zinc ion binding /// metal ion binding	nucleus /// intracellular	Hs.489608	7574	ENSG00000198393	chr12	-5.3258	0.440284	0.399167
212366_at	zinc finger protein 292	ZNF292	transcription /// regulation of transcription, DNA-dependent	DNA binding /// zinc ion binding /// metal ion binding /// nucleic acid binding	nucleus	Hs.485892	23036		chr6	-4.2619	0.756737	0.425223
219228_at	zinc finger protein 331	ZNF331	transcription /// regulation of transcription, DNA-dependent /// regulation of transcription, DNA-dependent	DNA binding /// zinc ion binding /// metal ion binding /// nucleic acid binding /// zinc ion binding /// DNA binding	nucleus /// intracellular /// nucleus	Hs.185674	55422	ENSG00000130844	chr19	4.65245	3.59001	0.219784
214949_at			---	---	---		---		chr8	4.1819	1.35719	0.219784
212829_at	CDNA FLJ13267 fis, clone OVARC1000964 /// CDNA FLJ13267 fis, clone OVARC1000964		glycerophospholipid metabolism	kinase activity /// 1-phosphatidylinositol-4-phosphate 5-kinase activity /// 1-phosphatidylinositol-5-phosphate 4-kinase activity /// transferase activity	---	Hs.57079	---			3.84583	1.33474	0.425223
212764_at			regulation of transcription, DNA-dependent	nucleic acid binding /// transcription factor activity /// zinc ion binding /// sequence-specific DNA binding	nucleus			ENSG00000148516	chr10	-4.69678	0.66449	0.399167
