# Supplementary material for: Peripheral arterial occlusive disease: Global gene expression analyses suggest a major role for immune and inflammatory responses
Source: BMC Genomics. 2008 Aug 1;9:369. doi: 10.1186/1471-2164-9-369 (PMC2529314; doi:10.1186/1471-2164-9-369)
Supplement: Additional File 2 — Table 2. Immune-related genes in intermediate lesions relative to normal femoral arteries, Affymetrix Probe Set ID, Gene Title, Gene Symbol, GO Biological Process, GO Molecular Function, GO Cellular Component, Unigene, Entrez Gene, Ensembl, Chromosome Number, Socre(d), Fold Change and q-value(%) which is the lowest FDR are listed in the table. [file 1471-2164-9-369-S2.xls]

## Sheet: Table 2
Probe Set ID	Gene Title	Gene Symbol	GO Biological Process Description	GO Molecular Function Description	GO Cellular Component Description	Unigene	Entrez Gene	Ensembl	Chromosome Number	Score(d)	Fold Change	q-value(%)
213095_x_at	allograft inflammatory factor 1	AIF1	response to stress /// inflammatory response /// cell cycle arrest /// negative regulation of cell proliferation	calcium ion binding	nucleus	Hs.76364	199	ENSG00000124655	chr6	4.76659	1.92961	0
204446_s_at	arachidonate 5-lipoxygenase	ALOX5	electron transport /// inflammatory response /// leukotriene biosynthesis /// leukotriene metabolism /// leukotriene metabolism	arachidonate 5-lipoxygenase activity /// iron ion binding /// calcium ion binding /// protein binding /// lipoxygenase activity /// oxidoreductase activity /// arachidonate 5-lipoxygenase activity /// oxidoreductase activity, acting on single donors with	---	Hs.89499	240	ENSG00000012779	chr10	5.78989	7.28037	0
204174_at	arachidonate 5-lipoxygenase-activating protein	ALOX5AP	inflammatory response /// leukotriene biosynthesis /// leukotriene metabolism /// leukotriene metabolism	binding /// enzyme activator activity /// enzyme activator activity	membrane fraction /// integral to membrane /// membrane	Hs.507658	241	ENSG00000132965	chr13	4.89313	2.39336	0
201288_at	Rho GDP dissociation inhibitor (GDI) beta	ARHGDIB	immune response /// negative regulation of cell adhesion /// Rho protein signal transduction /// development /// actin cytoskeleton organization and biogenesis /// cell motility	Rho GDP-dissociation inhibitor activity /// GTPase activator activity /// Rho GDP-dissociation inhibitor activity	cytoplasm /// cytoplasmic membrane-bound vesicle /// cytoplasm /// cytoskeleton	Hs.504877	397	ENSG00000111348	chr12	5.37179	1.7773	0
202953_at	complement component 1, q subcomponent, beta polypeptide	C1QB	phosphate transport /// immune response /// complement activation, classical pathway /// innate immune response /// complement activation	---	complement component C1q complex /// cytoplasm	Hs.8986	713	ENSG00000173369	chr1	4.24957	4.30234	0.219784
214428_x_at	complement component 4A /// complement component 4B /// complement component 4B, telomeric	C4A /// C4B	regulation of muscle contraction /// inflammatory response /// inflammatory response /// complement activation /// complement activation, classical pathway /// immune response /// complement activation, classical pathway /// innate immune response	endopeptidase inhibitor activity	extracellular region /// extracellular space	Hs.546241	720 /// 721	ENSG00000166308	chr6	4.08174	2.54179	0.331017
209906_at	complement component 3a receptor 1	C3AR1	cell motility /// chemotaxis /// smooth muscle contraction /// inflammatory response /// cellular defense response /// signal transduction /// G-protein coupled receptor protein signaling pathway /// elevation of cytosolic calcium ion concentration /// se	rhodopsin-like receptor activity /// phosphoinositide phospholipase C activity /// receptor activity /// complement component C3a receptor activity /// C3a anaphylatoxin receptor activity /// G-protein coupled receptor activity /// signal transducer activ	plasma membrane /// integral to plasma membrane /// membrane /// integral to membrane	Hs.527839	719	ENSG00000171860	chr12	4.5693	5.02369	0.219784
220088_at	complement component 5 receptor 1 (C5a ligand)	C5R1	activation of MAPK activity /// chemotaxis /// cellular defense response /// signal transduction /// G-protein coupled receptor protein signaling pathway /// phospholipase C activation /// elevation of cytosolic calcium ion concentration /// sensory perce	rhodopsin-like receptor activity /// receptor activity /// C5a anaphylatoxin receptor activity /// signal transducer activity /// G-protein coupled receptor activity /// anaphylatoxin receptor activity /// C5a anaphylatoxin receptor activity	plasma membrane /// integral to plasma membrane /// membrane /// integral to membrane	Hs.2161	728	ENSG00000197405	chr19	5.24365	10.3215	0
46323_at	calcium activated nucleotidase 1	CANT1	positive regulation of I-kappaB kinase/NF-kappaB cascade	signal transducer activity /// calcium ion binding /// hydrolase activity /// nucleoside-diphosphatase activity /// metal ion binding	endoplasmic reticulum /// Golgi stack /// integral to membrane /// membrane	Hs.8859	124583	ENSG00000171302	chr17	4.91317	1.41818	0
201850_at	capping protein (actin filament), gelsolin-like	CAPG	protein complex assembly /// response to pest, pathogen or parasite /// barbed-end actin filament capping /// barbed-end actin filament capping	actin binding	nucleus /// F-actin capping protein complex	Hs.516155	822	ENSG00000042493	chr2	5.18412	23.4931	0
32128_at	chemokine (C-C motif) ligand 18 (pulmonary and activation-regulated)	CCL18	chemotaxis /// inflammatory response /// signal transduction /// cell-cell signaling /// sensory perception /// response to biotic stimulus /// antimicrobial humoral response (sensu Vertebrata) /// chemotaxis /// immune response /// response to stimulus /	chemokine activity /// cytokine activity /// chemokine activity	extracellular space /// extracellular region	Hs.143961	6362	ENSG00000006074	chr17	4.40334	32.933	0.219784
204103_at	chemokine (C-C motif) ligand 4	CCL4	cell motility /// chemotaxis /// inflammatory response /// cell adhesion /// establishment and/or maintenance of cell polarity /// signal transduction /// cell-cell signaling /// sensory perception /// response to virus /// viral genome replication /// in	receptor signaling protein tyrosine kinase activity /// chemokine activity /// cytokine activity /// chemokine activity /// cytokine activity	extracellular space /// extracellular region /// extracellular space	Hs.75703	6351	ENSG00000129277	chr17	4.23845	7.33847	0.219784
214038_at	chemokine (C-C motif) ligand 8	CCL8	calcium ion transport /// exocytosis /// chemotaxis /// inflammatory response /// signal transduction /// cell-cell signaling /// sensory perception /// response to virus /// chemotaxis /// immune response /// response to stimulus /// inflammatory respons	signal transducer activity /// chemokine activity /// heparin binding /// cytokine activity /// chemokine activity	extracellular space /// membrane /// extracellular region	Hs.271387	6355	ENSG00000108700	chr17	3.90518	2.67537	0.425223
205098_at	chemokine (C-C motif) receptor 1	CCR1	chemotaxis /// inflammatory response /// cell adhesion /// G-protein signaling, coupled to cyclic nucleotide second messenger /// elevation of cytosolic calcium ion concentration /// cell-cell signaling /// cytokine and chemokine mediated signaling pathwa	rhodopsin-like receptor activity /// receptor activity /// protein binding /// C-C chemokine receptor activity /// signal transducer activity /// G-protein coupled receptor activity /// chemokine receptor activity	plasma membrane /// integral to plasma membrane /// membrane /// integral to membrane /// plasma membrane	Hs.301921	1230		chr3	4.15914	5.81537	0.331017
201743_at	CD14 antigen /// CD14 antigen	CD14	phagocytosis /// apoptosis /// inflammatory response /// cell surface receptor linked signal transduction /// immune response /// inflammatory response	peptidoglycan receptor activity	plasma membrane /// extrinsic to membrane /// membrane	Hs.163867	929	ENSG00000170458		4.14027	2.87585	0.331017
215049_x_at	CD163 antigen	CD163	antimicrobial humoral response (sensu Vertebrata)	scavenger receptor activity /// scavenger receptor activity /// scavenger receptor activity	membrane /// integral to plasma membrane /// extracellular region	Hs.504641	9332	ENSG00000177575	chr12	4.2031	7.38323	0.219784
203416_at	CD53 antigen	CD53(adhesion/activation (AA) molecules)	signal transduction /// antimicrobial humoral response (sensu Vertebrata)(Tetraspanin proteins form signaling complexes between them and with other membrane proteins and modulate cell adhesion and migration properties. The surface expression of several tetraspanin antigens (CD9, CD37, CD53, CD63, and CD81), and their interacting proteins (CD19, CD21, and HLA-DR) were analyzed during normal B-cell…	---	plasma membrane /// integral to plasma membrane /// membrane /// integral to membrane	Hs.443057	963	ENSG00000143119	chr1	4.71093	4.38545	0
209619_at	CD74 antigen (invariant polypeptide of major histocompatibility complex, class II antigen-associated)	CD74	prostaglandin biosynthesis /// protein folding /// protein complex assembly /// intracellular protein transport /// immune response /// signal transduction /// cell proliferation /// humoral defense mechanism (sensu Vertebrata) /// antigen presentation, e	cytokine binding /// MHC class II protein binding /// identical protein binding /// unfolded protein binding	intracellular /// membrane /// integral to membrane /// integral to membrane	Hs.436568	972		chr5	4.08627	2.29392	0.331017
204440_at	CD83 antigen (activated B lymphocytes, immunoglobulin superfamily)	CD83	defense response /// humoral immune response /// signal transduction	---	plasma membrane /// integral to plasma membrane /// membrane /// integral to membrane	Hs.484703	9308	ENSG00000112149	chr6	5.2627	8.37809	0
210895_s_at	CD86 antigen (CD28 antigen ligand 2, B7-2 antigen)	CD86	immune response /// cell-cell signaling /// positive regulation of cell proliferation /// T cell activation /// positive regulation of tumor necrosis factor-beta biosynthesis /// positive regulation of interleukin-2 biosynthesis /// positive regulation of	protein binding /// coreceptor activity /// transcriptional activator activity /// receptor activity /// receptor activity	plasma membrane /// integral to membrane /// membrane /// integral to membrane	Hs.171182	942	ENSG00000114013	chr3	4.22825	4.61558	0.219784
213800_at	complement factor H	CFH	immune response /// complement activation, alternative pathway /// innate immune response /// complement activation	---	extracellular space	Hs.363396	3075		chr1	4.48397	2.9069	0.219784
215388_s_at	complement factor H /// complement factor H-related 1	CFH /// CFHL1	immune response /// complement activation, alternative pathway /// complement activation /// innate immune response	---	extracellular space /// extracellular space	Hs.154224	3075 /// 3078	ENSG00000000971 /// ENSG00000080910	chr1	4.59379	2.46411	0.219784
209732_at	C-type lectin domain family 2, member B	CLEC2B	antimicrobial humoral response (sensu Vertebrata)	sugar binding /// sugar binding	integral to plasma membrane /// membrane /// integral to membrane	Hs.85201	9976	ENSG00000110852	chr12	4.01924	2.57722	0.331017
219947_at	C-type lectin domain family 4, member A	CLEC4A	immune response /// cell adhesion /// cell surface receptor linked signal transduction /// antimicrobial humoral response (sensu Vertebrata)	transmembrane receptor activity /// sugar binding	integral to plasma membrane /// membrane /// integral to membrane	Hs.504657	50856	ENSG00000111729	chr12	3.9354	2.67287	0.331017
221698_s_at	C-type lectin domain family 7, member A /// C-type lectin domain family 7, member A	CLEC7A	phagocytosis, recognition /// cell recognition /// carbohydrate mediated signaling /// T cell activation /// antibacterial humoral response (sensu Vertebrata) /// antifungal humoral response (sensu Vertebrata) /// defense response to pathogenic protozoa /	sugar binding /// pattern recognition receptor activity /// sugar binding /// receptor activity /// MHC protein binding	integral to membrane /// integral to membrane	Hs.143929	64581	ENSG00000172243	chr12	4.4102	2.76254	0.219784
205159_at	colony stimulating factor 2 receptor, beta, low-affinity (granulocyte-macrophage) /// colony stimulating factor 2 receptor, beta, low-affinity (granulocyte-macrophage)	CSF2RB	signal transduction /// respiratory gaseous exchange /// cytokine and chemokine mediated signaling pathway /// antimicrobial humoral response (sensu Vertebrata)	receptor activity /// interleukin-3 receptor activity /// interleukin-5 receptor activity /// receptor activity /// hematopoietin/interferon-class (D200-domain) cytokine receptor activity /// interleukin receptor activity	membrane /// granulocyte macrophage colony-stimulating factor receptor complex /// integral to membrane /// integral to plasma membrane /// integral to plasma membrane	Hs.285401	1439			4.04028	9.56066	0.331017
201487_at	cathepsin C	CTSC	proteolysis /// immune response /// proteolysis	cysteine-type endopeptidase activity /// dipeptidyl-peptidase I activity /// peptidase activity /// cysteine-type peptidase activity /// hydrolase activity	lysosome /// lysosome	Hs.128065	1075	ENSG00000109861	chr11	5.08729	3.1499	0
202902_s_at	cathepsin S	CTSS	proteolysis /// immune response /// proteolysis	cathepsin S activity /// cysteine-type endopeptidase activity /// cathepsin S activity /// peptidase activity /// cysteine-type peptidase activity /// hydrolase activity	extracellular region /// lysosome /// lysosome /// lysosome	Hs.181301	1520	ENSG00000163131	chr1	5.09667	10.3379	0
203666_at	chemokine (C-X-C motif) ligand 12 (stromal cell-derived factor 1)	CXCL12	calcium ion homeostasis /// chemotaxis /// inflammatory response /// cell adhesion /// signal transduction /// G-protein coupled receptor protein signaling pathway /// cell-cell signaling /// sensory perception /// circulation /// regulation of actin poly	chemokine activity /// growth factor activity /// cytokine activity /// chemokine activity /// signal transducer activity /// receptor binding	extracellular space /// extracellular region	Hs.522891	6387		chr10	3.89437	4.35332	0.425223
211919_s_at	chemokine (C-X-C motif) receptor 4 /// chemokine (C-X-C motif) receptor 4	CXCR4	signal transduction /// G-protein coupled receptor protein signaling pathway	rhodopsin-like receptor activity /// receptor activity /// C-C chemokine receptor activity /// C-X-C chemokine receptor activity /// signal transducer activity /// G-protein coupled receptor activity /// C-X-C chemokine receptor activity	integral to membrane /// membrane	Hs.421986	7852	ENSG00000121966	chr2	7.84929	8.07788	0
31845_at	E74-like factor 4 (ets domain transcription factor)	ELF4	natural killer cell proliferation /// NK T cell proliferation /// transcription /// regulation of transcription, DNA-dependent /// positive regulation of transcription from RNA polymerase II promoter	transcription factor activity /// protein binding /// transcriptional activator activity /// DNA binding /// sequence-specific DNA binding	nucleus /// PML body	Hs.271940	2000	ENSG00000102034	chrX	4.1654	2.59641	0.331017
204232_at	Fc fragment of IgE, high affinity I, receptor for; gamma polypeptide	FCER1G	immune response /// cell surface receptor linked signal transduction	transmembrane receptor activity /// receptor signaling protein activity /// protein binding /// IgE binding /// receptor activity	plasma membrane /// integral to plasma membrane /// membrane /// integral to membrane	Hs.433300	2207	ENSG00000158869	chr1	4.61897	4.79933	0.219784
216950_s_at	Fc fragment of IgG, high affinity Ia, receptor (CD64)	FCGR1A	phagocytosis, engulfment /// immune response /// signal transduction /// immune response	receptor activity /// receptor signaling protein activity /// IgG binding /// immunoglobulin receptor activity	integral to plasma membrane /// membrane /// integral to membrane /// plasma membrane	Hs.77424	2209	ENSG00000150337	chr1	4.07048	4.71756	0.331017
214511_x_at	Fc fragment of IgG, high affinity Ia, receptor (CD64) /// Fc-gamma receptor I B2	FCGR1A	phagocytosis, engulfment /// immune response /// signal transduction /// immune response	receptor activity /// receptor signaling protein activity /// IgG binding /// immunoglobulin receptor activity	integral to plasma membrane /// membrane /// integral to membrane /// plasma membrane	Hs.534956	2209 /// 440607 /// 652758		chr1	6.57013	6.46411	0
203561_at	Fc fragment of IgG, low affinity IIa, receptor (CD32)	FCGR2A	immune response	receptor activity /// receptor signaling protein activity /// IgG binding	plasma membrane /// integral to membrane /// membrane	Hs.352642	2212	ENSG00000143226	chr1	6.03076	3.38046	0
204007_at	Fc fragment of IgG, low affinity IIIb, receptor (CD16b)	FCGR3B	immune response	receptor activity /// IgG binding	membrane		2215		chr1	5.77044	5.87338	0
205119_s_at	formyl peptide receptor 1 /// formyl peptide receptor 1	FPR1	activation of MAPK activity /// cell motility /// chemotaxis /// inflammatory response /// signal transduction /// G-protein coupled receptor protein signaling pathway /// G-protein signaling, coupled to cAMP nucleotide second messenger /// nitric oxide m	rhodopsin-like receptor activity /// receptor activity /// N-formyl peptide receptor activity /// N-formyl peptide receptor activity /// signal transducer activity /// receptor activity /// G-protein coupled receptor activity /// N-formyl peptide receptor	endosome /// plasma membrane /// integral to membrane /// membrane /// integral to membrane	Hs.753	2357	ENSG00000171051		5.43034	7.55688	0
211795_s_at	FYN binding protein (FYB-120/130)	FYB	protein amino acid phosphorylation /// NLS-bearing substrate import into nucleus /// immune response /// signal transduction /// protein kinase cascade /// carbohydrate metabolism	protein binding /// receptor binding /// xylose isomerase activity	nucleus /// nucleus /// actin cytoskeleton	Hs.370503	2533	ENSG00000082074	chr5	5.6426	4.53504	0
211696_x_at	hemoglobin, beta /// hemoglobin, beta	HBB	transport /// oxygen transport /// oxygen transport /// oxygen transport /// nitric oxide transport /// positive regulation of nitric oxide biosynthesis	protein binding /// selenium binding /// oxygen binding /// hemoglobin binding /// oxygen transporter activity /// binding /// iron ion binding /// oxygen binding /// heme binding /// metal ion binding /// oxygen transporter activity	hemoglobin complex /// hemoglobin complex /// hemoglobin complex	Hs.523443	3043	ENSG00000188170	chr11	4.35019	3.74655	0.219784
215313_x_at	major histocompatibility complex, class I, A	HLA-A	antigen presentation /// antigen presentation, endogenous antigen /// antigen processing, endogenous antigen via MHC class I /// immune response /// immune response	MHC class I receptor activity /// MHC class I receptor activity /// protein binding	integral to plasma membrane /// integral to membrane /// MHC class I protein complex /// membrane	Hs.181244	3105		chr6	4.44668	1.61951	0.219784
217478_s_at	major histocompatibility complex, class II, DM alpha	HLA-DMA	immune response /// detection of pest, pathogen or parasite /// antigen presentation, exogenous antigen /// antigen processing, exogenous antigen via MHC class II	protein binding /// MHC class II receptor activity	membrane /// integral to membrane	Hs.351279	3108	ENSG00000124546	chr6	4.63227	2.81578	0.219784
203932_at	major histocompatibility complex, class II, DM beta /// major histocompatibility complex, class II, DM beta	HLA-DMB	immune response /// detection of pest, pathogen or parasite /// antigen presentation, exogenous antigen /// antigen processing, exogenous antigen via MHC class II	MHC class II receptor activity	membrane /// integral to membrane	Hs.1162	3109	ENSG00000112091		4.30016	2.77916	0.219784
201137_s_at	major histocompatibility complex, class II, DP beta 1	HLA-DPB1	immune response /// antigen presentation, exogenous antigen /// antigen processing, exogenous antigen via MHC class II /// pathogenesis /// detection of pest, pathogen or parasite	MHC class II receptor activity /// MHC class II receptor activity	membrane /// integral to membrane	Hs.485130	3115		chr6	4.01923	1.95504	0.331017
212998_x_at	major histocompatibility complex, class II, DQ beta 1 /// major histocompatibility complex, class II, DQ beta 1	HLA-DQB1	immune response /// immune response /// antigen presentation, exogenous antigen /// antigen processing, exogenous antigen via MHC class II	MHC class II receptor activity /// MHC class II receptor activity	membrane /// membrane /// integral to membrane	Hs.409934	3119		chr6	4.19632	3.09082	0.219784
208894_at	major histocompatibility complex, class II, DR alpha /// major histocompatibility complex, class II, DR alpha	HLA-DRA	immune response /// immune response /// antigen presentation, exogenous antigen /// antigen processing, exogenous antigen via MHC class II	MHC class II receptor activity /// MHC class II receptor activity	integral to plasma membrane /// membrane /// lysosome /// plasma membrane /// integral to membrane	Hs.520048	3122	ENSG00000168423		3.94078	2.94984	0.331017
204670_x_at	major histocompatibility complex, class II, DR beta 1	HLA-DRB1	immune response /// antigen presentation, exogenous antigen /// antigen processing, exogenous antigen via MHC class II /// pathogenesis /// detection of pest, pathogen or parasite /// signal transduction /// immune response	MHC class II receptor activity /// MHC class II receptor activity /// MHC class II receptor activity /// MHC class II receptor activity	membrane /// integral to membrane /// integral to plasma membrane /// membrane /// integral to plasma membrane	Hs.520049	3123		chr6	5.31116	2.4457	0
208306_x_at	Major histocompatibility complex, class II, DR beta 3	HLA-DRB5	immune response /// antigen presentation, exogenous antigen /// antigen processing, exogenous antigen via MHC class II /// pathogenesis /// detection of pest, pathogen or parasite /// signal transduction /// immune response	MHC class II receptor activity /// MHC class II receptor activity /// MHC class II receptor activity /// MHC class II receptor activity	membrane /// integral to membrane /// integral to plasma membrane /// membrane /// integral to plasma membrane	Hs.534322	3123		chr6_hla_hap2	3.84766	1.90688	0.425223
217362_x_at	major histocompatibility complex, class II, DR beta 6 (pseudogene)	HLA-DRB6	---	---	---	Hs.545653	3128		chr6	4.55815	2.60617	0.219784
201422_at	interferon, gamma-inducible protein 30	IFI30	immune response	oxidoreductase activity	extracellular region /// lysosome /// lysosome	Hs.14623	10437		chr19	5.27771	10.5715	0
217022_s_at	immunoglobulin heavy constant alpha 1 /// immunoglobulin heavy constant alpha 2 (A2m marker) /// hypothetical protein MGC27165	IGHA1 /// IGHA2	immune response /// protein-chromophore linkage /// immune response /// antigen presentation, endogenous antigen /// antigen processing, endogenous antigen via MHC class I	antigen binding /// antigen binding /// MHC class I receptor activity	membrane fraction	Hs.558339	3493 /// 3494	ENSG00000130076	chr14	4.19752	15.604	0.219784
212592_at	Immunoglobulin J polypeptide, linker protein for immunoglobulin alpha and mu polypeptides	IGJ	immune response	antigen binding	extracellular region	Hs.381568	3512		chr4	4.06177	4.04621	0.331017
214677_x_at	immunoglobulin lambda locus /// immunoglobulin lambda constant 1 (Mcg marker) /// immunoglobulin lambda constant 2 (Kern-Oz- marker) /// immunoglobulin lambda variable 3-25 /// immunoglobulin lambda variable 2-14 /// immunoglobulin lambda joining 3	IGLC1 /// IGLC2 /// IGLV3-25 /// IGLV2-14 /// IGLJ3	immune response /// immune response /// antigen presentation, endogenous antigen /// antigen processing, endogenous antigen via MHC class I	antigen binding /// antigen binding /// MHC class I receptor activity	---	Hs.449585	2165 /// 28786 /// 28793 /// 28815 /// 28831 /// 3535	ENSG00000100208	chr22	4.29477	7.08338	0.219784
209138_x_at	Immunoglobulin lambda joining 3	IGLC2	carbohydrate metabolism /// metabolism /// immune response /// immune response /// antigen presentation, endogenous antigen /// antigen processing, endogenous antigen via MHC class I	carbonyl reductase (NADPH) activity /// electron transporter activity /// oxidoreductase activity /// antigen binding /// antigen binding /// MHC class I receptor activity	mitochondrion /// peroxisome	Hs.567242	2165	ENSG00000100208	chr22	4.44886	7.02622	0.219784
206420_at	immunoglobulin superfamily, member 6	IGSF6	immune response /// cell surface receptor linked signal transduction	transmembrane receptor activity	integral to plasma membrane	Hs.530902	10261	ENSG00000140749	chr16	4.20551	7.97081	0.219784
204912_at	interleukin 10 receptor, alpha	IL10RA	---	receptor activity /// hematopoietin/interferon-class (D200-domain) cytokine receptor activity /// interleukin-10 receptor activity /// receptor activity /// signal transducer activity	plasma membrane /// integral to membrane /// membrane	Hs.504035	3587	ENSG00000110324	chr11	4.96551	4.04566	0
204057_at	interferon regulatory factor 8 /// interferon regulatory factor 8	IRF8	negative regulation of transcription from RNA polymerase II promoter /// transcription /// regulation of transcription, DNA-dependent /// immune response /// immune response	RNA polymerase II transcription factor activity, enhancer binding /// DNA binding /// transcription factor activity	nucleus	Hs.137427	3394			3.91332	3.09621	0.425223
202803_s_at	integrin, beta 2 (antigen CD18 (p95), lymphocyte function-associated antigen 1; macrophage antigen 1 (mac-1) beta subunit)	ITGB2	apoptosis /// inflammatory response /// cell adhesion /// cell adhesion /// leukocyte adhesion /// cell-matrix adhesion /// integrin-mediated signaling pathway /// integrin-mediated signaling pathway /// cell-cell signaling /// development /// regulation	receptor activity /// protein binding /// protein binding /// protein kinase binding	integrin complex /// integrin complex /// integral to membrane /// membrane /// integrin complex	Hs.375957	3689	ENSG00000160255	chr21	4.57042	7.84386	0.219784
210644_s_at	leukocyte-associated Ig-like receptor 1	LAIR1	---	receptor activity	---	Hs.467288	3903	ENSG00000167613	chr19	3.98467	6.14585	0.331017
205270_s_at	lymphocyte cytosolic protein 2 (SH2 domain containing leukocyte protein of 76kDa)	LCP2	immune response /// transmembrane receptor protein tyrosine kinase signaling pathway /// intracellular signaling cascade	protein binding /// protein binding	---	Hs.304475	3937	ENSG00000043462	chr5	4.01076	2.96293	0.331017
207697_x_at	leukocyte immunoglobulin-like receptor, subfamily B (with TM and ITIM domains), member 2	LILRB2	cellular defense response /// cell surface receptor linked signal transduction /// cell-cell signaling /// antimicrobial humoral response (sensu Vertebrata) /// immune response /// immune response	receptor activity /// receptor activity	membrane fraction /// integral to plasma membrane /// membrane /// integral to membrane	Hs.534386	10288	ENSG00000131042	chr19	4.44143	1.93091	0.219784
211135_x_at	leukocyte immunoglobulin-like receptor, subfamily B (with TM and ITIM domains), member 2 /// leukocyte immunoglobulin-like receptor, subfamily B (with TM and ITIM domains), member 3	LILRB2 /// LILRB3	cellular defense response /// cell surface receptor linked signal transduction /// cell-cell signaling /// antimicrobial humoral response (sensu Vertebrata) /// immune response /// defense response /// immune response	receptor activity /// transmembrane receptor activity /// receptor activity /// catalytic activity	membrane fraction /// integral to plasma membrane /// membrane /// integral to membrane	Hs.534386	10288 /// 11025	ENSG00000186152	chr19	6.06588	1.60192	0
203320_at	lymphocyte adaptor protein	LNK	intracellular signaling cascade	---	---	Hs.506784	10019		chr12	4.17454	2.43283	0.219784
204959_at	myeloid cell nuclear differentiation antigen /// myeloid cell nuclear differentiation antigen	MNDA	transcription /// regulation of transcription, DNA-dependent /// cellular defense response /// immune response	DNA binding	nucleus /// nucleus	Hs.153837	4332	ENSG00000163563		3.92448	4.42877	0.425223
205147_x_at	neutrophil cytosolic factor 4, 40kDa	NCF4	electron transport /// defense response /// intracellular signaling cascade	electron transporter activity /// protein binding /// phosphoinositide binding	cytosol	Hs.474781	4689	ENSG00000100365	chr22	4.91365	2.81115	0
203315_at	NCK adaptor protein 2	NCK2	signal complex formation /// regulation of epidermal growth factor receptor activity /// intracellular signaling cascade /// negative regulation of cell proliferation /// positive regulation of actin filament polymerization /// positive regulation of T ce	protein binding /// cytoskeletal adaptor activity /// receptor signaling complex scaffold activity	cytoplasm	Hs.529244	8440	ENSG00000071051	chr2	4.57164	1.29038	0.219784
204621_s_at	nuclear receptor subfamily 4, group A, member 2	NR4A2	transcription /// regulation of transcription, DNA-dependent /// signal transduction /// antimicrobial humoral response (sensu Vertebrata)	transcription factor activity /// steroid hormone receptor activity /// metal ion binding /// DNA binding /// receptor activity /// ligand-dependent nuclear receptor activity /// zinc ion binding /// sequence-specific DNA binding /// ligand-dependent nucl	nucleus /// nucleus	Hs.165258	4929	ENSG00000153234	chr2	5.17214	5.00439	0
217739_s_at	pre-B-cell colony enhancing factor 1	PBEF1	signal transduction /// cell-cell signaling /// positive regulation of cell proliferation /// pyridine nucleotide biosynthesis	nicotinate phosphoribosyltransferase activity /// cytokine activity /// transferase activity, transferring glycosyl groups /// nicotinamide phosphoribosyltransferase activity /// transferase activity	---	Hs.489615	10135 /// 646309	ENSG00000105835	chr16	4.28366	2.56265	0.219784
210845_s_at	plasminogen activator, urokinase receptor	PLAUR	cell motility /// chemotaxis /// cell surface receptor linked signal transduction /// blood coagulation /// regulation of proteolysis /// signal transduction /// blood coagulation	protein binding /// U-plasminogen activator receptor activity /// enzyme binding /// receptor activity /// U-plasminogen activator receptor activity /// kinase activity /// receptor activity /// receptor activity	plasma membrane /// cell surface /// integral to membrane /// extrinsic to membrane /// membrane	Hs.466871	5329	ENSG00000011422	chr19	5.4622	6.00047	0
204897_at	prostaglandin E receptor 4 (subtype EP4)	PTGER4	immune response /// signal transduction /// G-protein coupled receptor protein signaling pathway /// G-protein signaling, coupled to cAMP nucleotide second messenger	rhodopsin-like receptor activity /// receptor activity /// prostaglandin E receptor activity /// signal transducer activity /// G-protein coupled receptor activity /// prostaglandin receptor activity /// prostaglandin E receptor activity	integral to membrane /// membrane /// integral to membrane	Hs.199248	5734	ENSG00000171522	chr5	5.07204	3.98272	0
204748_at	prostaglandin-endoperoxide synthase 2 (prostaglandin G/H synthase and cyclooxygenase)	PTGS2	fatty acid biosynthesis /// cell motility /// physiological process /// blood pressure regulation /// cyclooxygenase pathway /// keratinocyte differentiation /// regulation of inflammatory response /// prostaglandin biosynthesis /// lipid biosynthesis ///	peroxidase activity /// prostaglandin-endoperoxide synthase activity /// iron ion binding /// oxidoreductase activity /// oxidoreductase activity, acting on single donors with incorporation of molecular oxygen, incorporation of two atoms of oxygen /// met	nucleus /// cytoplasm /// cytoplasm /// membrane	Hs.196384	5743	ENSG00000073756	chr1	3.90587	3.08761	0.425223
212588_at	protein tyrosine phosphatase, receptor type, C	PTPRC	protein amino acid dephosphorylation /// cell surface receptor linked signal transduction /// negative regulation of T cell mediated cytotoxicity /// negative regulation of cytokine and chemokine mediated signaling pathway /// negative regulation of prote	protein tyrosine phosphatase activity /// receptor activity /// transmembrane receptor protein tyrosine phosphatase activity /// hydrolase activity /// protein kinase binding /// protein tyrosine phosphatase activity /// phosphoprotein phosphatase activit	integral to plasma membrane /// integral to plasma membrane /// focal adhesion /// membrane /// integral to membrane	Hs.192039	5788	ENSG00000081237	chr1	4.73876	4.28954	0
202917_s_at	S100 calcium binding protein A8 (calgranulin A)	S100A8	inflammatory response	calcium ion binding /// calcium ion binding	extracellular space	Hs.416073	6279	ENSG00000143546	chr1	4.14833	3.65746	0.331017
211429_s_at	serpin peptidase inhibitor, clade A (alpha-1 antiproteinase, antitrypsin), member 1	SERPINA1	acute-phase response	serine-type endopeptidase inhibitor activity /// protein binding /// endopeptidase inhibitor activity /// serine-type endopeptidase inhibitor activity /// endopeptidase inhibitor activity	extracellular region	Hs.525557	5265	ENSG00000197249	chr15	4.27781	3.39445	0.219784
201920_at	solute carrier family 20 (phosphate transporter), member 1	SLC20A1	positive regulation of I-kappaB kinase/NF-kappaB cascade /// transport /// phosphate transport	signal transducer activity /// receptor activity /// inorganic phosphate transporter activity /// symporter activity	membrane /// integral to membrane	Hs.187946	6574	ENSG00000144136	chr2	4.63037	1.95729	0.219784
209875_s_at	secreted phosphoprotein 1 (osteopontin, bone sialoprotein I, early T-lymphocyte activation 1)	SPP1	ossification /// anti-apoptosis /// cell adhesion /// cell-matrix adhesion /// cell-cell signaling /// negative regulation of bone mineralization /// immune cell chemotaxis /// T-helper 1 type immune response /// positive regulation of T cell proliferatio	cytokine activity /// integrin binding /// protein binding /// growth factor activity /// cytokine activity	extracellular matrix (sensu Metazoa) /// extracellular space /// extracellular region	Hs.313	6696	ENSG00000118785	chr4	4.65232	34.1538	0.219784
201998_at	ST6 beta-galactosamide alpha-2,6-sialyltranferase 1	ST6GAL1	protein amino acid glycosylation /// humoral immune response /// development /// oligosaccharide metabolism /// growth /// protein modification	beta-galactoside alpha-2,6-sialyltransferase activity /// beta-galactoside alpha-2,6-sialyltransferase activity /// sialyltransferase activity /// transferase activity /// transferase activity, transferring glycosyl groups	Golgi stack /// integral to membrane /// integral to Golgi membrane /// membrane /// integral to membrane	Hs.207459	6480	ENSG00000073849	chr3	4.1879	1.53962	0.219784
207540_s_at	spleen tyrosine kinase	SYK	protein complex assembly /// protein amino acid phosphorylation /// leukocyte adhesion /// integrin-mediated signaling pathway /// intracellular signaling cascade /// cell proliferation /// organ morphogenesis /// neutrophil chemotaxis /// protein amino a	nucleotide binding /// protein serine/threonine kinase activity /// non-membrane spanning protein tyrosine kinase activity /// integrin binding /// protein binding /// ATP binding /// transferase activity /// protein kinase activity /// protein-tyrosine k	cytoplasm /// T cell receptor complex	Hs.371720	6850	ENSG00000165025	chr9	5.28606	6.6321	0
208829_at	TAP binding protein (tapasin)	TAPBP	protein complex assembly /// retrograde vesicle-mediated transport, Golgi to ER /// immune response /// antigen processing, endogenous antigen via MHC class I /// peptide antigen stabilization	peptide antigen-transporting ATPase activity /// MHC class I protein binding /// peptide antigen binding /// TAP1 binding /// TAP2 binding /// unfolded protein binding /// protein binding /// protein binding	Golgi membrane /// endoplasmic reticulum /// endoplasmic reticulum membrane /// microsome /// microsome /// membrane /// integral to membrane /// MHC class I peptide loading complex /// integral to membrane /// endoplasmic reticulum	Hs.370937	6892	ENSG00000112493	chr6	4.25897	1.74025	0.219784
201108_s_at	thrombospondin 1	THBS1	cell motility /// cell adhesion /// development /// nervous system development /// blood coagulation	endopeptidase inhibitor activity /// signal transducer activity /// structural molecule activity /// calcium ion binding /// protein binding /// heparin binding	extracellular region /// extracellular region	Hs.164226	7057	ENSG00000137801	chr15	4.67555	4.57499	0.219784
204924_at	toll-like receptor 2	TLR2	induction of apoptosis /// inflammatory response /// signal transduction /// immune response /// innate immune response /// immune response	lipopolysaccharide receptor activity /// transmembrane receptor activity /// protein binding /// protein binding /// peptidoglycan binding /// Gram-positive bacterial binding /// receptor activity /// pattern recognition receptor activity /// receptor act	plasma membrane /// integral to plasma membrane /// cell surface /// membrane /// integral to membrane	Hs.519033	7097	ENSG00000137462	chr4	4.30852	3.78263	0.219784
220146_at	toll-like receptor 7	TLR7	inflammatory response /// immune response	transmembrane receptor activity /// receptor activity	membrane /// integral to membrane	Hs.443036	51284	ENSG00000196664	chrX	6.13729	5.03849	0
203508_at	tumor necrosis factor receptor superfamily, member 1B	TNFRSF1B	apoptosis /// cytokine and chemokine mediated signaling pathway	receptor activity /// tumor necrosis factor receptor activity /// protein binding /// tumor necrosis factor receptor activity	integral to membrane /// membrane	Hs.256278	7133	ENSG00000028137	chr1	4.66629	2.6413	0.219784
209500_x_at	tumor necrosis factor (ligand) superfamily, member 13 /// tumor necrosis factor (ligand) superfamily, member 12-member 13	TNFSF13 /// TNFSF12-TNFSF13	immune response /// signal transduction /// positive regulation of cell proliferation /// positive regulation of isotype switching to IgA isotypes /// angiogenesis /// apoptosis /// development /// cell differentiation /// positive regulation of endotheli	tumor necrosis factor receptor binding /// protein binding /// cytokine activity /// receptor binding	extracellular space /// membrane /// perinuclear region /// integral to membrane /// integral to plasma membrane	Hs.54673	407977 /// 8741	ENSG00000161955	chr17	5.76513	2.11139	0
219434_at	triggering receptor expressed on myeloid cells 1	TREM1	humoral immune response /// intracellular signaling cascade	receptor activity /// receptor activity	plasma membrane /// integral to membrane /// membrane	Hs.283022	54210	ENSG00000124731	chr6	5.10848	10.2318	0
204122_at	TYRO protein tyrosine kinase binding protein	TYROBP	cellular defense response /// intracellular signaling cascade /// signal transduction	receptor signaling protein activity	integral to plasma membrane /// membrane /// integral to membrane	Hs.515369	7305	ENSG00000011600	chr19	4.72843	3.93538	0
