# Supplementary material for: Peripheral arterial occlusive disease: Global gene expression analyses suggest a major role for immune and inflammatory responses
Source: BMC Genomics. 2008 Aug 1;9:369. doi: 10.1186/1471-2164-9-369 (PMC2529314; doi:10.1186/1471-2164-9-369)
Supplement: Additional File 4 — Table 4. 447 differentially expressed genes in advanced lesions relative to normal femoral arteries. Affymetrix Probe Set ID, Gene Title, Gene Symbol, GO Biological Process, GO Molecular Function, GO Cellular Component, Unigene, Entrez Gene, Ensembl, Chromosome Number, Socre(d), Fold Change and q-value(%) which is the lowest FDR are listed in the table. [file 1471-2164-9-369-S4.xls]

## Sheet: Table 4
Probe Set ID	Gene Title	Gene Symbol	GO Biological Process Description	GO Molecular Function Description	GO Cellular Component Description	Unigene	Entrez Gene	Ensembl	Chromosome Number	Score(d)	Fold Change	q-value(%)
200666_s_at	DnaJ (Hsp40) homolog, subfamily B, member 1	DNAJB1	protein folding /// response to unfolded protein /// response to unfolded protein	heat shock protein binding /// unfolded protein binding	nucleus	Hs.515210	3337	ENSG00000132002	chr2	-5.773	0.163467	0
200711_s_at	S-phase kinase-associated protein 1A (p19A)	SKP1A	ubiquitin cycle	protein binding	---	Hs.171626	6500	ENSG00000113558	chr5	-4.04748	0.6564	0.420647
200740_s_at	SMT3 suppressor of mif two 3 homolog 3 (yeast)	SUMO3	protein modification /// ubiquitin cycle	---	kinetochore	Hs.474005	6612	ENSG00000184900	chr21	4.19763	1.61892	0.406848
200743_s_at	tripeptidyl peptidase I	TPP1	proteolysis /// lipid metabolism /// nervous system development	serine-type endopeptidase activity /// peptidase activity /// tripeptidyl-peptidase I activity /// peptidase activity /// hydrolase activity	lysosome /// lysosome	Hs.523454	1200	ENSG00000166340	chr11	4.81098	3.46276	0
200768_s_at	methionine adenosyltransferase II, alpha	MAT2A	one-carbon compound metabolism	nucleotide binding /// magnesium ion binding /// methionine adenosyltransferase activity /// ATP binding /// transferase activity /// potassium ion binding /// methionine adenosyltransferase activity /// metal ion binding	---	Hs.516157	4144	ENSG00000168906	chr2	-5.11901	0.521687	0
200799_at	heat shock 70kDa protein 1A	HSPA1A	protein folding /// response to unfolded protein /// mRNA catabolism /// anti-apoptosis /// response to unfolded protein	nucleotide binding /// ATP binding /// protein binding /// unfolded protein binding /// unfolded protein binding	nucleus /// cytoplasm /// mitochondrion /// endoplasmic reticulum	Hs.520028	3303		chr6	-6.98157	0.404961	0
200800_s_at	heat shock 70kDa protein 1A /// heat shock 70kDa protein 1B	HSPA1A	protein folding /// response to unfolded protein /// mRNA catabolism /// response to unfolded protein /// protein biosynthesis /// translational elongation /// anti-apoptosis	nucleotide binding /// ATP binding /// unfolded protein binding /// protein binding /// translation elongation factor activity /// GTP binding /// unfolded protein binding	nucleus /// cytoplasm /// cytoplasm /// mitochondrion /// endoplasmic reticulum	Hs.520028	3303 /// 3304		chr6	-4.95081	0.165241	0
200832_s_at	stearoyl-CoA desaturase (delta-9-desaturase)	SCD	fatty acid biosynthesis /// lipid biosynthesis	stearoyl-CoA 9-desaturase activity /// stearoyl-CoA 9-desaturase activity /// iron ion binding /// oxidoreductase activity /// oxidoreductase activity, acting on paired donors, with oxidation of a pair of donors resulting in the reduction of molecular oxy	endoplasmic reticulum /// membrane /// integral to membrane	Hs.558396	6319	ENSG00000099194	chr10	4.76212	7.14328	0.261545
200839_s_at	cathepsin B	CTSB	proteolysis /// proteolysis /// regulation of enzyme activity /// regulation of apoptosis	cathepsin B activity /// cysteine-type endopeptidase activity /// cathepsin B activity /// peptidase activity /// cysteine-type peptidase activity /// hydrolase activity	intracellular /// lysosome /// lysosome	Hs.520898	1508		chr8	4.01197	4.15035	0.420647
200849_s_at	S-adenosylhomocysteine hydrolase-like 1	AHCYL1	one-carbon compound metabolism	adenosylhomocysteinase activity /// hydrolase activity	---	Hs.485365	10768		chr1	-3.91422	0.607154	0.420647
200872_at	S100 calcium binding protein A10 (annexin II ligand, calpactin I, light polypeptide (p11))	S100A10	---	calcium ion binding	---	Hs.143873	6281	ENSG00000197747	chr1	4.58476	1.87991	0.261545
200880_at	DnaJ (Hsp40) homolog, subfamily A, member 1	DNAJA1	protein folding /// response to unfolded protein /// protein folding	heat shock protein binding /// metal ion binding /// unfolded protein binding /// protein binding /// low-density lipoprotein receptor binding /// zinc ion binding	---	Hs.445203	3301	ENSG00000086061	chr9	-6.64917	0.440581	0
200893_at	splicing factor, arginine/serine-rich 10 (transformer 2 homolog, Drosophila)	SFRS10	nuclear mRNA splicing, via spliceosome /// nuclear mRNA splicing, via spliceosome /// mRNA processing	nucleotide binding /// RNA binding /// nucleic acid binding /// RNA splicing factor activity, transesterification mechanism	nucleus /// nucleus	Hs.533122	6434	ENSG00000136527	chr3	-3.97125	0.71435	0.420647
200987_x_at	proteasome (prosome, macropain) activator subunit 3 (PA28 gamma; Ki)	PSME3	---	proteasome activator activity /// protein binding /// identical protein binding	proteasome activator complex /// cytosol /// protein complex	Hs.152978	10197	ENSG00000131467	chr17	-4.15237	0.710022	0.406848
201069_at	matrix metallopeptidase 2 (gelatinase A, 72kDa gelatinase, 72kDa type IV collagenase)	MMP2	peptidoglycan metabolism /// proteolysis /// collagen catabolism /// proteolysis	gelatinase A activity /// calcium ion binding /// zinc ion binding /// metalloendopeptidase activity /// gelatinase A activity /// peptidase activity /// metallopeptidase activity /// zinc ion binding /// hydrolase activity /// metal ion binding	extracellular matrix (sensu Metazoa) /// extracellular space	Hs.513617	4313	ENSG00000087245	chr16	4.57257	2.88335	0.261545
201108_s_at	thrombospondin 1	THBS1	cell motility /// cell adhesion /// development /// nervous system development /// blood coagulation	endopeptidase inhibitor activity /// signal transducer activity /// structural molecule activity /// calcium ion binding /// protein binding /// heparin binding	extracellular region /// extracellular region	Hs.164226	7057	ENSG00000137801	chr15	5.64377	7.35104	0
201153_s_at	muscleblind-like (Drosophila)	MBNL1	embryonic development (sensu Mammalia) /// nervous system development /// muscle development /// embryonic limb morphogenesis /// myoblast differentiation	double-stranded RNA binding /// metal ion binding /// nucleic acid binding /// zinc ion binding /// RNA binding	nucleus /// cytoplasm /// nucleus	Hs.478000	4154	ENSG00000152601	chr3	-4.61534	0.633786	0
201253_s_at	CDP-diacylglycerol--inositol 3-phosphatidyltransferase (phosphatidylinositol synthase)	CDIPT	phospholipid biosynthesis	magnesium ion binding /// CDP-diacylglycerol-inositol 3-phosphatidyltransferase activity /// phosphatidylinositol transporter activity /// transferase activity /// manganese ion binding	endoplasmic reticulum /// integral to membrane /// membrane	Hs.121549	10423	ENSG00000103502	chr16	4.16309	1.33809	0.406848
201280_s_at	disabled homolog 2, mitogen-responsive phosphoprotein (Drosophila)	DAB2	cell proliferation	---	---	Hs.481980	1601	ENSG00000153071	chr5	6.16051	3.2726	0
201288_at	Rho GDP dissociation inhibitor (GDI) beta	ARHGDIB	immune response /// negative regulation of cell adhesion /// Rho protein signal transduction /// development /// actin cytoskeleton organization and biogenesis /// cell motility	Rho GDP-dissociation inhibitor activity /// GTPase activator activity /// Rho GDP-dissociation inhibitor activity	cytoplasm /// cytoplasmic membrane-bound vesicle /// cytoplasm /// cytoskeleton	Hs.504877	397	ENSG00000111348	chr12	4.33286	2.21806	0.261545
201300_s_at	prion protein (p27-30) (Creutzfeld-Jakob disease, Gerstmann-Strausler-Scheinker syndrome, fatal familial insomnia)	PRNP	metabolism /// response to oxidative stress /// copper ion homeostasis	microtubule binding /// tubulin binding /// copper ion binding	membrane /// endoplasmic reticulum /// Golgi apparatus /// plasma membrane /// lipid raft /// cytoplasm /// extrinsic to membrane	Hs.472010	5621	ENSG00000171867	chr20	-3.98113	0.689841	0.420647
201381_x_at	calcyclin binding protein	CACYBP	ubiquitin cycle	---	nucleus	Hs.508524	27101	ENSG00000116161	chr1	-6.92005	0.628094	0
201409_s_at	protein phosphatase 1, catalytic subunit, beta isoform	PPP1CB	carbohydrate metabolism /// glycogen metabolism /// cell cycle /// cell division	phosphoprotein phosphatase activity /// iron ion binding /// hydrolase activity /// manganese ion binding /// metal ion binding	---	Hs.468018	5500	ENSG00000163806	chr2	-4.1651	0.508048	0.406848
201422_at	interferon, gamma-inducible protein 30	IFI30	immune response	oxidoreductase activity	extracellular region /// lysosome /// lysosome	Hs.14623	10437		chr19	4.03921	12.2894	0.420647
201438_at	collagen, type VI, alpha 3	COL6A3	phosphate transport /// cell adhesion /// muscle development	serine-type endopeptidase inhibitor activity /// structural molecule activity /// protein binding /// endopeptidase inhibitor activity	extracellular matrix (sensu Metazoa) /// collagen type VI /// cytoplasm	Hs.233240	1293	ENSG00000163359	chr2	4.02602	2.38835	0.420647
201459_at	RuvB-like 2 (E. coli)	RUVBL2	regulation of cell growth /// DNA repair /// DNA recombination /// transcription /// regulation of transcription, DNA-dependent /// protein folding /// chromatin modification /// DNA repair /// DNA recombination	nucleotide binding /// damaged DNA binding /// ATP-dependent DNA helicase activity /// ATP binding /// hydrolase activity /// ATPase activity /// identical protein binding /// unfolded protein binding /// protein binding /// DNA helicase activity /// DNA	nucleus /// cytosol /// TIP60 histone acetyltransferase complex /// nucleus	Hs.515846	10856	ENSG00000183207	chr19	-4.57981	0.572451	0.302733
201466_s_at	v-jun sarcoma virus 17 oncogene homolog (avian)	JUN	transcription /// regulation of transcription, DNA-dependent	transcription factor activity /// RNA polymerase II transcription factor activity /// transcription factor binding /// protein binding /// DNA binding /// transcription factor activity /// sequence-specific DNA binding /// protein dimerization activity //	nuclear chromosome /// nucleus	Hs.525704	3725		chr1	-5.42899	0.298293	0
201505_at	laminin, beta 1	LAMB1	cell adhesion /// cell adhesion /// positive regulation of epithelial cell proliferation	structural molecule activity /// protein binding /// structural molecule activity /// extracellular matrix structural constituent	basement membrane /// extracellular matrix (sensu Metazoa) /// laminin-1	Hs.489646	3912	ENSG00000091136	chr7	4.09914	3.57544	0.420647
201537_s_at	dual specificity phosphatase 3 (vaccinia virus phosphatase VH1-related)	DUSP3	protein amino acid dephosphorylation /// protein amino acid dephosphorylation	protein tyrosine phosphatase activity /// protein tyrosine/serine/threonine phosphatase activity /// hydrolase activity /// phosphoprotein phosphatase activity	---	Hs.181046	1845	ENSG00000108861	chr17	-4.21897	0.7577	0.406848
201586_s_at	splicing factor proline/glutamine-rich (polypyrimidine tract binding protein associated)	SFPQ	nuclear mRNA splicing, via spliceosome /// DNA repair /// DNA recombination /// transcription /// regulation of transcription, DNA-dependent /// RNA splicing /// mRNA processing /// response to DNA damage stimulus /// mRNA processing	nucleotide binding /// DNA binding /// RNA binding /// protein binding /// nucleic acid binding	nucleus /// nucleus	Hs.355934	6421	ENSG00000116560	chr1	-4.96529	0.58762	0
201587_s_at	interleukin-1 receptor-associated kinase 1	IRAK1	defense response /// signal transduction /// transmembrane receptor protein serine/threonine kinase signaling pathway /// activation of NF-kappaB-inducing kinase /// positive regulation of transcription /// protein amino acid autophosphorylation /// prote	nucleotide binding /// magnesium ion binding /// protein serine/threonine kinase activity /// NF-kappaB-inducing kinase activity /// protein-tyrosine kinase activity /// ATP binding /// transcriptional activator activity /// transferase activity /// prote	interleukin-1 receptor complex	Hs.522819	3654	ENSG00000184216	chrX	4.54606	2.60486	0.261545
201596_x_at	keratin 18	KRT18	morphogenesis	structural constituent of cytoskeleton /// protein binding /// structural molecule activity	intermediate filament /// intermediate filament	Hs.406013	3875	ENSG00000111057	chr5	4.37857	12.4218	0.261545
201602_s_at	protein phosphatase 1, regulatory (inhibitor) subunit 12A	PPP1R12A	regulation of muscle contraction	signal transducer activity	actin cytoskeleton	Hs.49582	4659	ENSG00000058272	chr12	-4.23698	0.373167	0.406848
201642_at	interferon gamma receptor 2 (interferon gamma transducer 1)	IFNGR2	cell surface receptor linked signal transduction /// response to virus /// response to pathogenic bacteria	receptor activity /// hematopoietin/interferon-class (D200-domain) cytokine receptor activity /// interferon-gamma receptor activity	integral to plasma membrane /// membrane /// integral to membrane	Hs.517240	3460	ENSG00000159128	chr21	4.10259	1.96804	0.420647
201661_s_at	acyl-CoA synthetase long-chain family member 3	ACSL3	lipid metabolism /// fatty acid metabolism /// metabolism	magnesium ion binding /// fatty-acyl-CoA synthase activity /// long-chain-fatty-acid-CoA ligase activity /// ligase activity /// catalytic activity	integral to membrane /// membrane	Hs.471461	2181	ENSG00000123983	chr2	-4.15016	0.498876	0.406848
201667_at	gap junction protein, alpha 1, 43kDa (connexin 43)	GJA1	transport /// muscle contraction /// cell-cell signaling /// heart development /// sensory perception of sound /// gap junction assembly /// positive regulation of I-kappaB kinase/NF-kappaB cascade /// cell communication	signal transducer activity /// protein binding /// ion transporter activity /// connexon channel activity /// connexon channel activity	integral to plasma membrane /// connexon complex /// gap junction /// connexon complex /// membrane /// integral to membrane	Hs.74471	2697	ENSG00000152661	chr6	-4.69316	0.482671	0
201669_s_at	myristoylated alanine-rich protein kinase C substrate	MARCKS	cell motility	calmodulin binding /// actin filament binding /// actin binding /// calmodulin binding	plasma membrane /// actin cytoskeleton /// membrane	Hs.519909	4082	ENSG00000155130	chr6	5.09542	3.11601	0
201697_s_at	DNA (cytosine-5-)-methyltransferase 1	DNMT1	negative regulation of transcription from RNA polymerase II promoter /// DNA methylation /// transcription /// regulation of transcription, DNA-dependent /// DNA methylation	DNA binding /// DNA (cytosine-5-)-methyltransferase activity /// transcription factor binding /// methyltransferase activity /// zinc ion binding /// transferase activity /// metal ion binding /// DNA (cytosine-5-)-methyltransferase activity	nucleus /// nucleus	Hs.202672	1786	ENSG00000130816	chr19	4.23816	1.58682	0.406848
201720_s_at	lysosomal associated multispanning membrane protein 5	LAPTM5	---	---	lysosome /// integral to plasma membrane /// lysosome /// membrane /// integral to membrane	Hs.371021	7805	ENSG00000162511	chr1	4.99837	8.30332	0
201764_at	hypothetical protein MGC5576	MGC5576	---	---	---	Hs.103834	79022	ENSG00000134291	chr12	-4.62107	0.494143	0
201769_at	enthoprotin	ENTH	endocytosis	lipid binding	Golgi apparatus	Hs.132853	9685	ENSG00000113282	chr5	-3.95981	0.664717	0.420647
201786_s_at	adenosine deaminase, RNA-specific	ADAR	mRNA processing /// RNA editing /// antimicrobial humoral response (sensu Vertebrata) /// base conversion or substitution editing /// RNA processing	DNA binding /// double-stranded RNA binding /// double-stranded RNA adenosine deaminase activity /// hydrolase activity /// metal ion binding /// double-stranded RNA adenosine deaminase activity /// RNA binding /// double-stranded RNA adenosine deaminase	nucleus /// cytoplasm /// intracellular /// nucleus	Hs.12341	103	ENSG00000160710	chr1	4.96092	1.66108	0
201845_s_at	RING1 and YY1 binding protein	RYBP	transcription /// regulation of transcription, DNA-dependent /// apoptosis	DNA binding /// zinc ion binding /// metal ion binding	nucleus	Hs.7910	23429	ENSG00000163602	chr3	-5.53152	0.465311	0
201847_at	lipase A, lysosomal acid, cholesterol esterase (Wolman disease)	LIPA	protein amino acid N-linked glycosylation /// lipid metabolism /// lipid catabolism	catalytic activity /// lipoprotein lipase activity /// sterol esterase activity /// hydrolase activity /// carboxylic ester hydrolase activity	lysosome /// lysosome	Hs.127445	3988	ENSG00000107798	chr10	4.45781	4.82509	0.261545
201850_at	capping protein (actin filament), gelsolin-like	CAPG	protein complex assembly /// response to pest, pathogen or parasite /// barbed-end actin filament capping /// barbed-end actin filament capping	actin binding	nucleus /// F-actin capping protein complex	Hs.516155	822	ENSG00000042493	chr2	4.67802	26.955	0.261545
201881_s_at	ariadne homolog, ubiquitin-conjugating enzyme E2 binding protein, 1 (Drosophila)	ARIH1	ubiquitin-dependent protein catabolism /// protein ubiquitination /// ubiquitin cycle	ubiquitin-protein ligase activity /// zinc ion binding /// ubiquitin-like-protein ligase activity /// enzyme binding /// metal ion binding /// protein binding	ubiquitin ligase complex /// ubiquitin ligase complex	Hs.268787	25820	ENSG00000166233	chr15	-4.39423	0.499097	0.302733
201911_s_at	FERM, RhoGEF (ARHGEF) and pleckstrin domain protein 1 (chondrocyte-derived)	FARP1	cell adhesion /// regulation of Rho protein signal transduction	guanyl-nucleotide exchange factor activity /// Rho guanyl-nucleotide exchange factor activity /// binding /// protein binding /// cytoskeletal protein binding /// Rho guanyl-nucleotide exchange factor activity	cytoplasm /// cytoskeleton /// membrane /// cytoskeleton	Hs.567258	10160	ENSG00000152767	chr13	4.09316	3.25329	0.420647
201921_at	guanine nucleotide binding protein (G protein), gamma 10 /// hypothetical protein LOC552891	GNG10	signal transduction /// G-protein coupled receptor protein signaling pathway /// signal transduction /// protein folding	GTPase activity /// signal transducer activity /// heat shock protein binding /// unfolded protein binding	heterotrimeric G-protein complex /// membrane	Hs.534196	2790 /// 552891 /// 653503	ENSG00000059769 /// ENSG00000182625	chr9	3.98322	1.28682	0.420647
201946_s_at	chaperonin containing TCP1, subunit 2 (beta)	CCT2	regulation of progression through cell cycle /// protein folding /// protein folding /// cellular protein metabolism /// regulation of progression through cell cycle	nucleotide binding /// ATP binding /// unfolded protein binding /// protein binding /// unfolded protein binding	cytosol	Hs.189772	10576	ENSG00000166226	chr12	-4.9732	0.457929	0
201998_at	ST6 beta-galactosamide alpha-2,6-sialyltranferase 1	ST6GAL1	protein amino acid glycosylation /// humoral immune response /// development /// oligosaccharide metabolism /// growth /// protein modification	beta-galactoside alpha-2,6-sialyltransferase activity /// beta-galactoside alpha-2,6-sialyltransferase activity /// sialyltransferase activity /// transferase activity /// transferase activity, transferring glycosyl groups	Golgi stack /// integral to membrane /// integral to Golgi membrane /// membrane /// integral to membrane	Hs.207459	6480	ENSG00000073849	chr3	4.24359	1.98758	0.406848
202071_at	syndecan 4 (amphiglycan, ryudocan)	SDC4	---	cytoskeletal protein binding	integral to plasma membrane /// membrane /// integral to membrane	Hs.252189	6385	ENSG00000124145	chr20	-4.00579	0.446334	0.420647
202093_s_at	Paf1, RNA polymerase II associated factor, homolog (S. cerevisiae)	PAF1	---	---	---	Hs.466714	54623	ENSG00000006712	chr19	-3.88493	0.64696	0.420647
202147_s_at	interferon-related developmental regulator 1	IFRD1	myoblast cell fate determination /// cell differentiation /// development	binding	---	Hs.7879	3475	ENSG00000006652	chr7	-5.65829	0.289133	0
202150_s_at	neural precursor cell expressed, developmentally down-regulated 9	NEDD9	regulation of progression through cell cycle /// regulation of cell growth /// cytoskeleton organization and biogenesis /// mitosis /// cell adhesion /// signal transduction /// integrin-mediated signaling pathway /// actin filament bundle formation /// c	protein binding /// protein binding	nucleus /// cytoplasm /// spindle /// cytoskeleton /// nucleus	Hs.37982	4739	ENSG00000111859	chr6	-8.99792	0.176866	0
202158_s_at	CUG triplet repeat, RNA binding protein 2	CUGBP2	RNA processing /// regulation of heart contraction /// neuromuscular junction development	nucleotide binding /// nucleic acid binding /// RNA binding /// RNA binding	---	Hs.309288	10659		chr10	-3.90839	0.533982	0.420647
202191_s_at	growth arrest-specific 7	GAS7	cell cycle arrest /// nervous system development /// cell differentiation /// development	transcription factor activity	---	Hs.462214	8522	ENSG00000007237	chr17	3.97423	1.8805	0.420647
202207_at	ADP-ribosylation factor-like 7	ARL7	intracellular protein transport /// small GTPase mediated signal transduction /// rRNA processing /// ribosome biogenesis	nucleotide binding /// GTPase activity /// GTP binding	nucleus /// intracellular /// nucleus	Hs.111554	10123		chr2	4.293	10.2529	0.406848
202235_at	solute carrier family 16 (monocarboxylic acid transporters), member 1	SLC16A1	transport /// organic anion transport /// mevalonate transport /// monocarboxylic acid transport	transporter activity /// mevalonate transporter activity /// symporter activity /// monocarboxylate porter activity /// monocarboxylic acid transporter activity	membrane fraction /// integral to membrane /// integral to membrane /// membrane	Hs.75231	6566	ENSG00000155380	chr1	-3.93566	0.657316	0.420647
202252_at	RAB13, member RAS oncogene family	RAB13	intracellular protein transport /// cell adhesion /// small GTPase mediated signal transduction /// vesicle-mediated transport /// transport /// protein transport /// regulation of transcription, DNA-dependent	nucleotide binding /// GTPase activity /// GTP binding /// ATP binding /// transcription factor binding	tight junction /// intracellular /// membrane	Hs.558375	5872	ENSG00000143545	chr1	4.64394	1.38581	0.261545
202286_s_at	tumor-associated calcium signal transducer 2	TACSTD2	cell surface receptor linked signal transduction /// sensory perception /// visual perception /// cell proliferation /// visual perception /// response to stimulus /// regulation of progression through cell cycle	receptor activity	cytosol /// integral to plasma membrane /// membrane /// membrane /// integral to membrane /// nucleus	Hs.23582	4070		chr1	-3.9605	0.303568	0.420647
202310_s_at	collagen, type I, alpha 1	COL1A1	skeletal development /// phosphate transport /// sensory perception of sound /// epidermis development	extracellular matrix structural constituent /// structural constituent of bone /// structural molecule activity	collagen /// collagen type I /// cytoplasm /// extracellular matrix (sensu Metazoa)	Hs.172928	1277	ENSG00000108821	chr17	5.43409	12.3612	0
202322_s_at	geranylgeranyl diphosphate synthase 1	GGPS1	isoprenoid biosynthesis /// isoprenoid metabolism	dimethylallyltranstransferase activity /// farnesyltranstransferase activity /// transferase activity /// catalytic activity /// farnesyltranstransferase activity	soluble fraction	Hs.55498	9453	ENSG00000152904	chr1	-4.40161	0.749905	0.302733
202345_s_at	fatty acid binding protein 5 (psoriasis-associated)	FABP5	lipid metabolism /// transport /// epidermis development	fatty acid binding /// binding /// lipid binding /// lipid binding	cytoplasm /// cytoplasm	Hs.558327	2171 /// 653327	ENSG00000164687 /// ENSG00000166899	chr13	4.31431	5.73664	0.406848
202404_s_at	collagen, type I, alpha 2	COL1A2	skeletal development /// phosphate transport /// transmembrane receptor protein tyrosine kinase signaling pathway /// sensory perception of sound	extracellular matrix structural constituent /// structural constituent of bone /// structural molecule activity /// extracellular matrix structural constituent	collagen /// collagen type I /// cytoplasm /// extracellular matrix (sensu Metazoa) /// collagen type I	Hs.489142	1278	ENSG00000164692	chr7	6.13854	2.34233	0
202422_s_at	acyl-CoA synthetase long-chain family member 4	ACSL4	lipid metabolism /// fatty acid metabolism /// learning and/or memory /// metabolism /// lipid metabolism	magnesium ion binding /// long-chain-fatty-acid-CoA ligase activity /// ligase activity /// catalytic activity /// long-chain-fatty-acid-CoA ligase activity	integral to membrane /// membrane	Hs.268785	2182	ENSG00000068366	chrX	-3.98214	0.657884	0.420647
202431_s_at	v-myc myelocytomatosis viral oncogene homolog (avian)	MYC	regulation of transcription from RNA polymerase II promoter /// iron ion homeostasis /// cell cycle arrest /// cell proliferation /// positive regulation of cell proliferation /// transcription /// regulation of transcription, DNA-dependent /// regulation	transcription factor activity /// protein binding /// protein binding /// DNA binding /// transcription factor activity /// transcription regulator activity	nucleus /// nucleus /// nucleus	Hs.202453	4609	ENSG00000136997	chr8	-4.03492	0.247793	0.420647
202447_at	2,4-dienoyl CoA reductase 1, mitochondrial	DECR1	metabolism	2,4-dienoyl-CoA reductase (NADPH) activity /// oxidoreductase activity /// 2,4-dienoyl-CoA reductase (NADPH) activity	mitochondrion /// mitochondrion	Hs.492212	1666	ENSG00000104325	chr8	4.27663	1.51323	0.406848
202468_s_at	catenin (cadherin-associated protein), alpha-like 1	CTNNAL1	apoptosis /// cell adhesion	structural molecule activity /// cadherin binding	actin cytoskeleton /// cytoskeleton	Hs.58488	8727	ENSG00000119326	chr9	-4.9419	0.379258	0
202470_s_at	cleavage and polyadenylation specific factor 6, 68kDa	CPSF6	mRNA processing /// mRNA processing	nucleotide binding /// RNA binding /// protein binding /// nucleic acid binding /// RNA binding	nucleus /// nucleus	Hs.369606	11052	ENSG00000111605	chr12	-4.50119	0.688419	0.302733
202555_s_at	myosin, light polypeptide kinase /// myosin, light polypeptide kinase	MYLK	protein amino acid phosphorylation /// protein amino acid phosphorylation	nucleotide binding /// magnesium ion binding /// protein serine/threonine kinase activity /// myosin light chain kinase activity /// protein-tyrosine kinase activity /// signal transducer activity /// calcium ion binding /// calmodulin binding /// ATP bin	---	Hs.477375	4638	ENSG00000065534		-4.55647	0.466838	0.302733
202581_at	heat shock 70kDa protein 1B	HSPA1B	mRNA catabolism /// protein folding /// response to unfolded protein /// response to unfolded protein /// protein biosynthesis /// translational elongation /// anti-apoptosis	nucleotide binding /// ATP binding /// unfolded protein binding /// protein binding /// translation elongation factor activity /// GTP binding /// unfolded protein binding	nucleus /// cytoplasm /// cytoplasm /// mitochondrion /// endoplasmic reticulum	Hs.274402	3304		chr6	-4.88592	0.149017	0
202589_at	thymidylate synthetase	TYMS	nucleobase, nucleoside, nucleotide and nucleic acid metabolism /// dTMP biosynthesis /// DNA replication /// DNA repair /// deoxyribonucleoside monophosphate biosynthesis /// nucleotide biosynthesis /// phosphoinositide-mediated signaling	thymidylate synthase activity /// methyltransferase activity /// transferase activity	---	Hs.369762	7298	ENSG00000176890	chr18	4.86423	2.85457	0
202613_at	CTP synthase	CTPS	nucleobase, nucleoside, nucleotide and nucleic acid metabolism /// pyrimidine nucleotide biosynthesis /// glutamine metabolism /// response to drug	CTP synthase activity /// ligase activity /// catalytic activity /// CTP synthase activity	---	Hs.473087	1503	ENSG00000171793	chr1	-4.66473	0.350096	0
202626_s_at	v-yes-1 Yamaguchi sarcoma viral related oncogene homolog /// v-yes-1 Yamaguchi sarcoma viral related oncogene homolog	LYN	protein amino acid phosphorylation /// intracellular signaling cascade /// protein amino acid phosphorylation /// signal transduction	nucleotide binding /// protein serine/threonine kinase activity /// receptor signaling protein tyrosine kinase activity /// protein binding /// ATP binding /// transferase activity /// protein kinase activity /// protein-tyrosine kinase activity /// kinas	---	Hs.491767	4067	ENSG00000147507		4.0083	5.58388	0.420647
202627_s_at	serpin peptidase inhibitor, clade E (nexin, plasminogen activator inhibitor type 1), member 1	SERPINE1	blood coagulation /// fibrinolysis	serine-type endopeptidase inhibitor activity /// plasminogen activator activity /// protease binding /// endopeptidase inhibitor activity	extracellular space /// extracellular region	Hs.414795	5054	ENSG00000106366	chr7	-4.07659	0.241274	0.406848
202672_s_at	activating transcription factor 3	ATF3	transcription /// regulation of transcription, DNA-dependent	DNA binding /// transcription factor activity /// transcription corepressor activity /// sequence-specific DNA binding /// protein dimerization activity	nucleus	Hs.460	467	ENSG00000162772	chr1	-4.18123	0.154978	0.406848
202687_s_at	tumor necrosis factor (ligand) superfamily, member 10 /// tumor necrosis factor (ligand) superfamily, member 10	TNFSF10	apoptosis /// induction of apoptosis /// immune response /// signal transduction /// cell-cell signaling /// positive regulation of I-kappaB kinase/NF-kappaB cascade	tumor necrosis factor receptor binding /// metal ion binding /// signal transducer activity /// cytokine activity /// zinc ion binding /// receptor binding	extracellular space /// soluble fraction /// integral to plasma membrane /// membrane /// integral to membrane	Hs.478275	8743	ENSG00000121858		4.31348	3.32646	0.406848
202690_s_at	small nuclear ribonucleoprotein D1 polypeptide 16kDa	SNRPD1	nuclear mRNA splicing, via spliceosome /// mRNA processing	protein binding	nucleus /// small nucleolar ribonucleoprotein complex /// ribonucleoprotein complex	Hs.464734	6632	ENSG00000167088	chr18	-4.30806	0.692828	0.302733
202695_s_at	serine/threonine kinase 17a (apoptosis-inducing)	STK17A	protein amino acid phosphorylation /// apoptosis /// induction of apoptosis /// protein kinase cascade /// protein amino acid phosphorylation	nucleotide binding /// protein serine/threonine kinase activity /// protein-tyrosine kinase activity /// ATP binding /// transferase activity /// protein kinase activity /// protein serine/threonine kinase activity /// ATP binding /// kinase activity	nucleus /// nucleus	Hs.268887	9263	ENSG00000164543	chr7	-4.57802	0.59002	0.302733
202713_s_at	KIAA0391	KIAA0391	---	---	---	Hs.458487	9692	ENSG00000100890	chr14	4.24088	1.72276	0.406848
202719_s_at	testis derived transcript (3 LIM domains)	TES	---	zinc ion binding /// metal ion binding	---	Hs.533391	26136	ENSG00000135269	chr7	-4.28807	0.242596	0.302733
202794_at	inositol polyphosphate-1-phosphatase	INPP1	phosphate metabolism /// signal transduction	magnesium ion binding /// inositol or phosphatidylinositol phosphatase activity /// inositol-1,4-bisphosphate 1-phosphatase activity /// hydrolase activity /// inositol-1,4-bisphosphate 1-phosphatase activity /// lithium ion binding /// metal ion binding	---	Hs.32309	3628	ENSG00000151689	chr2	-5.67134	0.535784	0
202800_at	solute carrier family 1 (glial high affinity glutamate transporter), member 3	SLC1A3	neurotransmitter uptake /// transport /// dicarboxylic acid transport /// synaptic transmission /// L-glutamate transport	L-glutamate transporter activity /// symporter activity /// sodium:dicarboxylate symporter activity	membrane fraction /// membrane /// integral to membrane	Hs.481918	6507	ENSG00000079215	chr5	4.5884	5.59769	0.261545
202897_at	protein tyrosine phosphatase, non-receptor type substrate 1	PTPNS1	cell adhesion	---	membrane /// integral to membrane /// plasma membrane /// membrane	Hs.128846	140885	ENSG00000198053	chr20	4.67224	2.80745	0.261545
202901_x_at	cathepsin S	CTSS	proteolysis /// immune response /// proteolysis	cathepsin S activity /// cysteine-type endopeptidase activity /// cathepsin S activity /// peptidase activity /// cysteine-type peptidase activity /// hydrolase activity	extracellular region /// lysosome /// lysosome /// lysosome	Hs.181301	1520	ENSG00000163131	chr1	5.78657	4.41359	0
202908_at	Wolfram syndrome 1 (wolframin)	WFS1	generation of precursor metabolites and energy /// nervous system development /// visual perception /// sensory perception of sound /// protein amino acid prenylation	protein prenyltransferase activity	membrane fraction /// endoplasmic reticulum /// integral to membrane /// membrane /// integral to membrane	Hs.518602	7466	ENSG00000109501	chr4	-3.90331	0.50843	0.420647
202910_s_at	CD97 antigen	CD97	cell motility /// inflammatory response /// cell adhesion /// neuropeptide signaling pathway /// cell-cell signaling /// cell adhesion /// signal transduction /// G-protein coupled receptor protein signaling pathway /// immune response /// cell surface re	G-protein coupled receptor activity /// calcium ion binding /// protein binding /// protein binding /// signal transducer activity /// receptor activity /// G-protein coupled receptor activity /// transmembrane receptor activity	plasma membrane /// integral to plasma membrane /// membrane /// integral to membrane	Hs.466039	976	ENSG00000123146	chr19	-8.76611	0.423645	0
202957_at	hematopoietic cell-specific Lyn substrate 1	HCLS1	regulation of transcription, DNA-dependent /// intracellular signaling cascade	transcription factor activity /// DNA binding	DNA-directed RNA polymerase II, core complex	Hs.14601	3059	ENSG00000180353	chr3	4.06875	3.70729	0.420647
202965_s_at	calpain 6	CAPN6	proteolysis	calpain activity /// calpain activity	intracellular	Hs.496593	827	ENSG00000077274	chrX	-4.14446	0.566732	0.406848
203016_s_at	synovial sarcoma, X breakpoint 2 interacting protein	SSX2IP	cell adhesion	protein binding	nucleus	Hs.22587	117178	ENSG00000117155	chr1	-8.4788	0.336403	0
203053_at	breast carcinoma amplified sequence 2	BCAS2	RNA splicing	RNA splicing factor activity, transesterification mechanism	spliceosome complex /// spliceosome complex /// nucleus	Hs.22960	10286	ENSG00000116752	chr1	-4.48854	0.604401	0.302733
203071_at	sema domain, immunoglobulin domain (Ig), short basic domain, secreted, (semaphorin) 3B	SEMA3B	cell-cell signaling /// development /// axon guidance	receptor activity	endoplasmic reticulum /// membrane /// endoplasmic reticulum	Hs.82222	7869	ENSG00000012171	chr3	-3.89291	0.748545	0.420647
203093_s_at	translocase of inner mitochondrial membrane 44 homolog (yeast)	TIMM44	protein targeting to mitochondrion /// protein targeting /// transport /// intracellular protein transport /// protein transport	nucleotide binding /// ATP binding /// protein translocase activity /// protein binding /// receptor activity	mitochondrial inner membrane presequence translocase complex /// mitochondrial matrix /// organelle inner membrane /// mitochondrion /// membrane	Hs.465784	10469	ENSG00000104980	chr19	-3.97984	0.563036	0.420647
203108_at	G protein-coupled receptor, family C, group 5, member A	GPRC5A	signal transduction /// G-protein coupled receptor protein signaling pathway /// signal transduction	receptor activity /// metabotropic glutamate, GABA-B-like receptor activity /// signal transducer activity /// G-protein coupled receptor activity /// G-protein coupled receptor activity	integral to plasma membrane /// membrane /// integral to membrane	Hs.194691	9052	ENSG00000013588	chr12	-6.56008	0.0765721	0
203120_at	tumor protein p53 binding protein, 2	TP53BP2	regulation of progression through cell cycle /// apoptosis /// signal transduction /// induction of apoptosis /// cell cycle /// negative regulation of progression through cell cycle	SH3/SH2 adaptor activity /// protein binding /// NF-kappaB binding	cytoplasm	Hs.523968	7159	ENSG00000143514	chr1	-5.90964	0.287644	0
203148_s_at	tripartite motif-containing 14	TRIM14	compartment specification	protein binding /// zinc ion binding /// metal ion binding	cytoplasm /// intracellular	Hs.555909	9830	ENSG00000106785	chr9	4.90715	8.03537	0
203203_s_at	HIV-1 rev binding protein 2	HRB2	rRNA processing	RNA binding /// protein binding /// snoRNA binding /// nucleic acid binding	nucleus /// small nucleolar ribonucleoprotein complex	Hs.205558	11103	ENSG00000111615	chr12	-4.07908	0.626714	0.406848
203224_at	riboflavin kinase	RFK	riboflavin biosynthesis /// riboflavin biosynthesis	magnesium ion binding /// riboflavin kinase activity /// transferase activity /// nucleotide binding /// ATP binding /// zinc ion binding /// riboflavin kinase activity /// kinase activity /// metal ion binding	cytoplasm	Hs.37558	55312	ENSG00000135002	chr9	-5.08922	0.599038	0
203247_s_at	zinc finger protein 24 (KOX 17)	ZNF24	transcription /// regulation of transcription, DNA-dependent /// negative regulation of transcription	transcription factor activity /// zinc ion binding /// transcriptional repressor activity /// metal ion binding /// protein binding /// nucleic acid binding /// DNA binding /// zinc ion binding /// DNA binding	nucleus /// nucleus	Hs.514802	7572	ENSG00000172466	chr18	-4.1126	0.67792	0.406848
203274_at	coagulation factor VIII-associated (intronic transcript) 1	F8A1	nucleosome assembly /// chromosome organization and biogenesis (sensu Eukaryota)	binding /// DNA binding	nucleosome /// nucleus /// chromosome	Hs.533543	8263		chrX	3.97654	1.4655	0.420647
203304_at	BMP and activin membrane-bound inhibitor homolog (Xenopus laevis)	BAMBI	---	---	integral to membrane /// cytoplasm /// membrane /// integral to membrane	Hs.533336	25805	ENSG00000095739	chr10	-4.7201	0.205816	0
203314_at	GTP binding protein 6 (putative)	GTPBP6	---	GTP binding /// GTP binding	intracellular	Hs.522840	8225	ENSG00000178605	chrX_random	-4.67331	0.829814	0
203355_s_at	pleckstrin and Sec7 domain containing 3	PSD3	---	guanyl-nucleotide exchange factor activity /// ARF guanyl-nucleotide exchange factor activity	intracellular	Hs.434255	23362	ENSG00000156011	chr8	4.01861	2.39856	0.420647
203382_s_at	apolipoprotein E	APOE	response to reactive oxygen species /// lipid transport /// induction of apoptosis /// cytoskeleton organization and biogenesis /// synaptic transmission, cholinergic /// learning and/or memory /// circulation /// regulation of axon extension /// lipoprot	beta-amyloid binding /// lipid transporter activity /// heparin binding /// lipid binding /// antioxidant activity /// tau protein binding /// apolipoprotein E receptor binding /// protein binding /// lipid binding /// heparin binding /// phospholipid bin	cytoplasm /// chylomicron /// extracellular region /// extracellular region /// extracellular region	Hs.515465	348	ENSG00000130203	chr19	3.95879	30.8918	0.420647
203414_at	monocyte to macrophage differentiation-associated	MMD	cytolysis	receptor activity /// receptor activity	membrane fraction /// integral to plasma membrane /// membrane /// integral to membrane	Hs.463483	23531	ENSG00000108960	chr17	4.43182	2.49819	0.261545
203416_at	CD53 antigen	CD53	signal transduction /// antimicrobial humoral response (sensu Vertebrata)	---	plasma membrane /// integral to plasma membrane /// membrane /// integral to membrane	Hs.443057	963	ENSG00000143119	chr1	4.42353	4.77014	0.261545
203423_at	retinol binding protein 1, cellular	RBP1	vitamin A metabolism /// transport	lipid binding /// retinal binding /// retinol binding /// binding /// retinoid binding	---	Hs.529571	5947	ENSG00000114115	chr3	-5.42749	0.524272	0
203445_s_at	CTD (carboxy-terminal domain, RNA polymerase II, polypeptide A) small phosphatase 2	CTDSP2	---	phosphoprotein phosphatase activity /// hydrolase activity /// phosphoric monoester hydrolase activity	soluble fraction /// nucleus	Hs.524530	10106		chr7	6.03941	1.74473	0
203474_at	IQ motif containing GTPase activating protein 2	IQGAP2	signal transduction /// small GTPase mediated signal transduction /// negative regulation of Ras protein signal transduction	actin binding /// GTPase inhibitor activity /// Ras GTPase activator activity /// calmodulin binding	actin cytoskeleton	Hs.291030	10788	ENSG00000145703	chr5	4.5789	5.31356	0.261545
203505_at	ATP-binding cassette, sub-family A (ABC1), member 1	ABCA1	lipid metabolism /// transport /// steroid metabolism /// cholesterol metabolism /// transport /// cholesterol metabolism /// cholesterol metabolism	nucleotide binding /// ATP binding /// ATP binding /// anion transporter activity /// sterol transporter activity /// ATPase activity /// protein binding /// nucleoside-triphosphatase activity	membrane fraction /// integral to plasma membrane /// membrane /// integral to membrane /// integral to plasma membrane	Hs.429294	19	ENSG00000165029	chr9	4.30687	2.89326	0.406848
203542_s_at	Kruppel-like factor 9	KLF9	transcription /// regulation of transcription from RNA polymerase II promoter /// regulation of transcription, DNA-dependent	transcription factor activity /// zinc ion binding /// metal ion binding /// nucleic acid binding /// DNA binding	nucleus	Hs.150557	687	ENSG00000119138	chr9	-3.96885	0.514524	0.420647
203599_s_at	WW domain binding protein 4 (formin binding protein 21)	WBP4	nuclear mRNA splicing, via spliceosome /// mRNA processing	nucleic acid binding /// zinc ion binding /// metal ion binding	spliceosome complex /// nucleus	Hs.411300	11193	ENSG00000120688	chr13	-4.59435	0.490101	0.302733
203602_s_at	zinc finger and BTB domain containing 17	ZBTB17	transcription /// regulation of transcription, DNA-dependent /// development /// negative regulation of progression through cell cycle	transcription factor activity /// protein binding /// zinc ion binding /// metal ion binding /// nucleic acid binding /// DNA binding /// protein binding	nucleus	Hs.433764	7709	ENSG00000116809	chr1	-4.18236	0.704419	0.406848
203666_at	chemokine (C-X-C motif) ligand 12 (stromal cell-derived factor 1)	CXCL12	calcium ion homeostasis /// chemotaxis /// inflammatory response /// cell adhesion /// signal transduction /// G-protein coupled receptor protein signaling pathway /// cell-cell signaling /// sensory perception /// circulation /// regulation of actin poly	chemokine activity /// growth factor activity /// cytokine activity /// chemokine activity /// signal transducer activity /// receptor binding	extracellular space /// extracellular region	Hs.522891	6387		chr10	5.81988	4.70913	0
203711_s_at	3-hydroxyisobutyryl-Coenzyme A hydrolase	HIBCH	metabolism	catalytic activity /// hydrolase activity /// 3-hydroxyisobutyryl-CoA hydrolase activity	---	Hs.236642	26275	ENSG00000198130	chr2	-4.09486	0.446444	0.406848
203761_at	Src-like-adaptor /// Src-like-adaptor	SLA	intracellular signaling cascade	SH3/SH2 adaptor activity	---	Hs.75367	6503			4.32413	2.70853	0.406848
203810_at	DnaJ (Hsp40) homolog, subfamily B, member 4	DNAJB4	protein folding /// response to unfolded protein /// response to heat /// response to unfolded protein	heat shock protein binding /// unfolded protein binding /// unfolded protein binding	---	Hs.380282	11080	ENSG00000162616	chr1	-6.33813	0.236996	0
203851_at	insulin-like growth factor binding protein 6	IGFBP6	regulation of cell growth /// signal transduction /// negative regulation of cell proliferation	insulin-like growth factor binding /// growth factor binding	extracellular space /// extracellular region	Hs.274313	3489	ENSG00000167779	chr12	-4.8184	0.215063	0
203896_s_at	phospholipase C, beta 4	PLCB4	lipid metabolism /// intracellular signaling cascade /// lipid catabolism /// signal transduction	phosphoinositide phospholipase C activity /// signal transducer activity /// calcium ion binding /// hydrolase activity /// phospholipase C activity /// phospholipase C activity	---	Hs.472101	5332		chr20	-4.07592	0.516411	0.406848
204030_s_at	schwannomin interacting protein 1	SCHIP1	---	---	cytoplasm	Hs.134665	29970		chr3	-4.10203	0.299821	0.406848
204045_at	transcription elongation factor A (SII)-like 1	TCEAL1	negative regulation of transcription from RNA polymerase II promoter	translation elongation factor activity /// RNA polymerase II transcription factor activity /// transcription factor activity	nucleus	Hs.95243	9338	ENSG00000172465	chrX	-4.84668	0.563089	0
204057_at	interferon regulatory factor 8 /// interferon regulatory factor 8	IRF8	negative regulation of transcription from RNA polymerase II promoter /// transcription /// regulation of transcription, DNA-dependent /// immune response /// immune response	RNA polymerase II transcription factor activity, enhancer binding /// DNA binding /// transcription factor activity	nucleus	Hs.137427	3394			4.09	4.23895	0.420647
204069_at	Meis1, myeloid ecotropic viral integration site 1 homolog (mouse)	MEIS1	regulation of transcription, DNA-dependent /// transcription /// development /// regulation of transcription	transcription factor activity /// RNA polymerase II transcription factor activity /// DNA binding /// sequence-specific DNA binding	nucleus	Hs.526754	4211	ENSG00000143995	chr2	-5.25678	0.267254	0
204094_s_at	TSC22 domain family, member 2	TSC22D2	regulation of transcription, DNA-dependent	transcription factor activity /// catalytic activity	---	Hs.52526	9819	ENSG00000196428	chr3	-4.54266	0.174483	0.302733
204203_at	CCAAT/enhancer binding protein (C/EBP), gamma	CEBPG	transcription /// regulation of transcription, DNA-dependent /// liver development /// nucleosome disassembly /// chromatin remodeling /// immune response /// B cell differentiation /// natural killer cell mediated cytotoxicity /// enucleate erythrocyte d	DNA binding /// protein binding /// DNA binding /// transcription factor binding /// sequence-specific DNA binding /// protein heterodimerization activity /// sequence-specific DNA binding /// protein dimerization activity	nucleus /// nucleus	Hs.429666	1054	ENSG00000153879	chr19	-3.89299	0.39855	0.420647
204235_s_at	GULP, engulfment adaptor PTB domain containing 1	GULP1	phagocytosis, engulfment /// phagocytosis, engulfment /// apoptosis	protein binding /// signal transducer activity	---	Hs.470887	51454	ENSG00000144366	chr2	-4.57155	0.373169	0.302733
204243_at	rearranged L-myc fusion	RLF	transcription /// regulation of transcription, DNA-dependent	nucleic acid binding /// DNA binding /// zinc ion binding /// metal ion binding /// transcription factor activity /// zinc ion binding	nucleus	Hs.205627	6018	ENSG00000117000	chr1	-5.53486	0.576967	0
204249_s_at	LIM domain only 2 (rhombotin-like 1)	LMO2	development	protein binding /// zinc ion binding /// metal ion binding	nucleus	Hs.34560	4005	ENSG00000135363	chr11	3.96192	1.51096	0.420647
204405_x_at	dimethyladenosine transferase	HSA9761	rRNA modification /// rRNA processing	rRNA (adenine-N6,N6-)-dimethyltransferase activity /// transferase activity /// methyltransferase activity /// rRNA methyltransferase activity /// S-adenosylmethionine-dependent methyltransferase activity /// rRNA (adenine) methyltransferase activity	nucleus	Hs.533222	27292	ENSG00000086189	chr5	-4.00971	0.711507	0.420647
204416_x_at	apolipoprotein C-I	APOC1	lipid metabolism /// lipid transport /// lipoprotein metabolism /// transport	lipid transporter activity	extracellular region	Hs.110675	341		chr19	4.68554	38.2789	0.261545
204421_s_at	fibroblast growth factor 2 (basic)	FGF2	regulation of progression through cell cycle /// activation of MAPK activity /// angiogenesis /// chemotaxis /// signal transduction /// Ras protein signal transduction /// cell-cell signaling /// nervous system development /// muscle development /// cell	protein binding /// growth factor activity /// heparin binding	extracellular space /// extracellular region	Hs.284244	2247	ENSG00000138685	chr4	-5.44177	0.274601	0
204436_at	PH domain-containing protein	pp9099	---	---	---	Hs.458575	80301	ENSG00000169094	chr15	4.08705	2.20149	0.420647
204442_x_at	latent transforming growth factor beta binding protein 4	LTBP4	regulation of cell growth /// protein folding /// development /// regulation of transforming growth factor beta receptor signaling pathway /// regulation of proteolysis /// growth hormone secretion /// regulation of cell differentiation /// regulation of	integrin binding /// calcium ion binding /// glycosaminoglycan binding /// transforming growth factor beta binding /// calcium ion binding /// calcium ion binding /// protein binding /// growth factor activity /// integrin binding /// calcium ion binding	extracellular matrix (sensu Metazoa) /// extracellular matrix (sensu Metazoa) /// extracellular matrix (sensu Metazoa) /// extracellular matrix (sensu Metazoa)	Hs.466766	8425	ENSG00000090006	chr19	-3.8767	0.417446	0.420647
204446_s_at	arachidonate 5-lipoxygenase	ALOX5	electron transport /// inflammatory response /// leukotriene biosynthesis /// leukotriene metabolism /// leukotriene metabolism	arachidonate 5-lipoxygenase activity /// iron ion binding /// calcium ion binding /// protein binding /// lipoxygenase activity /// oxidoreductase activity /// arachidonate 5-lipoxygenase activity /// oxidoreductase activity, acting on single donors with	---	Hs.89499	240	ENSG00000012779	chr10	5.75939	10.0001	0
204533_at	chemokine (C-X-C motif) ligand 10	CXCL10	cell motility /// chemotaxis /// inflammatory response /// cell surface receptor linked signal transduction /// cell-cell signaling /// muscle development /// sensory perception /// circulation /// positive regulation of cell proliferation /// chemotaxis	chemokine activity /// cAMP-dependent protein kinase regulator activity /// cytokine activity /// chemokine activity /// receptor binding	extracellular space /// soluble fraction /// extracellular region /// extracellular region	Hs.413924	3627	ENSG00000169245	chr4	4.12909	4.40371	0.406848
204588_s_at	solute carrier family 7 (cationic amino acid transporter, y+ system), member 7	SLC7A7	protein complex assembly /// amino acid metabolism /// transport /// amino acid transport /// transport	amino acid-polyamine transporter activity /// basic amino acid permease activity /// amino acid transporter activity	integral to plasma membrane /// membrane /// integral to membrane	Hs.513147	9056	ENSG00000155465	chr14	4.20688	5.25292	0.406848
204753_s_at	hepatic leukemia factor	HLF	transcription /// regulation of transcription, DNA-dependent /// transcription from RNA polymerase II promoter /// development /// rhythmic process	double-stranded DNA binding /// DNA binding /// sequence-specific DNA binding /// protein dimerization activity /// DNA binding	nucleus /// nucleus	Hs.196952	3131	ENSG00000108924	chr17	-5.70929	0.249868	0
204774_at	ecotropic viral integration site 2A	EVI2A	---	transmembrane receptor activity	integral to membrane /// membrane	Hs.553491	2123	ENSG00000126860	chr17	5.11608	5.12077	0
204787_at	V-set and immunoglobulin domain containing 4	VSIG4	---	---	integral to membrane /// membrane	Hs.8904	11326	ENSG00000155659	chrX	5.07549	4.89628	0
204793_at	G protein-coupled receptor associated sorting protein 1	GPRASP1	transport	transporter activity /// binding	---	Hs.522730	9737	ENSG00000198932	chrX	-4.46034	0.377517	0.302733
204820_s_at	butyrophilin, subfamily 3, member A3 /// butyrophilin, subfamily 3, member A2	BTN3A3	---	---	integral to membrane /// membrane	Hs.376046	10384 /// 11118	ENSG00000111801	chr6	4.31313	2.29277	0.406848
204829_s_at	folate receptor 2 (fetal)	FOLR2	folic acid transport	receptor activity /// folic acid binding /// folic acid binding	membrane fraction /// membrane	Hs.433159	2350	ENSG00000165457	chr11	4.42164	3.16533	0.261545
204862_s_at	non-metastatic cells 3, protein expressed in	NME3	GTP biosynthesis /// UTP biosynthesis /// CTP biosynthesis /// apoptosis /// induction of apoptosis /// nucleotide metabolism /// pyrimidine ribonucleoside triphosphate biosynthesis	nucleotide binding /// magnesium ion binding /// nucleoside diphosphate kinase activity /// ATP binding /// kinase activity /// transferase activity /// metal ion binding	---	Hs.514065	4832	ENSG00000103024	chr16	-5.06618	0.381714	0
204897_at	prostaglandin E receptor 4 (subtype EP4)	PTGER4	immune response /// signal transduction /// G-protein coupled receptor protein signaling pathway /// G-protein signaling, coupled to cAMP nucleotide second messenger	rhodopsin-like receptor activity /// receptor activity /// prostaglandin E receptor activity /// signal transducer activity /// G-protein coupled receptor activity /// prostaglandin receptor activity /// prostaglandin E receptor activity	integral to membrane /// membrane /// integral to membrane	Hs.199248	5734	ENSG00000171522	chr5	5.91115	3.77427	0
204971_at	cystatin A (stefin A)	CSTA	---	cysteine protease inhibitor activity /// endopeptidase inhibitor activity /// endopeptidase inhibitor activity /// cysteine protease inhibitor activity	intracellular	Hs.518198	1475	ENSG00000121552	chr3	3.96031	4.52903	0.420647
205003_at	dedicator of cytokinesis 4	DOCK4	---	guanyl-nucleotide exchange factor activity /// GTP binding /// GTPase binding	membrane	Hs.118140	9732	ENSG00000128512	chr7	4.72193	2.83156	0.261545
205011_at	loss of heterozygosity, 11, chromosomal region 2, gene A	LOH11CR2A	cell cycle /// negative regulation of progression through cell cycle	---	---	Hs.152944	4013	ENSG00000110002	chr11	4.02602	1.49275	0.420647
205047_s_at	asparagine synthetase	ASNS	asparagine biosynthesis /// glutamine metabolism /// metabolism /// amino acid biosynthesis /// asparagine biosynthesis	asparagine synthase (glutamine-hydrolyzing) activity /// ligase activity /// asparagine synthase (glutamine-hydrolyzing) activity	soluble fraction	Hs.489207	440	ENSG00000070669	chr7	-4.15433	0.518116	0.406848
205066_s_at	ectonucleotide pyrophosphatase/phosphodiesterase 1	ENPP1	generation of precursor metabolites and energy /// phosphate metabolism /// response to nutrient /// nucleotide metabolism	nucleic acid binding /// endonuclease activity /// nucleotide diphosphatase activity /// hydrolase activity /// catalytic activity /// nucleotide diphosphatase activity	membrane /// integral to membrane /// membrane /// integral to membrane	Hs.527295	5167	ENSG00000197594	chr6	-3.9873	0.549975	0.420647
205098_at	chemokine (C-C motif) receptor 1	CCR1	chemotaxis /// inflammatory response /// cell adhesion /// G-protein signaling, coupled to cyclic nucleotide second messenger /// elevation of cytosolic calcium ion concentration /// cell-cell signaling /// cytokine and chemokine mediated signaling pathwa	rhodopsin-like receptor activity /// receptor activity /// protein binding /// C-C chemokine receptor activity /// signal transducer activity /// G-protein coupled receptor activity /// chemokine receptor activity	plasma membrane /// integral to plasma membrane /// membrane /// integral to membrane /// plasma membrane	Hs.301921	1230		chr3	4.1085	6.28258	0.420647
205139_s_at	uronyl-2-sulfotransferase	UST	protein amino acid sulfation	sulfotransferase activity /// transferase activity	Golgi stack /// integral to membrane /// membrane /// integral to membrane	Hs.309250	10090	ENSG00000111962	chr6	-6.82024	0.26926	0
205159_at	colony stimulating factor 2 receptor, beta, low-affinity (granulocyte-macrophage) /// colony stimulating factor 2 receptor, beta, low-affinity (granulocyte-macrophage)	CSF2RB	signal transduction /// respiratory gaseous exchange /// cytokine and chemokine mediated signaling pathway /// antimicrobial humoral response (sensu Vertebrata)	receptor activity /// interleukin-3 receptor activity /// interleukin-5 receptor activity /// receptor activity /// hematopoietin/interferon-class (D200-domain) cytokine receptor activity /// interleukin receptor activity	membrane /// granulocyte macrophage colony-stimulating factor receptor complex /// integral to membrane /// integral to plasma membrane /// integral to plasma membrane	Hs.285401	1439			4.33433	12.2456	0.261545
205251_at	period homolog 2 (Drosophila)	PER2	transcription /// regulation of transcription, DNA-dependent /// signal transduction /// circadian rhythm /// rhythmic process	signal transducer activity	nucleus	Hs.58756	8864	ENSG00000132326	chr2	-5.65023	0.244095	0
205257_s_at	amphiphysin (Stiff-Man syndrome with breast cancer 128kDa autoantigen)	AMPH	endocytosis /// synaptic transmission	protein binding	cytoplasm /// synaptic vesicle /// actin cytoskeleton /// cytoskeleton	Hs.173034	273	ENSG00000078053	chr7	-4.7873	0.409727	0
205345_at	BRCA1 associated RING domain 1	BARD1	tissue homeostasis /// response to DNA damage stimulus /// cell cycle arrest /// protein ubiquitination /// negative regulation of mRNA 3'-end processing /// regulation of phosphorylation /// positive regulation of apoptosis /// negative regulation of apo	ubiquitin-protein ligase activity /// protein binding /// zinc ion binding /// kinase binding /// protein homodimerization activity /// metal ion binding /// protein heterodimerization activity /// RNA binding /// protein binding	ubiquitin ligase complex /// nucleus /// nucleus /// cytoplasm /// BRCA1-BARD1 complex /// intracellular /// nucleus	Hs.54089	580	ENSG00000138376	chr2	-3.89697	0.396455	0.420647
205358_at	glutamate receptor, ionotropic, AMPA 2	GRIA2	ion transport /// potassium ion transport /// signal transduction /// synaptic transmission /// transport	receptor activity /// alpha-amino-3-hydroxy-5-methyl-4-isoxazole propionate selective glutamate receptor activity /// transporter activity /// ion channel activity /// glutamate-gated ion channel activity /// potassium channel activity /// kainate selecti	plasma membrane /// integral to membrane /// postsynaptic membrane /// membrane	Hs.32763	2891	ENSG00000120251	chr4	-18.4329	0.0144986	0
205407_at	reversion-inducing-cysteine-rich protein with kazal motifs	RECK	cell cycle /// negative regulation of progression through cell cycle	serine-type endopeptidase inhibitor activity /// metalloendopeptidase inhibitor activity /// endopeptidase inhibitor activity	membrane fraction /// membrane	Hs.388918	8434	ENSG00000122707	chr9	-4.3114	0.471134	0.302733
205413_at	metallophosphoesterase domain containing 2	MPPED2	nervous system development	hydrolase activity	---	Hs.289795	744	ENSG00000066382	chr11	-7.51633	0.20554	0
205421_at	solute carrier family 22 (extraneuronal monoamine transporter), member 3	SLC22A3	ion transport /// organic cation transport /// organic cation transport /// transport	ion transporter activity /// organic cation transporter activity /// organic cation transporter activity /// transporter activity	membrane fraction /// integral to plasma membrane /// membrane /// integral to membrane	Hs.143436	6581	ENSG00000146477	chr6	-9.25067	0.0976963	0
205504_at	Bruton agammaglobulinemia tyrosine kinase	BTK	protein amino acid phosphorylation /// protein amino acid phosphorylation /// intracellular signaling cascade /// intracellular signaling cascade /// mesoderm development /// induction of apoptosis by extracellular signals /// calcium-mediated signaling	nucleotide binding /// protein serine/threonine kinase activity /// protein-tyrosine kinase activity /// protein-tyrosine kinase activity /// protein binding /// ATP binding /// ATP binding /// transferase activity /// metal ion binding /// protein kinase	cytoplasm /// lipid raft /// membrane /// integral to membrane	Hs.159494	695	ENSG00000010671	chrX	4.21622	1.54166	0.406848
205534_at	BH-protocadherin (brain-heart)	PCDH7	cell adhesion /// homophilic cell adhesion	calcium ion binding /// protein binding	plasma membrane /// integral to plasma membrane /// membrane /// integral to membrane	Hs.479439	5099	ENSG00000169851	chr4	-4.13894	0.409125	0.406848
205548_s_at	BTG family, member 3	BTG3	regulation of progression through cell cycle /// negative regulation of cell proliferation /// negative regulation of progression through mitotic cell cycle	---	cytoplasm	Hs.473420	10950	ENSG00000154640	chr21	-4.50927	0.402388	0.302733
205549_at	Purkinje cell protein 4	PCP4	central nervous system development	---	---	Hs.80296	5121	ENSG00000183036	chr21	-4.49377	0.136015	0.302733
205610_at	myomesin 1 (skelemin) 185kDa	MYOM1	striated muscle contraction /// muscle development /// striated muscle contraction /// muscle contraction	structural constituent of muscle	striated muscle thick filament /// striated muscle thick filament /// myofibril	Hs.464469	8736	ENSG00000101605	chr18	-4.36171	0.322266	0.302733
205620_at	coagulation factor X	F10	proteolysis /// blood coagulation /// blood coagulation	coagulation factor Xa activity /// calcium ion binding /// peptidase activity /// coagulation factor Xa activity /// serine-type endopeptidase activity /// hydrolase activity	extracellular space /// extracellular region /// extracellular region /// extracellular region	Hs.361463	2159	ENSG00000126218	chr13	-5.78816	0.313702	0
205632_s_at	phosphatidylinositol-4-phosphate 5-kinase, type I, beta	PIP5K1B	---	kinase activity /// 1-phosphatidylinositol-4-phosphate 5-kinase activity /// transferase activity	membrane	Hs.534371	8395	ENSG00000107242	chr9	-4.11732	0.297612	0.406848
205736_at	phosphoglycerate mutase 2 (muscle)	PGAM2	glycolysis /// striated muscle contraction /// metabolism	bisphosphoglycerate phosphatase activity /// phosphoglycerate mutase activity /// hydrolase activity /// isomerase activity /// protein homodimerization activity /// catalytic activity /// intramolecular transferase activity, phosphotransferases	---	Hs.413238	5224	ENSG00000164708	chr7	-4.10464	0.66879	0.406848
205749_at	cytochrome P450, family 1, subfamily A, polypeptide 1	CYP1A1	electron transport	iron ion binding /// oxygen binding /// heme binding /// metal ion binding /// unspecific monooxygenase activity /// monooxygenase activity /// oxidoreductase activity /// oxidoreductase activity, acting on paired donors, with incorporation or reduction o	endoplasmic reticulum /// microsome /// membrane	Hs.72912	1543	ENSG00000140465	chr15	-4.66707	0.0894224	0
205755_at	inter-alpha (globulin) inhibitor H3	ITIH3	hyaluronan metabolism	serine-type endopeptidase inhibitor activity /// endopeptidase inhibitor activity /// endopeptidase inhibitor activity	extracellular region	Hs.76716	3699	ENSG00000162267	chr3	4.25385	4.29526	0.406848
205786_s_at	integrin, alpha M (complement component receptor 3, alpha; also known as CD11b (p170), macrophage antigen alpha polypeptide) /// integrin, alpha M (complement component receptor 3, alpha; also known as CD11b (p170), macrophage antigen alpha polypeptide)	ITGAM	cell adhesion /// cell adhesion /// cell-matrix adhesion /// integrin-mediated signaling pathway	magnesium ion binding /// receptor activity /// calcium ion binding /// protein binding /// glycoprotein binding	integrin complex /// integrin complex /// integral to membrane /// membrane	Hs.172631	3684	ENSG00000169896		4.71032	4.50267	0.261545
205795_at	neurexin 3	NRXN3	cell adhesion /// axon guidance	receptor activity /// protein binding	integral to plasma membrane /// integral to membrane /// membrane	Hs.368307	9369	ENSG00000021645	chr14	-6.41466	0.448015	0
205801_s_at	RAS guanyl releasing protein 3 (calcium and DAG-regulated)	RASGRP3	MAPKKK cascade /// small GTPase mediated signal transduction /// intracellular signaling cascade /// small GTPase mediated signal transduction /// regulation of small GTPase mediated signal transduction	signal transducer activity /// guanyl-nucleotide exchange factor activity /// calcium ion binding /// protein binding /// diacylglycerol binding /// Rap GTPase activator activity /// calcium ion binding /// zinc ion binding /// diacylglycerol binding ///	integral to plasma membrane /// intracellular	Hs.143674	25780	ENSG00000152689	chr2	5.66905	3.33289	0
205833_s_at	prostate androgen-regulated transcript 1	PART1	---	---	---	Hs.412792	25859	ENSG00000152931	chr5	-6.92133	0.56456	0
205893_at	neuroligin 1	NLGN1	protein targeting /// cell adhesion /// synaptogenesis /// synaptic vesicle targeting /// calcium-dependent cell-cell adhesion /// neuronal ion channel clustering /// regulation of neuron differentiation /// nervous system development	catalytic activity /// carboxylic ester hydrolase activity /// neurexin binding /// protein binding /// protein binding	integral to plasma membrane /// membrane /// synapse /// integral to membrane	Hs.478289	22871		chr3	-4.85957	0.328619	0
205898_at	chemokine (C-X3-C motif) receptor 1	CX3CR1	chemotaxis /// cellular defense response /// cell adhesion /// signal transduction /// G-protein coupled receptor protein signaling pathway /// G-protein coupled receptor protein signaling pathway /// response to wounding	rhodopsin-like receptor activity /// protein binding /// coreceptor activity /// C-X-C chemokine receptor activity /// signal transducer activity /// receptor activity /// G-protein coupled receptor activity /// chemokine receptor activity /// chemokine r	plasma membrane /// integral to plasma membrane /// membrane /// integral to membrane	Hs.78913	1524	ENSG00000168329	chr3	4.12366	3.57137	0.406848
206009_at	integrin, alpha 9	ITGA9	cell adhesion /// cell-matrix adhesion /// integrin-mediated signaling pathway /// cell adhesion	receptor activity /// calcium ion binding /// protein binding	integrin complex /// integral to membrane /// integrin complex /// membrane	Hs.113157	3680	ENSG00000144668	chr3	-4.52949	0.565713	0.302733
206012_at	left-right determination factor 2	LEFTY2	transforming growth factor beta receptor signaling pathway /// cell-cell signaling /// development /// oocyte axis determination /// cell growth /// development /// growth	cytokine activity /// transforming growth factor beta receptor binding /// growth factor activity	extracellular space	Hs.520187	7044	ENSG00000143768	chr1	-6.65691	0.148422	0
206339_at	cocaine- and amphetamine-regulated transcript	CART	signal transduction /// neuropeptide signaling pathway /// cell-cell signaling /// synaptic transmission	---	extracellular space	Hs.1707	9607	ENSG00000164326	chr5	-4.98146	0.0364688	0
206363_at	v-maf musculoaponeurotic fibrosarcoma oncogene homolog (avian)	MAF	transcription /// regulation of transcription, DNA-dependent /// transcription from RNA polymerase II promoter	DNA binding /// RNA polymerase II transcription factor activity /// sequence-specific DNA binding /// protein dimerization activity	chromatin /// nucleus	Hs.134859	4094	ENSG00000178573	chr16	4.27291	5.05917	0.406848
206382_s_at	brain-derived neurotrophic factor	BDNF	nervous system development	growth factor activity /// growth factor activity	---	Hs.502182	627	ENSG00000176697	chr11	-8.44876	0.0708926	0
206488_s_at	CD36 antigen (collagen type I receptor, thrombospondin receptor)	CD36	lipid metabolism /// fatty acid metabolism /// transport /// cell adhesion /// blood coagulation /// cell adhesion	receptor activity /// protein binding	membrane fraction /// integral to plasma membrane /// membrane /// integral to membrane	Hs.120949	948	ENSG00000135218	chr7	6.95389	10.1923	0
206571_s_at	mitogen-activated protein kinase kinase kinase kinase 4	MAP4K4	protein amino acid phosphorylation /// protein amino acid phosphorylation /// response to stress /// protein kinase cascade	nucleotide binding /// protein serine/threonine kinase activity /// protein serine/threonine kinase activity /// protein-tyrosine kinase activity /// small GTPase regulator activity /// ATP binding /// ATP binding /// transferase activity /// protein kina	---	Hs.431550	9448		chr2	5.05295	2.73119	0
206584_at	lymphocyte antigen 96	LY96	inflammatory response /// cellular defense response /// cell surface receptor linked signal transduction /// antibacterial humoral response (sensu Vertebrata) /// immune response	coreceptor activity	plasma membrane	Hs.69328	23643	ENSG00000154589	chr8	4.05862	3.21267	0.420647
206595_at	cystatin E/M	CST6	morphogenesis	cysteine protease inhibitor activity /// endopeptidase inhibitor activity /// cysteine protease inhibitor activity	---	Hs.139389	1474	ENSG00000175315	chr11	-4.21859	0.497528	0.406848
206662_at	glutaredoxin (thioltransferase)	GLRX	electron transport /// cell redox homeostasis /// transport	electron transporter activity /// glutathione disulfide oxidoreductase activity	---	Hs.28988	2745		chr14	4.42674	1.78588	0.261545
206949_s_at	RUN and SH3 domain containing 1	RUSC1	---	SH3/SH2 adaptor activity	nucleus	Hs.226499	23623	ENSG00000160753	chr1	4.97785	1.68052	0
207012_at	matrix metallopeptidase 16 (membrane-inserted)	MMP16	peptidoglycan metabolism /// proteolysis /// collagen catabolism	metalloendopeptidase activity /// calcium ion binding /// enzyme activator activity /// zinc ion binding /// metalloendopeptidase activity /// peptidase activity /// metallopeptidase activity /// zinc ion binding /// hydrolase activity /// metal ion bindi	extracellular matrix (sensu Metazoa) /// plasma membrane /// integral to plasma membrane /// membrane /// integral to membrane	Hs.546267	4325	ENSG00000156103	chr8	-4.81223	0.37433	0
207390_s_at	smoothelin	SMTN	smooth muscle contraction /// muscle development	actin binding /// structural constituent of muscle /// structural molecule activity	actin cytoskeleton /// cytoskeleton	Hs.149098	6525	ENSG00000183963	chr22	-3.92774	0.240619	0.420647
207467_x_at	calpastatin	CAST	---	calpain inhibitor activity /// endopeptidase inhibitor activity /// cysteine protease inhibitor activity /// endopeptidase inhibitor activity	---	Hs.440961	831	ENSG00000153113	chr5	3.98798	1.23546	0.420647
207540_s_at	spleen tyrosine kinase	SYK	protein complex assembly /// protein amino acid phosphorylation /// leukocyte adhesion /// integrin-mediated signaling pathway /// intracellular signaling cascade /// cell proliferation /// organ morphogenesis /// neutrophil chemotaxis /// protein amino a	nucleotide binding /// protein serine/threonine kinase activity /// non-membrane spanning protein tyrosine kinase activity /// integrin binding /// protein binding /// ATP binding /// transferase activity /// protein kinase activity /// protein-tyrosine k	cytoplasm /// T cell receptor complex	Hs.371720	6850	ENSG00000165025	chr9	5.09596	7.02818	0
207876_s_at	filamin C, gamma (actin binding protein 280)	FLNC	---	actin binding /// protein binding /// actin binding	actin cytoskeleton /// cytoskeleton	Hs.58414	2318	ENSG00000128591	chr7	-4.04766	0.36281	0.420647
207941_s_at	RNA-binding region (RNP1, RRM) containing 2	RNPC2	nuclear mRNA splicing, via spliceosome /// transcription /// regulation of transcription, DNA-dependent /// mRNA processing /// RNA processing	nucleotide binding /// nucleic acid binding /// RNA binding	nucleoplasm /// nucleus	Hs.282901	9584	ENSG00000131051	chrX	-4.973	0.610567	0
207992_s_at	adenosine monophosphate deaminase (isoform E)	AMPD3	AMP catabolism /// nucleotide metabolism /// purine ribonucleoside monophosphate biosynthesis	AMP deaminase activity /// hydrolase activity /// AMP deaminase activity /// deaminase activity	---	Hs.501890	272	ENSG00000133805	chr11	4.47277	5.20996	0.261545
208370_s_at	Down syndrome critical region gene 1	DSCR1	signal transduction /// central nervous system development /// circulation /// calcium-mediated signaling	nucleotide binding /// transcription factor activity /// DNA binding	nucleus	Hs.282326	1827	ENSG00000159200	chr21	-4.30013	0.308207	0.302733
208744_x_at	heat shock 105kDa/110kDa protein 1	HSPH1	protein folding /// response to unfolded protein /// response to unfolded protein	nucleotide binding /// ATP binding	cytoplasm	Hs.36927	10808	ENSG00000120694	chr13	-7.82048	0.197897	0
208780_x_at	VAMP (vesicle-associated membrane protein)-associated protein A, 33kDa	VAPA	protein complex assembly /// exocytosis /// membrane fusion /// positive regulation of I-kappaB kinase/NF-kappaB cascade	signal transducer activity /// structural molecule activity	integral to membrane /// membrane	Hs.165195	9218	ENSG00000101558	chr18	-4.53523	0.759946	0.302733
208815_x_at	heat shock 70kDa protein 4	HSPA4	protein folding /// response to unfolded protein /// response to unfolded protein	nucleotide binding /// ATP binding /// ATP binding	cytoplasm	Hs.90093	3308	ENSG00000170606	chr5	-7.04093	0.396414	0
208838_at	cullin-associated and neddylation-dissociated 1	CAND1	transcription /// regulation of transcription, DNA-dependent /// protein ubiquitination /// negative regulation of enzyme activity /// ubiquitin cycle	protein binding /// binding	ubiquitin ligase complex /// nucleus	Hs.546407	---	ENSG00000111530	chr12	-4.8694	0.619836	0
208855_s_at	serine/threonine kinase 24 (STE20 homolog, yeast)	STK24	protein amino acid phosphorylation /// signal transduction	nucleotide binding /// protein serine/threonine kinase activity /// protein-tyrosine kinase activity /// ATP binding /// kinase activity /// transferase activity /// protein kinase activity /// protein kinase activity	---	Hs.403917	8428	ENSG00000102572	chr13	5.5285	1.34287	0
208885_at	lymphocyte cytosolic protein 1 (L-plastin)	LCP1	---	actin binding /// actin binding /// calcium ion binding /// calcium ion binding /// protein binding	cytosol /// cytoplasm	Hs.381099	3936	ENSG00000136167	chr13	4.07934	4.73936	0.420647
208901_s_at	topoisomerase (DNA) I	TOP1	DNA topological change /// DNA unwinding during replication	DNA topoisomerase type I activity /// DNA binding /// DNA topoisomerase activity /// DNA topoisomerase type I activity /// DNA topoisomerase (ATP-hydrolyzing) activity /// isomerase activity	chromosome	Hs.472737	7150	ENSG00000198900	chr1	-4.53651	0.571524	0.302733
208905_at	cytochrome c, somatic	CYCS	electron transport /// DNA fragmentation during apoptosis /// DNA fragmentation during apoptosis /// apoptosis /// caspase activation via cytochrome c /// caspase activation via cytochrome c /// cellular respiration /// cellular respiration /// transport	iron ion binding /// protein binding /// heme binding /// electron transporter, transferring electrons from CoQH2-cytochrome c reductase complex and cytochrome c oxidase complex activity /// electron transporter, transferring electrons from CoQH2-cytochro	mitochondrial electron transport chain /// mitochondrial intermembrane space /// mitochondrial intermembrane space /// cytosol /// cytosol /// mitochondrion	Hs.437060	54205	ENSG00000172115	chr6	-5.55973	0.673682	0
208927_at	speckle-type POZ protein	SPOP	mRNA processing	protein binding	nucleus /// nucleus	Hs.463382	8405		chr17	-4.85201	0.383782	0
208998_at	uncoupling protein 2 (mitochondrial, proton carrier)	UCP2	transport /// mitochondrial transport /// proton transport /// transport	transporter activity /// binding	membrane fraction /// mitochondrion /// mitochondrial inner membrane /// integral to membrane /// mitochondrial inner membrane /// membrane	Hs.80658	7351	ENSG00000175567	chr11	4.32972	6.81088	0.406848
209008_x_at	keratin 8 /// keratin 8	KRT8	cytoskeleton organization and biogenesis	structural molecule activity /// protein binding /// structural molecule activity	intermediate filament /// intermediate filament	Hs.533782	3856	ENSG00000170421	chr8	-4.47373	0.383216	0.302733
209012_at	triple functional domain (PTPRF interacting)	TRIO	protein amino acid phosphorylation /// transmembrane receptor protein tyrosine phosphatase signaling pathway /// regulation of Rho protein signal transduction	nucleotide binding /// protein serine/threonine kinase activity /// protein-tyrosine kinase activity /// guanyl-nucleotide exchange factor activity /// ATP binding /// transferase activity /// protein kinase activity /// protein serine/threonine kinase ac	intracellular	Hs.130031	7204	ENSG00000038382	chr5	-4.14959	0.576276	0.406848
209064_x_at	poly(A) binding protein interacting protein 1	PAIP1	translational initiation /// positive regulation of translation /// mRNA stabilization /// regulation of protein biosynthesis /// regulation of translation	RNA binding /// protein binding /// translation activator activity /// RNA binding	cytoplasm	Hs.482038	10605	ENSG00000172239	chr17	-3.89391	0.542	0.420647
209074_s_at	TU3A protein	TU3A	regulation of cell growth /// regulation of cell growth	---	nucleus /// nucleus	Hs.8022	11170	ENSG00000168309	chr3	-5.42314	0.551952	0
209121_x_at	nuclear receptor subfamily 2, group F, member 2	NR2F2	transcription /// regulation of transcription from RNA polymerase II promoter /// lipid metabolism /// signal transduction /// regulation of transcription, DNA-dependent	transcription factor activity /// ligand-regulated transcription factor activity /// steroid hormone receptor activity /// transcription corepressor activity /// metal ion binding /// DNA binding /// receptor activity /// ligand-dependent nuclear receptor	nucleus /// nucleus	Hs.347991	7026	ENSG00000185551	chr15	5.11634	1.99398	0
209122_at	adipose differentiation-related protein	ADFP	---	---	extracellular region /// endoplasmic reticulum /// lipid particle /// membrane	Hs.3416	123	ENSG00000147872	chr9	4.23373	6.60598	0.406848
209124_at	myeloid differentiation primary response gene (88)	MYD88	inflammatory response /// cell surface receptor linked signal transduction /// positive regulation of I-kappaB kinase/NF-kappaB cascade /// signal transduction /// immune response /// signal transduction	signal transducer activity /// transmembrane receptor activity /// death receptor binding /// protein binding /// protein binding	membrane	Hs.82116	4615	ENSG00000172936	chr3	4.09307	2.74943	0.420647
209155_s_at	5'-nucleotidase, cytosolic II	NT5C2	---	5'-nucleotidase activity /// hydrolase activity /// catalytic activity /// 5'-nucleotidase activity	cytosol	Hs.158209	22978	ENSG00000076685	chr10	-3.96527	0.670238	0.420647
209277_at	Tissue factor pathway inhibitor 2	TFPI2	blood coagulation	serine-type endopeptidase inhibitor activity /// extracellular matrix structural constituent /// endopeptidase inhibitor activity /// protease inhibitor activity /// serine-type endopeptidase inhibitor activity	extracellular matrix (sensu Metazoa) /// extracellular region	Hs.438231	7980	ENSG00000105825	chr7	-3.97073	0.48068	0.420647
209304_x_at	growth arrest and DNA-damage-inducible, beta	GADD45B	activation of MAPKKK activity /// apoptosis /// response to stress /// cell differentiation /// apoptosis /// development	---	---	Hs.110571	4616	ENSG00000099860	chr19	-3.9511	0.215579	0.420647
209360_s_at	runt-related transcription factor 1 (acute myeloid leukemia 1; aml1 oncogene)	RUNX1	transcription /// regulation of transcription, DNA-dependent /// development /// positive regulation of transcription from RNA polymerase II promoter /// regulation of transcription, DNA-dependent	transcription factor activity /// protein binding /// ATP binding /// transcriptional activator activity /// DNA binding /// transcription factor activity /// ATP binding /// DNA binding	nucleus /// nucleus	Hs.149261	861	ENSG00000159216	chr21	4.57309	2.7235	0.261545
209363_s_at	SRB7 suppressor of RNA polymerase B homolog (yeast)	SURB7	transcription /// regulation of transcription from RNA polymerase II promoter /// positive regulation of transcription from RNA polymerase II promoter /// regulation of transcription, DNA-dependent	RNA polymerase II transcription factor activity /// DNA-directed RNA polymerase activity /// transcription coactivator activity	nucleus /// DNA-directed RNA polymerase II, core complex /// mediator complex	Hs.286145	9412	ENSG00000152944	chr12	-4.81015	0.590094	0
209388_at	poly(A) polymerase alpha	PAPOLA	transcription /// mRNA polyadenylylation /// mRNA processing	RNA binding /// polynucleotide adenylyltransferase activity /// protein binding /// transferase activity /// nucleic acid binding /// RNA binding /// nucleotidyltransferase activity	nucleus /// cytoplasm /// nucleus	Hs.253726	10914	ENSG00000090060	chr14	-3.99876	0.576214	0.420647
209406_at	BCL2-associated athanogene 2	BAG2	protein folding /// apoptosis /// protein metabolism /// protein folding	unfolded protein binding /// chaperone regulator activity /// protein binding	---	Hs.55220	9532	ENSG00000112208	chr6	-4.71477	0.175453	0
209448_at	HIV-1 Tat interactive protein 2, 30kDa	HTATIP2	cell cycle /// cell differentiation /// regulation of apoptosis /// regulation of angiogenesis /// negative regulation of progression through cell cycle /// nuclear import /// angiogenesis /// apoptosis /// development	protein binding /// oxidoreductase activity	nuclear envelope /// cytoplasm /// nucleus	Hs.90753	10553	ENSG00000109854	chr11	6.8241	2.15055	0
209475_at	ubiquitin specific peptidase 15	USP15	ubiquitin-dependent protein catabolism /// ubiquitin cycle	cysteine-type endopeptidase activity /// ubiquitin thiolesterase activity /// peptidase activity /// cysteine-type endopeptidase activity /// cysteine-type peptidase activity /// hydrolase activity /// ubiquitin-specific protease activity	---	Hs.434951	9958	ENSG00000135655	chr12	-5.49018	0.575974	0
209501_at	cerebellar degeneration-related protein 2, 62kDa	CDR2	regulation of translation	---	nucleus	Hs.513430	1039	ENSG00000140743	chr16	-5.03806	0.553261	0
209510_at	ring finger protein 139	RNF139	ubiquitin cycle	protein binding /// receptor activity /// protein binding /// zinc ion binding /// ligase activity /// metal ion binding	endoplasmic reticulum /// endoplasmic reticulum /// membrane /// integral to membrane	Hs.492751	11236	ENSG00000170881	chr8	-4.31638	0.616811	0.302733
209523_at	TAF2 RNA polymerase II, TATA box binding protein (TBP)-associated factor, 150kDa	TAF2	proteolysis /// transcription initiation from RNA polymerase II promoter	membrane alanyl aminopeptidase activity /// binding /// RNA polymerase II transcription factor activity	transcription factor TFIID complex /// transcription factor TFIID complex	Hs.122752	6873	ENSG00000064313	chr8	-4.56597	0.700794	0.302733
209575_at	interleukin 10 receptor, beta	IL10RB	inflammatory response /// signal transduction /// blood coagulation /// immune response	receptor activity /// hematopoietin/interferon-class (D200-domain) cytokine receptor activity /// interleukin-10 receptor activity /// protein binding /// receptor activity	plasma membrane /// integral to membrane /// membrane /// integral to membrane /// interleukin-28 receptor complex	Hs.418291	3588	ENSG00000159113	chr21	4.08077	2.84843	0.420647
209583_s_at	CD200 antigen	CD200	---	---	integral to plasma membrane /// membrane /// integral to membrane	Hs.79015	4345	ENSG00000091972	chr3	-5.5903	0.342683	0
209646_x_at	aldehyde dehydrogenase 1 family, member B1	ALDH1B1	carbohydrate metabolism /// metabolism	aldehyde dehydrogenase (NAD) activity /// oxidoreductase activity	mitochondrion	Hs.436219	219	ENSG00000137124	chr9	-5.52277	0.319245	0
209681_at	solute carrier family 19 (thiamine transporter), member 2	SLC19A2	transport /// sensory perception of sound /// thiamin transport	folic acid binding /// folic acid transporter activity /// reduced folate carrier activity /// thiamin transporter activity	membrane /// integral to membrane /// integral to membrane	Hs.30246	10560	ENSG00000117479	chr1	-8.84276	0.11519	0
209732_at	C-type lectin domain family 2, member B	CLEC2B	antimicrobial humoral response (sensu Vertebrata)	sugar binding /// sugar binding	integral to plasma membrane /// membrane /// integral to membrane	Hs.85201	9976	ENSG00000110852	chr12	4.50153	3.71129	0.261545
209759_s_at	dodecenoyl-Coenzyme A delta isomerase (3,2 trans-enoyl-Coenzyme A isomerase)	DCI	lipid metabolism /// fatty acid metabolism /// metabolism /// fatty acid beta-oxidation	dodecenoyl-CoA delta-isomerase activity /// isomerase activity /// catalytic activity /// dodecenoyl-CoA delta-isomerase activity	mitochondrion /// mitochondrial matrix	Hs.403436	1632	ENSG00000167969	chr16	-4.7008	0.531462	0
209875_s_at	secreted phosphoprotein 1 (osteopontin, bone sialoprotein I, early T-lymphocyte activation 1)	SPP1	ossification /// anti-apoptosis /// cell adhesion /// cell-matrix adhesion /// cell-cell signaling /// negative regulation of bone mineralization /// immune cell chemotaxis /// T-helper 1 type immune response /// positive regulation of T cell proliferatio	cytokine activity /// integrin binding /// protein binding /// growth factor activity /// cytokine activity	extracellular matrix (sensu Metazoa) /// extracellular space /// extracellular region	Hs.313	6696	ENSG00000118785	chr4	6.96163	35.0258	0
209897_s_at	slit homolog 2 (Drosophila)	SLIT2	ureteric bud development /// chemotaxis /// G-protein coupled receptor protein signaling pathway /// nervous system development /// mesoderm migration /// sensory perception /// sensory perception of smell /// neuron recognition /// motor axon guidance //	follicle stimulating hormone receptor activity /// receptor binding /// calcium ion binding /// protein binding	extracellular space /// integral to membrane /// extracellular region	Hs.558436	9353	ENSG00000145147	chr4	-4.34168	0.341208	0.302733
209906_at	complement component 3a receptor 1	C3AR1	cell motility /// chemotaxis /// smooth muscle contraction /// inflammatory response /// cellular defense response /// signal transduction /// G-protein coupled receptor protein signaling pathway /// elevation of cytosolic calcium ion concentration /// se	rhodopsin-like receptor activity /// phosphoinositide phospholipase C activity /// receptor activity /// complement component C3a receptor activity /// C3a anaphylatoxin receptor activity /// G-protein coupled receptor activity /// signal transducer activ	plasma membrane /// integral to plasma membrane /// membrane /// integral to membrane	Hs.527839	719	ENSG00000171860	chr12	4.82031	5.07011	0
209909_s_at	transforming growth factor, beta 2	TGFB2	regulation of progression through cell cycle /// cell proliferation /// cell growth /// mesoderm formation /// hair follicle development /// hemopoiesis /// neutrophil chemotaxis /// hair follicle morphogenesis /// wound healing /// dopamine biosynthesis	transforming growth factor beta receptor binding /// growth factor activity /// receptor binding /// protein binding /// growth factor activity /// beta-amyloid binding /// transforming growth factor beta receptor binding /// protein homodimerization acti	axon /// cell soma /// extracellular region /// extracellular region	Hs.133379	---	ENSG00000092969	chr1	-7.65092	0.215664	0
209924_at	chemokine (C-C motif) ligand 18 (pulmonary and activation-regulated)	CCL18	chemotaxis /// inflammatory response /// signal transduction /// cell-cell signaling /// sensory perception /// response to biotic stimulus /// antimicrobial humoral response (sensu Vertebrata) /// chemotaxis /// immune response /// response to stimulus /	chemokine activity /// cytokine activity /// chemokine activity	extracellular space /// extracellular region	Hs.143961	6362	ENSG00000006074	chr17	4.42807	93.4455	0.261545
209970_x_at	caspase 1, apoptosis-related cysteine peptidase (interleukin 1, beta, convertase)	CASP1	proteolysis /// signal transduction /// regulation of apoptosis /// positive regulation of I-kappaB kinase/NF-kappaB cascade /// proteolysis /// proteolysis /// apoptosis	signal transducer activity /// protein binding /// cysteine-type peptidase activity /// caspase activator activity /// caspase activity /// protein binding /// peptidase activity /// hydrolase activity /// caspase activity	intracellular	Hs.2490	834	ENSG00000137752	chr11	5.39661	5.00138	0
210093_s_at	mago-nashi homolog, proliferation-associated (Drosophila)	MAGOH	nuclear mRNA splicing, via spliceosome /// mRNA export from nucleus /// transport /// female gamete generation /// sex determination /// mRNA processing	RNA binding /// protein binding	nucleus /// nucleus	Hs.421576	4116	ENSG00000162385	chr1	-4.27696	0.668914	0.302733
210145_at	phospholipase A2, group IVA (cytosolic, calcium-dependent)	PLA2G4A	platelet activating factor biosynthesis /// icosanoid metabolism /// phospholipid catabolism /// lipid catabolism	lysophospholipase activity /// phospholipase A2 activity /// calcium ion binding /// hydrolase activity /// phospholipase activity /// phospholipase A2 activity	cytosol /// integral to membrane	Hs.497200	5321	ENSG00000116711	chr1	-5.53919	0.322069	0
210155_at	myocilin, trabecular meshwork inducible glucocorticoid response	MYOC	visual perception /// morphogenesis	structural molecule activity /// latrotoxin receptor activity	endoplasmic reticulum /// cilium /// membrane	Hs.436037	4653	ENSG00000034971	chr1	-3.996	0.211205	0.420647
210170_at	PDZ and LIM domain 3	PDLIM3	---	protein binding /// zinc ion binding /// metal ion binding	---	Hs.85862	27295	ENSG00000154553	chr4	-4.44717	0.332834	0.302733
210176_at	toll-like receptor 1	TLR1	signal transduction /// activation of NF-kappaB-inducing kinase /// macrophage activation /// detection of triacylated bacterial lipoprotein /// positive regulation of tumor necrosis factor-alpha biosynthesis /// positive regulation of interleukin-6 biosy	transmembrane receptor activity /// triacylated lipoprotein binding /// receptor activity /// transmembrane receptor activity /// receptor activity	plasma membrane /// integral to plasma membrane /// phagocytic vesicle /// membrane /// integral to membrane /// membrane	Hs.111805	7096	ENSG00000174125	chr4	4.06041	6.81764	0.420647
210305_at	phosphodiesterase 4D interacting protein (myomegalin)	PDE4DIP	protein biosynthesis	structural constituent of ribosome /// zinc ion binding	intracellular /// ribosome	Hs.487925	9659	ENSG00000178104	chr1	-6.16492	0.201884	0
210644_s_at	leukocyte-associated Ig-like receptor 1	LAIR1	---	receptor activity	---	Hs.467288	3903	ENSG00000167613	chr19	4.43742	7.55484	0.261545
210657_s_at	septin 4	septin 4	cytokinesis /// cell cycle /// cell division /// apoptosis /// regulation of apoptosis	nucleotide binding /// GTPase activity /// structural molecule activity /// GTP binding	nucleus /// mitochondrion	Hs.287518	5414	ENSG00000108387	chr17	3.95739	1.70131	0.420647
210691_s_at	calcyclin binding protein	CACYBP	ubiquitin cycle	---	nucleus	Hs.508524	27101	ENSG00000116161	chr1	-4.23138	0.575535	0.406848
210715_s_at	serine peptidase inhibitor, Kunitz type, 2	SPINT2	cell motility	serine-type endopeptidase inhibitor activity /// endopeptidase inhibitor activity /// serine-type endopeptidase inhibitor activity /// endopeptidase inhibitor activity	extracellular region /// soluble fraction /// integral to membrane /// membrane /// integral to membrane	Hs.31439	10653	ENSG00000167642	chr19	-5.06806	0.275737	0
210749_x_at	discoidin domain receptor family, member 1	DDR1	protein amino acid phosphorylation /// cell adhesion /// transmembrane receptor protein tyrosine kinase signaling pathway /// cell adhesion	nucleotide binding /// protein serine/threonine kinase activity /// transmembrane receptor protein tyrosine kinase activity /// receptor activity /// ATP binding /// transferase activity /// protein kinase activity /// protein-tyrosine kinase activity ///	integral to plasma membrane /// membrane /// integral to membrane	Hs.520004	780	ENSG00000137332	chr6	4.06478	1.36395	0.420647
210793_s_at	nucleoporin 98kDa	NUP98	protein import into nucleus, docking /// DNA replication /// nucleocytoplasmic transport /// nuclear pore organization and biogenesis /// protein transport /// transport /// protein import into nucleus, docking	transporter activity /// protein binding /// structural constituent of nuclear pore	nuclear pore /// nuclear pore /// nucleoplasm /// nucleus /// nuclear pore	Hs.524750	4928		chr11	-4.34071	0.439445	0.302733
210809_s_at	periostin, osteoblast specific factor	POSTN	skeletal development /// cell adhesion /// cell adhesion	protein binding /// heparin binding /// heparin binding	extracellular matrix (sensu Metazoa) /// extracellular matrix (sensu Metazoa)	Hs.136348	10631	ENSG00000133110	chr13	4.48247	2.43657	0.261545
211161_s_at	collagen, type III, alpha 1 (Ehlers-Danlos syndrome type IV, autosomal dominant)	COL3A1	phosphate transport /// circulation /// organ morphogenesis	extracellular matrix structural constituent /// structural molecule activity	collagen /// collagen type III /// cytoplasm /// extracellular matrix (sensu Metazoa)	Hs.443625	1281	ENSG00000168542		4.70498	1.57973	0.261545
211316_x_at	CASP8 and FADD-like apoptosis regulator	CFLAR	proteolysis /// anti-apoptosis /// induction of apoptosis by extracellular signals /// regulation of apoptosis /// positive regulation of I-kappaB kinase/NF-kappaB cascade /// apoptosis	signal transducer activity /// protein binding /// caspase activity /// protein binding	---	Hs.390736	8837	ENSG00000003402	chr2	4.6287	1.6794	0.261545
211382_s_at	transforming, acidic coiled-coil containing protein 2	TACC2	---	---	nucleus	Hs.501252	10579	ENSG00000138162	chr10	-4.65717	0.54322	0
211696_x_at	hemoglobin, beta /// hemoglobin, beta	HBB	transport /// oxygen transport /// oxygen transport /// oxygen transport /// nitric oxide transport /// positive regulation of nitric oxide biosynthesis	protein binding /// selenium binding /// oxygen binding /// hemoglobin binding /// oxygen transporter activity /// binding /// iron ion binding /// oxygen binding /// heme binding /// metal ion binding /// oxygen transporter activity	hemoglobin complex /// hemoglobin complex /// hemoglobin complex	Hs.523443	3043	ENSG00000188170	chr11	4.89953	3.73871	0
211732_x_at	histamine N-methyltransferase /// histamine N-methyltransferase	HNMT	respiratory gaseous exchange	S-adenosylmethionine-dependent methyltransferase activity /// transferase activity /// histamine N-methyltransferase activity /// methyltransferase activity	---	Hs.42151	3176			4.00683	1.51884	0.420647
211742_s_at	ecotropic viral integration site 2B /// ecotropic viral integration site 2B	EVI2B	---	---	integral to plasma membrane	Hs.5509	2124	ENSG00000185862	chr17	4.74392	7.10593	0.261545
211795_s_at	FYN binding protein (FYB-120/130)	FYB	protein amino acid phosphorylation /// NLS-bearing substrate import into nucleus /// immune response /// signal transduction /// protein kinase cascade /// carbohydrate metabolism	protein binding /// receptor binding /// xylose isomerase activity	nucleus /// nucleus /// actin cytoskeleton	Hs.370503	2533	ENSG00000082074	chr5	4.48549	5.89824	0.261545
211959_at	insulin-like growth factor binding protein 5	IGFBP5	regulation of cell growth /// signal transduction	insulin-like growth factor binding /// growth factor binding	extracellular region /// extracellular region	Hs.369982	3488	ENSG00000115461	chr2	4.99874	2.1367	0
212052_s_at	KIAA0676 protein	KIAA0676	---	calcium ion binding	---	Hs.155829	23061	ENSG00000197226	chr5	4.83195	1.88629	0
212099_at	ras homolog gene family, member B	RHOB	angiogenesis /// transformed cell apoptosis /// cell cycle /// cell adhesion /// small GTPase mediated signal transduction /// endosome to lysosome transport /// protein transport /// cell differentiation /// positive regulation of angiogenesis /// negati	nucleotide binding /// protein binding /// GTP binding /// GTP binding	nucleus /// plasma membrane /// endosome membrane /// intracellular /// nucleus /// membrane	Hs.502876	388	ENSG00000143878	chr2	-5.61195	0.262945	0
212168_at	RNA binding motif protein 12	RBM12	---	nucleotide binding /// RNA binding /// nucleic acid binding	nucleus		10137	ENSG00000125976	chr20	-5.06984	0.503818	0
212188_at	potassium channel tetramerisation domain containing 12 /// potassium channel tetramerisation domain containing 12	KCTD12	potassium ion transport	voltage-gated potassium channel activity /// protein binding	voltage-gated potassium channel complex /// membrane	Hs.109438	115207	ENSG00000178695		5.02138	1.62297	0
212233_at	Microtubule-associated protein 1B /// Homo sapiens, clone IMAGE:5535936, mRNA	MAP1B	---	structural molecule activity	microtubule /// microtubule associated complex	Hs.335079	---		chr5	-3.88978	0.527643	0.420647
212334_at	glucosamine (N-acetyl)-6-sulfatase (Sanfilippo disease IIID)	GNS	glycosaminoglycan catabolism /// metabolism /// glycosaminoglycan metabolism	N-acetylglucosamine-6-sulfatase activity /// hydrolase activity /// N-acetylglucosamine-6-sulfatase activity /// sulfuric ester hydrolase activity	lysosome /// lysosome	Hs.334534	2799	ENSG00000135677	chr12	4.79874	2.40472	0.261545
212373_at	fem-1 homolog b (C. elegans)	FEM1B	induction of apoptosis	receptor activity /// death receptor binding	---	Hs.362733	10116	ENSG00000169018	chr15	-4.59926	0.493121	0.302733
212409_s_at	torsin A interacting protein 1	TOR1AIP1	---	---	---	Hs.496459	26092	ENSG00000143337	chr1	-5.396	0.549256	0
212436_at	tripartite motif-containing 33	TRIM33	transcription /// regulation of transcription, DNA-dependent /// negative regulation of transcription /// protein ubiquitination	DNA binding /// ubiquitin-protein ligase activity /// protein binding /// zinc ion binding /// metal ion binding /// zinc ion binding	ubiquitin ligase complex /// nucleus /// intracellular /// nucleus	Hs.26837	51592		chr1	-4.04959	0.444085	0.420647
212444_at	G protein-coupled receptor, family C, group 5, member A	GPCR5A	signal transduction /// G-protein coupled receptor protein signaling pathway /// signal transduction	receptor activity /// metabotropic glutamate, GABA-B-like receptor activity /// signal transducer activity /// G-protein coupled receptor activity /// G-protein coupled receptor activity	integral to plasma membrane /// membrane /// integral to membrane	Hs.194691	---		chr12	-6.23388	0.143461	0
212488_at	collagen, type V, alpha 1	COL5A1	phosphate transport /// cell adhesion	structural molecule activity /// extracellular matrix structural constituent /// heparin binding	collagen /// collagen type V /// cytoplasm /// extracellular matrix (sensu Metazoa)	Hs.210283	1289		chr9	4.06079	4.07519	0.420647
212533_at	WEE1 homolog (S. pombe)	WEE1	regulation of progression through cell cycle /// protein amino acid phosphorylation /// mitosis /// cell division /// cell cycle	nucleotide binding /// protein serine/threonine kinase activity /// protein-tyrosine kinase activity /// ATP binding /// transferase activity /// protein kinase activity /// protein-tyrosine kinase activity /// kinase activity	nucleus /// nucleus	Hs.249441	7465		chr11	-4.47794	0.372655	0.302733
212543_at	absent in melanoma 1	AIM1	---	sugar binding	---	Hs.486074	202	ENSG00000112297	chr6	4.79693	5.96625	0.261545
212589_at	Sterol carrier protein 2	SCP2	steroid biosynthesis /// lipid transport /// transport	sterol carrier activity /// lipid binding /// sterol carrier activity /// transferase activity	mitochondrion /// peroxisome /// peroxisome	Hs.476365	6342		chr1	-5.02173	0.340488	0
212590_at	related RAS viral (r-ras) oncogene homolog 2	RRAS2	intracellular protein transport /// small GTPase mediated signal transduction	nucleotide binding /// protein binding /// GTP binding	intracellular	Hs.502004	22800		chr1	-5.51695	0.414742	0
212608_s_at	Nudix (nucleoside diphosphate linked moiety X)-type motif 3	NUDT3	intracellular signaling cascade /// cell-cell signaling /// diadenosine polyphosphate catabolism /// calcium-mediated signaling /// cyclic-nucleotide-mediated signaling /// regulation of RNA export from nucleus /// intracellular transport	magnesium ion binding /// diphosphoinositol-polyphosphate diphosphatase activity /// hydrolase activity /// diphosphoinositol-polyphosphate diphosphatase activity /// metal ion binding /// diphosphoinositol-polyphosphate diphosphatase activity	intracellular	Hs.188882	---		chr6	4.04635	1.23814	0.420647
212628_at	Protein kinase N2	PKN2	protein amino acid phosphorylation /// signal transduction /// protein amino acid phosphorylation /// signal transduction	nucleotide binding /// protein serine/threonine kinase activity /// protein-tyrosine kinase activity /// ATP binding /// transferase activity /// protein kinase activity /// kinase activity /// protein kinase activity	intracellular	Hs.440833	5586		chr1	-4.57307	0.466502	0.302733
212663_at	KIAA0674	KIAA0674	protein folding	peptidyl-prolyl cis-trans isomerase activity /// isomerase activity	---	Hs.522351	23307	ENSG00000119321	chr9	5.09434	2.19055	0
212665_at	TCDD-inducible poly(ADP-ribose) polymerase	TIPARP	protein amino acid ADP-ribosylation	nucleic acid binding /// NAD+ ADP-ribosyltransferase activity /// protein binding /// zinc ion binding	nucleus	Hs.12813	25976	ENSG00000163659	chr3	-3.97217	0.47324	0.420647
212669_at	calcium/calmodulin-dependent protein kinase (CaM kinase) II gamma	CAMK2G	protein amino acid phosphorylation /// protein amino acid phosphorylation /// insulin secretion /// signal transduction	nucleotide binding /// protein serine/threonine kinase activity /// calcium- and calmodulin-dependent protein kinase activity /// protein-tyrosine kinase activity /// calcium-dependent protein serine/threonine phosphatase activity /// calmodulin binding /	calcium- and calmodulin-dependent protein kinase complex	Hs.523045	818	ENSG00000148660	chr10	-5.69488	0.734996	0
212697_at	hypothetical protein LOC162427	LOC162427	---	---	---	Hs.463079	162427	ENSG00000141699	chr17	4.56631	1.3287	0.261545
212723_at	phosphatidylserine receptor	PTDSR	cell differentiation /// development	---	nucleus /// nucleus	Hs.514505	23210		chr17	-5.20063	0.419625	0
212724_at	Rho family GTPase 3	RND3	small GTPase mediated signal transduction	nucleotide binding /// GTP binding	intracellular /// Golgi stack /// membrane	Hs.6838	390	ENSG00000115963	chr2	-4.19093	0.369293	0.406848
212730_at	desmuslin	DMN	---	protein binding /// structural constituent of muscle /// protein binding /// structural constituent of muscle /// structural molecule activity	intermediate filament /// intermediate filament /// intermediate filament	Hs.207106	23336		chr15	-4.45326	0.326789	0.302733
212742_at	zinc finger protein 364	ZNF364	protein ubiquitination	ubiquitin-protein ligase activity /// zinc ion binding /// metal ion binding /// protein binding	ubiquitin ligase complex	Hs.523550	27246	ENSG00000121848	chr1	-4.89363	0.191407	0
212796_s_at	KIAA1055 protein	KIAA1055	---	---	---	Hs.449783	23102	ENSG00000167202	chr15	4.86848	1.53191	0
212806_at	KIAA0367	KIAA0367	---	---	---	Hs.262857	23273		chr9	-5.63959	0.522217	0
212817_at	DnaJ (Hsp40) homolog, subfamily B, member 5	DNAJB5	protein folding /// response to unfolded protein	heat shock protein binding /// unfolded protein binding	---	Hs.237506	25822	ENSG00000137094	chr9	-10.7074	0.310615	0
212843_at	neural cell adhesion molecule 1	NCAM1	cell adhesion /// cell-cell signaling /// synaptic transmission /// cell adhesion /// nervous system development /// cell differentiation /// development	protein binding	plasma membrane /// integral to membrane /// membrane /// integral to membrane	Hs.555028	4684	ENSG00000149294	chr11	-4.10859	0.0937251	0.406848
212873_at	minor histocompatibility antigen HA-1	HA-1	intracellular signaling cascade	---	---	Hs.465521	23526	ENSG00000180448	chr19	4.12622	4.28528	0.406848
212923_s_at	chromosome 6 open reading frame 145	C6orf145	---	---	---	Hs.484500	221749	ENSG00000168994	chr6	-4.95212	0.475711	0
212942_s_at	KIAA1199	KIAA1199	sensory perception of sound	---	---	Hs.459088	57214	ENSG00000103888	chr15	4.29488	23.4098	0.406848
212977_at	chemokine orphan receptor 1	CMKOR1	signal transduction /// G-protein coupled receptor protein signaling pathway	rhodopsin-like receptor activity /// receptor activity /// G-protein coupled receptor activity, unknown ligand /// signal transducer activity /// G-protein coupled receptor activity /// G-protein coupled receptor activity, unknown ligand	integral to membrane /// membrane /// integral to membrane	Hs.471751	57007	ENSG00000144476	chr2	-4.45436	0.555214	0.302733
213018_at	GATA zinc finger domain containing 1	GATAD1	regulation of transcription, DNA-dependent	transcription factor activity /// zinc ion binding /// sequence-specific DNA binding	nucleus	Hs.21145	57798	ENSG00000157259	chr7	-4.50934	0.549905	0.302733
213107_at	TRAF2 and NCK interacting kinase	TNIK	regulation of translation /// protein amino acid phosphorylation /// response to stress /// protein kinase cascade /// JNK cascade /// peptidyl-diphthamide biosynthesis from peptidyl-histidine /// negative regulation of protein secretion /// positive regu	nucleotide binding /// protein serine/threonine kinase activity /// protein serine/threonine kinase activity /// protein-tyrosine kinase activity /// small GTPase regulator activity /// ATP binding /// transferase activity /// protein binding /// zinc ion	nucleus /// cytoplasm /// nucleus	Hs.34024	23043	ENSG00000154310	chr3	-6.05055	0.391895	0
213122_at	TSPY-like 5	TSPYL5	nucleosome assembly	---	nucleus	Hs.173094	85453		chr8	-4.65197	0.555011	0
213135_at	T-cell lymphoma invasion and metastasis 1	TIAM1	intracellular signaling cascade /// signal transduction /// regulation of Rho protein signal transduction	receptor signaling protein activity /// Rho guanyl-nucleotide exchange factor activity /// protein binding /// guanyl-nucleotide exchange factor activity	intracellular	Hs.517228	7074		chr21	4.63849	3.28183	0.261545
213138_at	AT rich interactive domain 5A (MRF1-like)	ARID5A	negative regulation of transcription, DNA-dependent	DNA binding /// DNA binding /// transcriptional repressor activity	intracellular	Hs.920	10865	ENSG00000196843	chr2	-6.05164	0.324871	0
213216_at	OTU domain containing 3	OTUD3	antigen presentation	MHC class I receptor activity	MHC class I protein complex	Hs.374987	23252	ENSG00000169914	chr1	-6.47712	0.84503	0
213225_at	protein phosphatase 1B (formerly 2C), magnesium-dependent, beta isoform	PPM1B	protein amino acid dephosphorylation /// protein amino acid dephosphorylation	magnesium ion binding /// protein phosphatase type 2C activity /// hydrolase activity /// manganese ion binding /// catalytic activity /// phosphoprotein phosphatase activity /// protein serine/threonine phosphatase activity /// metal ion binding	protein serine/threonine phosphatase complex	Hs.416769	5495	ENSG00000138032	chr2	-5.09785	0.405395	0
213241_at	plexin C1	PLXNC1	development /// cell adhesion	receptor activity /// receptor binding	membrane /// plasma membrane /// integral to membrane	Hs.554795	10154		chr12	4.55368	8.415	0.261545
213262_at	spastic ataxia of Charlevoix-Saguenay (sacsin)	SACS	protein folding /// protein modification /// protein folding	heat shock protein binding /// unfolded protein binding	---	Hs.159492	26278	ENSG00000151835	chr13	-4.22368	0.307939	0.406848
213285_at	transmembrane protein 30B	TMEM30B	---	---	membrane /// integral to membrane	Hs.146180	161291	ENSG00000182107	chr14	-4.87256	0.294299	0
213325_at	poliovirus receptor-related 3	PVRL3	---	receptor activity	---	Hs.293917	25945		chr3	-4.59637	0.341901	0.302733
213341_at	fem-1 homolog c (C.elegans)	FEM1C	---	---	---	Hs.47367	56929	ENSG00000145780	chr5	-4.67	0.699741	0
213342_at	Yes-associated protein 1, 65kDa	YAP1	---	protein binding	---	Hs.503692	10413	ENSG00000137693	chr11	-4.90725	0.396598	0
213346_at	hypothetical protein BC015148	LOC93081	---	---	---	Hs.398111	93081	ENSG00000151287	chr13	-5.26258	0.73653	0
213373_s_at	caspase 8, apoptosis-related cysteine peptidase	CASP8	proteolysis /// apoptotic program /// regulation of apoptosis /// positive regulation of I-kappaB kinase/NF-kappaB cascade /// proteolysis /// proteolysis /// apoptosis	signal transducer activity /// cysteine-type peptidase activity /// caspase activity /// identical protein binding /// protein binding /// protein binding /// peptidase activity /// cysteine-type peptidase activity /// hydrolase activity /// caspase activ	mitochondrion /// cytoskeleton	Hs.558304	841	ENSG00000064012	chr2	5.72557	3.45704	0
213381_at	Chromosome 10 open reading frame 72	C10orf72	---	---	---	Hs.522928	196740		chr10	-4.28719	0.767944	0.302733
213396_s_at	A kinase (PRKA) anchor protein 10	AKAP10	signal transduction /// protein localization	signal transducer activity /// protein binding /// kinase activity	mitochondrion	Hs.462457	11216		chr17	-4.93353	0.467047	0
213404_s_at	Ras homolog enriched in brain	RHEB	signal transduction /// small GTPase mediated signal transduction /// protein transport	nucleotide binding /// GTPase activity /// GTP binding /// GTP binding	membrane /// intracellular /// membrane	Hs.283521	6009	ENSG00000106615	chr10	-4.14835	0.676997	0.406848
213416_at	integrin, alpha 4 (antigen CD49D, alpha 4 subunit of VLA-4 receptor)	ITGA4	cell adhesion /// cell-matrix adhesion /// integrin-mediated signaling pathway	receptor activity /// calcium ion binding /// protein binding /// identical protein binding	integrin complex /// integral to membrane /// membrane	Hs.555880	3676		chr2	4.23435	4.57366	0.406848
213428_s_at	collagen, type VI, alpha 1	COL6A1	phosphate transport /// cell adhesion /// cell adhesion	extracellular matrix structural constituent /// protein binding /// structural molecule activity	collagen /// collagen type VI /// cytoplasm /// extracellular matrix (sensu Metazoa)	Hs.474053	1291	ENSG00000142156	chr21	5.10462	1.44471	0
213521_at	Protein tyrosine phosphatase, non-receptor type 18 (brain-derived)	PTPN18	protein amino acid dephosphorylation /// protein amino acid dephosphorylation	non-membrane spanning protein tyrosine phosphatase activity /// hydrolase activity /// phosphoprotein phosphatase activity /// protein tyrosine phosphatase activity /// receptor activity	nucleus	Hs.516390	26469		chr2	4.7763	1.84742	0.261545
213603_s_at	ras-related C3 botulinum toxin substrate 2 (rho family, small GTP binding protein Rac2)	RAC2	intracellular protein transport /// signal transduction /// small GTPase mediated signal transduction	nucleotide binding /// GTPase activity /// protein binding /// GTP binding	intracellular	Hs.517601	5880	ENSG00000128340	chr22	4.07564	5.58831	0.420647
213664_at	solute carrier family 1 (neuronal/epithelial high affinity glutamate transporter, system Xag), member 1	SLC1A1	transport /// dicarboxylic acid transport /// synaptic transmission /// L-glutamate transport	L-glutamate transporter activity /// symporter activity /// sodium:dicarboxylate symporter activity	membrane fraction /// integral to plasma membrane /// membrane /// integral to membrane	Hs.444915	6505	ENSG00000106688	chr9	4.14052	1.726	0.406848
213782_s_at	myozenin 2	MYOZ2	---	structural molecule activity /// protein phosphatase 2B binding	sarcomere	Hs.381047	51778	ENSG00000172399	chr4	-4.41282	0.36415	0.302733
213800_at	complement factor H	CFH	immune response /// complement activation, alternative pathway /// innate immune response /// complement activation	---	extracellular space	Hs.363396	3075		chr1	4.76605	3.64278	0.261545
213846_at	cytochrome c oxidase subunit VIIc	COX7C	electron transport /// generation of precursor metabolites and energy	cytochrome-c oxidase activity /// oxidoreductase activity	mitochondrion /// integral to membrane /// organelle inner membrane /// membrane	Hs.430075	1350	ENSG00000127184	chr5	-4.03756	0.658118	0.420647
213869_x_at	Thy-1 cell surface antigen	THY1	angiogenesis /// negative regulation of protein kinase activity /// cytoskeleton organization and biogenesis /// cell-cell adhesion /// negative regulation of cell migration /// negative regulation of apoptosis /// positive regulation of GTPase activity /	integrin binding /// protein binding /// Rho GTPase activator activity /// GPI anchor binding	plasma membrane /// integral to plasma membrane /// cytosol /// plasma membrane /// external side of plasma membrane /// growth cone /// lipid raft /// membrane /// lipid raft	Hs.134643	7070		chr11	5.43566	2.87889	0
213882_at	TM2 domain containing 1	BBP	---	---	---	Hs.276876	83941		chr1	-4.6098	0.500897	0
213923_at	RAP2B, member of RAS oncogene family	RAP2B	small GTPase mediated signal transduction /// protein transport	nucleotide binding /// GTP binding	intracellular /// membrane	Hs.98643	5912	ENSG00000181467	chr3	4.71574	2.75457	0.261545
214012_at	type 1 tumor necrosis factor receptor shedding aminopeptidase regulator	ARTS-1	angiogenesis /// membrane protein ectodomain proteolysis /// blood pressure regulation /// antigen processing, endogenous antigen via MHC class I /// regulation of innate immune response /// fat cell differentiation /// proteolysis /// blood pressure regu	leucyl aminopeptidase activity /// membrane alanyl aminopeptidase activity /// methionyl aminopeptidase activity /// interleukin-6 receptor binding /// interleukin-1, Type II receptor binding /// tumor necrosis factor receptor binding /// protein binding	extracellular region /// endoplasmic reticulum lumen /// cytosol /// integral to membrane /// endoplasmic reticulum	Hs.436186	51752	ENSG00000164307	chr5	-6.38869	0.216188	0
214078_at	P21 (CDKN1A)-activated kinase 3	PAK3	protein amino acid phosphorylation /// development /// protein amino acid phosphorylation	nucleotide binding /// magnesium ion binding /// protein serine/threonine kinase activity /// ATP binding /// transferase activity /// protein kinase activity /// kinase activity /// metal ion binding /// protein serine/threonine kinase activity	integral to membrane	Hs.390616	5063		chrX	-4.94468	0.253871	0
214211_at	ferritin, heavy polypeptide 1	FTH1	iron ion transport /// intracellular sequestering of iron ion /// immune response /// cell proliferation /// negative regulation of cell proliferation /// iron ion homeostasis /// iron ion homeostasis	ferroxidase activity /// binding /// ferric iron binding /// oxidoreductase activity /// kinase binding /// metal ion binding /// protein binding /// iron ion binding /// iron ion binding	plasma membrane /// ferritin complex	Hs.558804	2495		chr11	5.40215	1.80729	0
214212_x_at	pleckstrin homology domain containing, family C (with FERM domain) member 1	PLEKHC1	cell adhesion /// regulation of cell shape /// actin cytoskeleton organization and biogenesis /// cell adhesion	protein binding /// binding /// protein binding	stress fiber /// cytoskeleton	Hs.509343	10979	ENSG00000073712	chr14	-6.09126	0.328409	0
214319_at	Hypothetical protein CG003	13CDNA73	---	---	---	Hs.507669	10129		chr13	-6.13652	0.267678	0
214328_s_at	heat shock 90kDa protein 1, alpha	HSPCA	protein folding /// response to unfolded protein /// positive regulation of nitric oxide biosynthesis /// mitochondrial transport /// signal transduction /// protein refolding /// response to unfolded protein /// mitochondrial transport /// protein refold	unfolded protein binding /// protein binding /// protein binding /// protein binding /// nitric-oxide synthase regulator activity /// unfolded protein binding /// nucleotide binding /// ATP binding /// TPR domain binding /// protein homodimerization activ	cytoplasm /// cytosol /// cytoplasm /// cytosol	Hs.523560	3320	ENSG00000080824	chr1	-5.98725	0.746583	0
214414_x_at	hemoglobin, alpha 2 /// hemoglobin, alpha 2	HBA2	transport /// oxygen transport	oxygen transporter activity /// binding /// iron ion binding /// oxygen binding /// heme binding /// metal ion binding	hemoglobin complex	Hs.398636	3040	ENSG00000188536	chr16	4.66539	3.07553	0.261545
214511_x_at	Fc fragment of IgG, high affinity Ia, receptor (CD64) /// Fc-gamma receptor I B2	FCGR1A	phagocytosis, engulfment /// immune response /// signal transduction /// immune response	receptor activity /// receptor signaling protein activity /// IgG binding /// immunoglobulin receptor activity	integral to plasma membrane /// membrane /// integral to membrane /// plasma membrane	Hs.534956	2209 /// 440607 /// 652758		chr1	5.16794	10.8557	0
214512_s_at	SUB1 homolog (S. cerevisiae)	SUB1	transcription /// regulation of transcription from RNA polymerase II promoter /// regulation of transcription, DNA-dependent	single-stranded DNA binding /// transcription coactivator activity /// DNA binding /// transcription coactivator activity	nucleus /// transcription factor complex	Hs.229641	10923	ENSG00000113387	chr5	-5.6905	0.580348	0
214770_at	macrophage scavenger receptor 1	MSR1	phosphate transport /// receptor mediated endocytosis /// receptor mediated endocytosis /// endocytosis	receptor activity /// scavenger receptor activity /// lipid transporter activity /// scavenger receptor activity	cytoplasm /// integral to plasma membrane /// membrane /// integral to membrane	Hs.446291	4481	ENSG00000038945	chr8	5.69123	7.32642	0
214844_s_at	docking protein 5	DOK5	---	insulin receptor binding	---	Hs.473133	55816	ENSG00000101134	chr20	4.15204	3.28121	0.406848
214948_s_at	TATA element modulatory factor 1	TMF1	transcription /// regulation of transcription, DNA-dependent /// transcription from RNA polymerase II promoter /// regulation of transcription, DNA-dependent	DNA binding /// RNA polymerase II transcription factor activity /// transcription cofactor activity	---	Hs.267632	7110		chr8	4.15098	2.09158	0.406848
215049_x_at	CD163 antigen	CD163	antimicrobial humoral response (sensu Vertebrata)	scavenger receptor activity /// scavenger receptor activity /// scavenger receptor activity	membrane /// integral to plasma membrane /// extracellular region	Hs.504641	9332	ENSG00000177575	chr12	4.8322	9.61214	0
215172_at	protein tyrosine phosphatase, non-receptor type 20	PTPN20	protein amino acid dephosphorylation	protein tyrosine phosphatase activity /// receptor activity /// hydrolase activity /// phosphoprotein phosphatase activity	---	Hs.499552	26095 /// 653129	ENSG00000183675	chr10	-7.71108	0.428133	0
215294_s_at	SWI/SNF related, matrix associated, actin dependent regulator of chromatin, subfamily a, member 1	SMARCA1	chromatin remodeling /// transcription /// regulation of transcription, DNA-dependent	nucleotide binding /// DNA binding /// helicase activity /// helicase activity /// ATP binding /// hydrolase activity /// nucleic acid binding	nucleus /// nucleus	Hs.152292	6594	ENSG00000102038	chrX	-5.3321	0.488798	0
215388_s_at	complement factor H /// complement factor H-related 1	CFHL1	immune response /// complement activation, alternative pathway /// complement activation /// innate immune response	---	extracellular space /// extracellular space	Hs.154224	3075 /// 3078	ENSG00000000971 /// ENSG00000080910	chr1	5.10513	2.71833	0
215440_s_at	brain expressed X-linked-like 1	BEXL1	---	---	---	Hs.184736	56271	ENSG00000102409	chrX	-3.89646	0.4513	0.420647
215543_s_at	like-glycosyltransferase	LARGE	N-acetylglucosamine metabolism /// protein amino acid glycosylation /// glycosphingolipid biosynthesis /// synaptic transmission /// sensory perception of sound /// carbohydrate biosynthesis /// myelination /// muscle maintenance /// glycoprotein biosynth	acetylglucosaminyltransferase activity /// transferase activity /// transferase activity, transferring glycosyl groups /// transferase activity, transferring hexosyl groups /// transferase activity, transferring glycosyl groups	Golgi stack /// integral to membrane /// integral to Golgi membrane /// membrane	Hs.474667	9215	ENSG00000133424	chr22	-4.46763	0.853316	0.302733
215629_s_at	deleted in lymphocytic leukemia, 2 /// BCMS upstream neighbor-like	DLEU2	cell cycle /// negative regulation of progression through cell cycle	---	---	Hs.548247	79469 /// 8847		chr1	-5.2127	0.557221	0
215884_s_at	ubiquilin 2	UBQLN2	protein modification	oxidoreductase activity	nucleus	Hs.522668	29978	ENSG00000188021	chrX	-4.1678	0.601966	0.406848
216060_s_at	dishevelled associated activator of morphogenesis 1	DAAM1	cell organization and biogenesis /// actin cytoskeleton organization and biogenesis	actin binding /// binding /// Rho GTPase binding	---	Hs.19156	23002	ENSG00000100592	chr14	-5.66982	0.364426	0
216250_s_at	leupaxin	LPXN	protein complex assembly /// cell adhesion /// signal transduction	zinc ion binding /// metal ion binding	cytoplasm	Hs.125474	9404	ENSG00000110031	chr18	4.40043	8.47145	0.261545
216331_at	integrin, alpha 7	ITGA7	cell adhesion /// homophilic cell adhesion /// cell-matrix adhesion /// integrin-mediated signaling pathway /// muscle development /// regulation of cell shape	receptor activity /// calcium ion binding /// protein binding	integrin complex /// membrane /// integral to membrane /// integral to plasma membrane	Hs.524484	3679	ENSG00000135424	chr12	-3.98994	0.53574	0.420647
217232_x_at	hemoglobin, beta	HBB	transport /// oxygen transport /// oxygen transport /// oxygen transport /// nitric oxide transport /// positive regulation of nitric oxide biosynthesis	protein binding /// selenium binding /// oxygen binding /// hemoglobin binding /// oxygen transporter activity /// binding /// iron ion binding /// oxygen binding /// heme binding /// metal ion binding /// oxygen transporter activity	hemoglobin complex /// hemoglobin complex /// hemoglobin complex	Hs.523443	3043	ENSG00000188170	chr11	4.84094	4.37911	0
217722_s_at	neugrin, neurite outgrowth associated	NGRN	protein modification /// neuron differentiation	tubulin-tyrosine ligase activity /// DNA binding	nucleus	Hs.513145	51335	ENSG00000182768	chr15	-4.5354	0.638273	0.302733
217752_s_at	CNDP dipeptidase 2 (metallopeptidase M20 family)	CNDP2	proteolysis	carboxypeptidase activity /// metallopeptidase activity /// protein dimerization activity /// hydrolase activity /// peptidase activity	---	Hs.149185	55748	ENSG00000133313	chr18	4.29397	2.30065	0.406848
217783_s_at	yippee-like 5 (Drosophila)	YPEL5	---	---	---	Hs.515890	51646	ENSG00000119801	chr2	-4.26414	0.690458	0.302733
217794_at	DKFZp564J157 protein	DKFZp564J157	---	---	---	Hs.426359	54458		chr12	4.35575	1.38151	0.261545
217820_s_at	enabled homolog (Drosophila)	ENAH	nervous system development /// cell differentiation /// development	---	---	Hs.497893	55740	ENSG00000154380	chr3	-4.34731	0.425785	0.302733
217853_at	Tensin 3	TENS1	protein amino acid dephosphorylation /// intracellular signaling cascade	phosphoprotein phosphatase activity	---	Hs.520814	64759	ENSG00000136205	chr7	4.41221	1.77294	0.261545
217911_s_at	BCL2-associated athanogene 3	BAG3	protein folding /// apoptosis /// anti-apoptosis /// protein folding	Hsp70/Hsc70 protein regulator activity /// unfolded protein binding /// protein binding	cytosol	Hs.523309	9531	ENSG00000151929	chr10	-5.88158	0.317688	0
217916_s_at	family with sequence similarity 49, member B	FAM49B	---	---	---	Hs.492869	51571	ENSG00000153310	chr8	4.21453	2.03673	0.406848
217931_at	trinucleotide repeat containing 5	TNRC5	---	---	---	Hs.414099	10695	ENSG00000137161	chr6	4.33205	1.58619	0.406848
217939_s_at	aftiphilin protein	AFTIPHILIN	protein transport /// transport	clathrin binding	cytosol /// AP-1 adaptor complex	Hs.468760	54812	ENSG00000119844	chr2	-4.20673	0.769737	0.406848
217967_s_at	chromosome 1 open reading frame 24	C1orf24	protein folding /// transport	heat shock protein binding /// unfolded protein binding	---	Hs.518662	116496	ENSG00000135842	chr1	-3.91818	0.626297	0.420647
217989_at	dehydrogenase/reductase (SDR family) member 8	DHRS8	steroid biosynthesis /// metabolism /// lipid biosynthesis	oxidoreductase activity	---	Hs.282984	51170	ENSG00000198189	chr4	5.05069	1.7744	0
218004_at	BSD domain containing 1	BSDC1	---	---	---	Hs.353454	55108	ENSG00000160058	chr1	-4.35247	0.735029	0.302733
218065_s_at	TMEM9 domain family, member B	TMEM9B	positive regulation of I-kappaB kinase/NF-kappaB cascade	signal transducer activity	integral to membrane /// membrane	Hs.501853	56674	ENSG00000175348	chr11	4.45964	1.5675	0.261545
218087_s_at	sorbin and SH3 domain containing 1	SORBS1	transport /// insulin receptor signaling pathway /// glucose transport /// stress fiber formation /// focal adhesion formation /// cell-matrix adhesion	actin binding /// insulin receptor binding /// protein binding /// protein binding /// cytoskeletal protein binding	stress fiber /// nucleus /// zonula adherens /// cell-substrate adherens junction /// membrane /// lipid raft /// cell-cell adherens junction /// nucleus /// cell-cell adherens junction	Hs.558450	10580	ENSG00000095637	chr10	-4.03952	0.454321	0.420647
218166_s_at	hepatitis B virus x associated protein	HBXAP	nucleosome assembly /// chromatin remodeling /// transcription /// transcription initiation /// nucleosome spacing /// negative regulation of DNA binding /// negative regulation of transcription, DNA-dependent /// positive regulation of viral transcriptio	zinc ion binding /// transcriptional activator activity /// transcriptional repressor activity /// ATPase activity /// histone binding /// metal ion binding /// protein binding /// protein binding	nucleus /// RSF complex /// nucleus	Hs.420229	51773	ENSG00000048649	chr11	-4.407	0.570751	0.302733
218214_at	hypothetical protein FLJ11773	FLJ11773	---	---	---	Hs.9911	60673	ENSG00000123395	chr12	-4.09544	0.422062	0.406848
218243_at	RUN and FYVE domain containing 1	RUFY1	---	protein binding /// zinc ion binding /// metal ion binding	---	Hs.306769	80230	ENSG00000176783	chr5	5.07262	1.53348	0
218292_s_at	protein kinase, AMP-activated, gamma 2 non-catalytic subunit	PRKAG2	fatty acid biosynthesis /// cholesterol biosynthesis /// lipid biosynthesis	---	---	Hs.549162	51422	ENSG00000106617	chr7	-3.88147	0.775543	0.420647
218368_s_at	tumor necrosis factor receptor superfamily, member 12A	TNFRSF12A	angiogenesis /// apoptosis /// cell motility /// cell adhesion /// cell differentiation /// development /// development	receptor activity /// protein binding	integral to membrane /// membrane	Hs.355899	51330	ENSG00000006327	chr16	-4.14607	0.268001	0.406848
218404_at	sorting nexin 10	SNX10	intracellular signaling cascade /// protein transport /// transport	protein binding /// phosphoinositide binding	---	Hs.520714	29887	ENSG00000086300	chr7	5.03638	7.6587	0
218469_at	gremlin 1, cysteine knot superfamily, homolog (Xenopus laevis)	GREM1	development /// nervous system development	cytokine activity /// protein binding	extracellular space /// extracellular space	Hs.40098	26585	ENSG00000166923	chr15	-4.259	0.152641	0.302733
218472_s_at	pelota homolog (Drosophila)	PELO	protein biosynthesis	---	nucleus	Hs.519304	53918	ENSG00000152684	chr5	-4.89712	0.54742	0
218499_at	Mst3 and SOK1-related kinase	MASK	protein amino acid phosphorylation /// regulation of apoptosis /// protein amino acid phosphorylation /// apoptosis	nucleotide binding /// magnesium ion binding /// protein serine/threonine kinase activity /// protein-tyrosine kinase activity /// ATP binding /// transferase activity /// identical protein binding /// protein binding /// protein kinase activity /// prote	Golgi stack /// Golgi apparatus	Hs.444247	51765	ENSG00000134602	chrX	-3.89614	0.434552	0.420647
218504_at	fumarylacetoacetate hydrolase domain containing 2A	FAHD2A	metabolism	catalytic activity /// hydrolase activity	---	Hs.531247	51011	ENSG00000115042	chr2	-5.81567	0.529944	0
218526_s_at	RAN guanine nucleotide release factor	RANGNRF	---	---	---	Hs.408233	29098	ENSG00000108961	chr17	-4.43803	0.726026	0.302733
218559_s_at	v-maf musculoaponeurotic fibrosarcoma oncogene homolog B (avian)	MAFB	transcription /// regulation of transcription, DNA-dependent /// sensory organ development	DNA binding /// sequence-specific DNA binding /// protein dimerization activity	nucleus /// nucleus	Hs.169487	9935		chr20	6.84704	4.62546	0
218566_s_at	cysteine and histidine-rich domain (CHORD)-containing 1	CHORDC1	---	---	---	Hs.22857	26973	ENSG00000110172	chr1	-9.66522	0.410201	0
218574_s_at	LIM and cysteine-rich domains 1	LMCD1	---	zinc ion binding /// metal ion binding	---	Hs.475353	29995	ENSG00000071282	chr3	-6.8884	0.326938	0
218611_at	immediate early response 5	IER5	---	---	---	Hs.15725	51278	ENSG00000162783	chr1	-3.99423	0.493236	0.420647
218651_s_at	La ribonucleoprotein domain family, member 6	LARP6	RNA processing /// RNA export from nucleus	RNA binding /// nucleotide binding	nucleus /// cytoplasm /// ribonucleoprotein complex	Hs.416755	55323	ENSG00000166173	chr15	-5.05163	0.483538	0
218676_s_at	phosphatidylcholine transfer protein	PCTP	lipid transport /// transport /// lipid transport	lipid binding /// phosphatidylcholine transporter activity	cytosol	Hs.285218	58488	ENSG00000141179	chr17	4.67658	2.08838	0.261545
218683_at	polypyrimidine tract binding protein 2	PTBP2	mRNA processing	nucleotide binding /// RNA binding /// nucleic acid binding	nucleus	Hs.269895	58155	ENSG00000117569	chr1	-4.19067	0.380703	0.406848
218684_at	leucine rich repeat containing 8 family, member D	LRRC8D	---	protein binding	integral to membrane /// membrane	Hs.482087	55144	ENSG00000171492	chr1	4.28725	2.22461	0.406848
218691_s_at	PDZ and LIM domain 4	PDLIM4	---	protein binding /// zinc ion binding /// metal ion binding /// protein binding	---	Hs.424312	8572	ENSG00000131435	chr5	-4.09867	0.748793	0.406848
218708_at	NTF2-like export factor 1	NXT1	protein transport /// transport	transporter activity /// protein binding	nucleus /// nuclear pore /// cytoplasm /// intracellular	Hs.516933	29107	ENSG00000132661	chr13	-8.73089	0.545572	0
218717_s_at	leprecan-like 1	LEPREL1	protein metabolism	binding /// iron ion binding /// oxidoreductase activity /// oxidoreductase activity, acting on single donors with incorporation of molecular oxygen, incorporation of two atoms of oxygen /// oxidoreductase activity, acting on paired donors, with incorpora	endoplasmic reticulum	Hs.374191	55214	ENSG00000090530	chr3	-4.86544	0.600746	0
218786_at	TU12B1-TY protein	TU12B1-TY	---	---	---	Hs.48428	51559	ENSG00000111696	chr12	-4.06022	0.488919	0.406848
218802_at	hypothetical protein FLJ20647	FLJ20647	---	---	---	Hs.234149	55013	ENSG00000005059	chr4	5.18808	3.29639	0
218804_at	transmembrane protein 16A	TMEM16A	---	---	---	Hs.503074	55107	ENSG00000131620	chr11	-4.29301	0.306483	0.302733
218820_at	chromosome 14 open reading frame 132	C14orf132	---	---	integral to membrane /// membrane	Hs.6434	56967		chr14	-4.58879	0.378288	0.302733
219006_at	chromosome 6 open reading frame 66	C6orf66	---	---	---	Hs.512144	29078	ENSG00000123545	chr6	-4.68571	0.487533	0
219054_at	hypothetical protein FLJ14054	FLJ14054	---	---	---	Hs.13528	79614	ENSG00000181495	chr5	-4.55644	0.288032	0.302733
219093_at	hypothetical protein FLJ20701 /// hypothetical protein FLJ20701	FLJ20701	---	---	---	Hs.409352	55022	ENSG00000153823		-4.8084	0.389572	0
219243_at	GTPase, IMAP family member 4	GIMAP4	---	nucleotide binding /// GTP binding	---	Hs.30822	55303	ENSG00000133574	chr7	4.28043	2.75305	0.406848
219276_x_at	chromosome 9 open reading frame 82	C9orf82	---	---	---	Hs.178357	79886	ENSG00000120159	chr9	-4.38043	0.741583	0.302733
219358_s_at	centaurin, alpha 2	CENTA2	regulation of GTPase activity /// heart development	GTPase activator activity /// phosphatidylinositol-3,4,5-triphosphate binding /// protein binding, bridging /// metal ion binding /// phosphatidylinositol-4,5-bisphosphate binding /// phosphatidylinositol-3,4-bisphosphate binding /// inositol 1,3,4,5 tetr	cytoplasm /// plasma membrane /// mitochondrial envelope	Hs.514063	55803	ENSG00000184060	chr17	5.73605	5.13721	0
219377_at	family with sequence similarity 59, member A	FAM59A	---	sugar binding	---	Hs.444314	64762	ENSG00000141441	chr18	-5.03861	0.219563	0
219421_at	osmosis responsive factor	OSRF	---	binding	---	Hs.130904	23548	ENSG00000113638	chr5	-4.11198	0.483514	0.406848
219460_s_at	hypothetical protein FLJ20507	FLJ20507	---	---	---	Hs.355708	55654	ENSG00000135956	chr2	3.99522	1.73067	0.420647
219505_at	cat eye syndrome chromosome region, candidate 1	CECR1	development /// purine ribonucleoside monophosphate biosynthesis	growth factor activity /// hydrolase activity /// deaminase activity	---	Hs.170310	51816	ENSG00000093072	chr22	4.58352	9.21328	0.261545
219563_at	chromosome 14 open reading frame 139	C14orf139	---	---	---	Hs.41502	79686		chr14	4.66763	2.54399	0.261545
219670_at	chromosome 1 open reading frame 165	C1orf165	---	---	---	Hs.475348	79656	ENSG00000162373	chr1	-4.58798	0.656553	0.302733
219681_s_at	RAB11 family interacting protein 1 (class I)	RAB11FIP1	---	---	---	Hs.191179	80223	ENSG00000156675	chr8	4.1911	2.98298	0.406848
219778_at	zinc finger protein, multitype 2	ZFPM2	transcription /// regulation of transcription from RNA polymerase II promoter /// regulation of transcription, DNA-dependent	DNA binding /// RNA polymerase II transcription factor activity /// transcription corepressor activity /// zinc ion binding /// metal ion binding /// nucleic acid binding /// zinc ion binding	nucleus	Hs.431009	23414		chr8	-4.03597	0.263766	0.420647
219789_at	natriuretic peptide receptor C/guanylate cyclase C (atrionatriuretic peptide receptor C)	NPR3	skeletal development	receptor activity /// peptide receptor activity, G-protein coupled /// receptor activity	membrane /// integral to membrane	Hs.237028	4883	ENSG00000113389	chr5	-7.24513	0.228831	0
219806_s_at	FN5 protein	FN5	---	---	---	Hs.438064	56935	ENSG00000166002	chr11	4.58082	1.94476	0.261545
219882_at	tubulin tyrosine ligase-like family, member 7	TTLL7	protein modification	tubulin-tyrosine ligase activity /// ligase activity	---	Hs.445826	79739	ENSG00000137941	chr1	-5.83286	0.185539	0
219902_at	betaine-homocysteine methyltransferase 2	BHMT2	---	methyltransferase activity /// homocysteine S-methyltransferase activity /// transferase activity	---	Hs.114172	23743	ENSG00000132840	chr5	-4.19407	0.436404	0.406848
219947_at	C-type lectin domain family 4, member A	CLEC4A	immune response /// cell adhesion /// cell surface receptor linked signal transduction /// antimicrobial humoral response (sensu Vertebrata)	transmembrane receptor activity /// sugar binding	integral to plasma membrane /// membrane /// integral to membrane	Hs.504657	50856	ENSG00000111729	chr12	4.23683	4.0184	0.406848
219973_at	arylsulfatase J	ARSJ	metabolism	calcium ion binding /// sulfuric ester hydrolase activity /// hydrolase activity /// arylsulfatase activity /// metal ion binding	---	Hs.22895	79642		chr4	-4.1744	0.390352	0.406848
220146_at	toll-like receptor 7	TLR7	inflammatory response /// immune response	transmembrane receptor activity /// receptor activity	membrane /// integral to membrane	Hs.443036	51284	ENSG00000196664	chrX	4.9924	7.16288	0
220171_x_at	KIAA1704	KIAA1704	---	---	---	Hs.507922	55425		chr13	-4.67732	0.491173	0
220244_at	loss of heterozygosity, 3, chromosomal region 2, gene A	LOH3CR2A	---	---	---	Hs.433151	29931		chr3	-3.94196	0.458585	0.420647
220319_s_at	myosin regulatory light chain interacting protein	MYLIP	cell motility /// nervous system development /// protein ubiquitination /// ubiquitin cycle	ubiquitin-protein ligase activity /// cytoskeletal protein binding /// zinc ion binding /// ligase activity /// metal ion binding /// protein binding /// binding /// protein binding /// cytoskeletal protein binding	ubiquitin ligase complex /// cytoplasm /// cytoskeleton /// membrane /// intracellular	Hs.484738	29116	ENSG00000007944	chr6	-5.92355	0.386433	0
220327_at	vestigial-like 3	VGL-3	regulation of transcription	transcription regulator activity	nucleus	Hs.435013	389136		chr3	-4.93768	0.379854	0
220334_at	regulator of G-protein signalling 17	RGS17	negative regulation of signal transduction	signal transducer activity	membrane	Hs.166313	26575	ENSG00000091844	chr6	-4.33722	0.756156	0.302733
220677_s_at	ADAM metallopeptidase with thrombospondin type 1 motif, 8	ADAMTS8	proteolysis /// negative regulation of cell proliferation	metalloendopeptidase activity /// integrin binding /// heparin binding /// zinc ion binding /// low affinity phosphate transporter activity /// metal ion binding /// peptidase activity /// metallopeptidase activity /// hydrolase activity /// metallopeptid	extracellular matrix (sensu Metazoa) /// extracellular matrix	Hs.271605	11095	ENSG00000134917	chr11	-7.05745	0.357893	0
220955_x_at	RAB23, member RAS oncogene family	RAB23	intracellular protein transport /// small GTPase mediated signal transduction /// protein transport /// transport	nucleotide binding /// GTP binding	membrane	Hs.555016	51715	ENSG00000112210	chr6	-3.88001	0.447023	0.420647
220988_s_at	C1q and tumor necrosis factor related protein 3 /// C1q and tumor necrosis factor related protein 3	C1QTNF3	phosphate transport	---	cytoplasm	Hs.171929	114899	ENSG00000113411	chr5	-4.63728	0.372466	0
221004_s_at	integral membrane protein 2C /// integral membrane protein 2C	ITM2C	---	---	integral to membrane /// membrane	Hs.111577	81618	ENSG00000135916	chr2	-4.45857	0.289125	0.302733
221014_s_at	RAB33B, member RAS oncogene family /// RAB33B, member RAS oncogene family	RAB33B	intracellular protein transport /// small GTPase mediated signal transduction /// protein transport /// transport	nucleotide binding /// GTP binding	Golgi stack /// membrane	Hs.534496	83452	ENSG00000172007	chr4	-4.71133	0.487041	0
221020_s_at	solute carrier family 25, member 32 /// solute carrier family 25, member 32	SLC25A32	transport /// folic acid transport	transporter activity /// binding /// folic acid transporter activity	mitochondrion /// mitochondrial inner membrane /// integral to membrane /// mitochondrial inner membrane /// membrane	Hs.558556	81034	ENSG00000164933	chr8	-5.79584	0.489774	0
221031_s_at	hypothetical protein DKFZp434F0318 /// hypothetical protein DKFZp434F0318	DKFZP434F0318	lipid transport /// lipoprotein metabolism	lipid binding	extracellular region	Hs.23388	81575	ENSG00000178878	chr12	-4.95999	0.300762	0
221047_s_at	MAP/microtubule affinity-regulating kinase 1	MARK1	protein amino acid phosphorylation /// cytoskeleton organization and biogenesis /// protein kinase cascade /// protein amino acid phosphorylation	nucleotide binding /// magnesium ion binding /// protein serine/threonine kinase activity /// protein-tyrosine kinase activity /// ATP binding /// transferase activity /// protein serine/threonine kinase activity /// ATP binding /// magnesium ion binding	cytoplasm /// cytoskeleton /// cytoskeleton	Hs.497806	4139	ENSG00000116141	chr1	-6.58207	0.418028	0
221081_s_at	DENN/MADD domain containing 2D	DENND2D	---	---	---	Hs.554886	79961	ENSG00000162777	chr1	3.95774	6.25634	0.420647
221088_s_at	protein phosphatase 1, regulatory (inhibitor) subunit 9A	PPP1R9A	nervous system development /// cell differentiation /// development	actin binding /// protein binding	cytoskeleton	Hs.489160	55607	ENSG00000158528	chr7	-5.20941	0.596122	0
221193_s_at	zinc finger, CCHC domain containing 10	ZCCHC10	---	nucleic acid binding /// zinc ion binding /// metal ion binding	---	Hs.29700	54819	ENSG00000155329	chr5	-5.89053	0.415285	0
221230_s_at	AT rich interactive domain 4B (RBP1- like) /// AT rich interactive domain 4B (RBP1- like)	ARID4B	chromatin assembly or disassembly	nucleic acid binding /// DNA binding /// chromatin binding	chromatin /// intracellular /// nucleus	Hs.533633	51742	ENSG00000054267	chr1	-4.9331	0.620386	0
221234_s_at	BTB and CNC homology 1, basic leucine zipper transcription factor 2 /// BTB and CNC homology 1, basic leucine zipper transcription factor 2	BACH2	transcription /// regulation of transcription, DNA-dependent	DNA binding /// protein binding /// sequence-specific DNA binding /// protein dimerization activity	nucleus	Hs.269764	60468	ENSG00000112182	chr6	-4.30787	0.678518	0.302733
221260_s_at	chromosome 12 open reading frame 22 /// chromosome 12 open reading frame 22	C12orf22	apoptosis	---	nucleus	Hs.524425	81566	ENSG00000110925	chr12	-5.50027	0.625609	0
221264_s_at	TAR DNA binding protein /// TAR DNA binding protein	TARDBP	nuclear mRNA splicing, via spliceosome /// transcription /// regulation of transcription, DNA-dependent /// transcription from RNA polymerase II promoter /// mitosis /// mRNA processing	nucleotide binding /// transcription factor activity /// RNA binding /// protein binding /// microtubule binding /// nucleic acid binding /// DNA binding	nucleus /// nucleus	Hs.300624	23435	ENSG00000120948	chr1	-4.13862	0.386547	0.406848
221276_s_at	syncoilin, intermediate filament 1 /// syncoilin, intermediate filament 1	SYNC1	---	---	---	Hs.16003	81493	ENSG00000162520	chr1	-5.55275	0.179451	0
221493_at	TSPY-like 1	TSPYL1	nucleosome assembly	---	nucleus	Hs.458358	7259		chr6	-4.66956	0.557734	0
221510_s_at	glutaminase	GLS	glutamine catabolism /// glutamine metabolism	glutaminase activity /// hydrolase activity /// glutaminase activity	mitochondrion /// mitochondrion	Hs.116448	2744	ENSG00000115419	chr2	-6.66522	0.378077	0
221516_s_at	hypothetical protein FLJ20232	FLJ20232	---	---	---	Hs.148677	54471	ENSG00000100335	chr22	4.35414	1.36367	0.261545
221526_x_at	par-3 partitioning defective 3 homolog (C. elegans)	PARD3	protein complex assembly /// cell cycle /// establishment and/or maintenance of cell polarity /// establishment and/or maintenance of cell polarity /// protein kinase C activation /// axonogenesis /// asymmetric cell division /// cell division	protein binding /// protein binding /// protein binding	tight junction /// tight junction /// membrane /// tight junction /// tight junction	Hs.131489	56288	ENSG00000148498	chr10	-4.8384	0.456156	0
221548_s_at	integrin-linked kinase-associated serine/threonine phosphatase 2C	ILKAP	protein amino acid dephosphorylation /// integrin-mediated signaling pathway	magnesium ion binding /// catalytic activity /// phosphoprotein phosphatase activity /// protein serine/threonine phosphatase activity /// kinase activity /// hydrolase activity /// metal ion binding	protein serine/threonine phosphatase complex	Hs.92033	80895	ENSG00000132323	chr2	-4.51843	0.635684	0.302733
221666_s_at	PYD and CARD domain containing	PYCARD	induction of apoptosis /// caspase activation /// cell cycle /// signal transduction /// regulation of apoptosis /// negative regulation of progression through cell cycle /// apoptosis	protein binding /// caspase activator activity /// protein binding	cytoplasm /// intracellular	Hs.499094	29108	ENSG00000103490	chr16	4.32269	3.57339	0.406848
221756_at	HGFL gene /// HGFL gene	MGC17330	---	---	---	Hs.26670	113791	ENSG00000100100		5.83672	2.50996	0
221881_s_at	chloride intracellular channel 4	CLIC4	ion transport /// chloride transport /// negative regulation of cell migration /// transport /// cell differentiation /// chloride transport	voltage-gated chloride channel activity /// protein binding /// ion channel activity /// voltage-gated ion channel activity /// chloride channel activity	membrane /// soluble fraction /// cytoplasm /// microvillus /// actin cytoskeleton	Hs.440544	120 /// 25932	ENSG00000169504	chr1	-4.42773	0.651488	0.302733
221935_s_at	AER61 glycosyltransferase	AER61	---	transferase activity	---	Hs.518059	285203	ENSG00000163378	chr3	-3.93774	0.451759	0.420647
221962_s_at	ubiquitin-conjugating enzyme E2H (UBC8 homolog, yeast)	UBE2H	ubiquitin cycle /// protein modification	ubiquitin-protein ligase activity /// ubiquitin-like activating enzyme activity /// ligase activity	---	Hs.344165	7328	ENSG00000186591	chr7	-8.41346	0.3574	0
221994_at	PDZ and LIM domain 5	PDLIM5	heart development	actin binding /// protein kinase C binding /// protein binding /// zinc ion binding /// receptor signaling complex scaffold activity /// actinin binding /// metal ion binding	membrane fraction /// cytosol	Hs.480311	10611	ENSG00000163110	chr4	-5.94538	0.191997	0
222064_s_at	hypothetical protein MGC2744	MGC2744	protein biosynthesis /// alanyl-tRNA aminoacylation	nucleotide binding /// aminoacyl-tRNA ligase activity /// alanine-tRNA ligase activity /// ATP binding /// ligase activity	---	Hs.317403	80755	ENSG00000108825	chr17	-4.30855	0.401305	0.302733
222138_s_at	WD repeat domain 13	WDR13	---	---	nucleus	Hs.521973	64743	ENSG00000101940	chrX	-4.95084	0.692552	0
222239_s_at	DEAD/H (Asp-Glu-Ala-Asp/His) box polypeptide 26	DDX26	---	peptidase activity /// helicase activity /// transmembrane receptor activity	ribonucleoprotein complex	Hs.439440	26512	ENSG00000102786	chr5	-6.59409	0.514068	0
31845_at	E74-like factor 4 (ets domain transcription factor)	ELF4	natural killer cell proliferation /// NK T cell proliferation /// transcription /// regulation of transcription, DNA-dependent /// positive regulation of transcription from RNA polymerase II promoter	transcription factor activity /// protein binding /// transcriptional activator activity /// DNA binding /// sequence-specific DNA binding	nucleus /// PML body	Hs.271940	2000	ENSG00000102034	chrX	4.63813	2.53406	0.261545
31874_at	growth arrest-specific 2 like 1	GAS2L1	cell cycle arrest	---	cytoskeleton	Hs.322852	10634	ENSG00000185340	chr22	4.06409	2.33839	0.420647
32625_at	natriuretic peptide receptor A/guanylate cyclase A (atrionatriuretic peptide receptor A)	NPR1	cGMP biosynthesis /// protein amino acid phosphorylation /// cell surface receptor linked signal transduction /// intracellular signaling cascade /// fluid secretion /// blood pressure regulation /// negative regulation of angiogenesis /// diuresis /// na	guanylate cyclase activity /// protein serine/threonine kinase activity /// protein-tyrosine kinase activity /// receptor activity /// ATP binding /// peptide receptor activity, G-protein coupled /// hormone binding /// protein kinase activity /// peptide	integral to plasma membrane /// membrane /// integral to membrane	Hs.490330	4881	ENSG00000169418	chr1	-4.46343	0.302128	0.302733
36030_at	HOM-TES-103 tumor antigen-like	HOM-TES-103	---	---	---	Hs.15243	25900	ENSG00000010295	chr12	4.40253	1.67652	0.261545
38671_at	plexin D1	PLXND1	development	receptor activity	membrane /// integral to membrane	Hs.301685	23129	ENSG00000004399	chr3	5.87407	3.26173	0
51176_at	cofactor required for Sp1 transcriptional activation, subunit 8, 34kDa	CRSP8	transcription /// regulation of transcription, DNA-dependent	protein binding	nucleus	Hs.374262	9442	ENSG00000160563	chr5	-4.5869	0.734723	0.302733
56256_at	SID1 transmembrane family, member 2	SIDT2	---	---	integral to membrane /// membrane	Hs.410977	51092	ENSG00000149577	chr11	3.98005	2.51791	0.420647
57715_at	family with sequence similarity 26, member B	FAM26B	---	---	integral to membrane /// membrane	Hs.241545	51063	ENSG00000138172	chr10	4.08654	1.67406	0.420647
