# Supplementary material for: Peripheral arterial occlusive disease: Global gene expression analyses suggest a major role for immune and inflammatory responses
Source: BMC Genomics. 2008 Aug 1;9:369. doi: 10.1186/1471-2164-9-369 (PMC2529314; doi:10.1186/1471-2164-9-369)
Supplement: Additional File 5 — Table 5. Immune-related genes in advanced lesions relative to normal femoral arteries, Affymetrix Probe Set ID, Gene Title, Gene Symbol, GO Biological Process, GO Molecular Function, GO Cellular Component, Unigene, Entrez Gene, Ensembl, Chromosome Number, Socre(d), Fold Change and q-value(%) which is the lowest FDR are listed in the table. [file 1471-2164-9-369-S5.xls]

## Sheet: Table 5
Probe Set ID	Gene Title	Gene Symbol	GO Biological Process Description	GO Molecular Function Description	GO Cellular Component Description	Unigene	Entrez Gene	Ensembl	Chromosome Number	Score(d)	Fold Change	q-value(%)
204446_s_at	arachidonate 5-lipoxygenase	ALOX5	electron transport /// inflammatory response /// leukotriene biosynthesis /// leukotriene metabolism /// leukotriene metabolism	arachidonate 5-lipoxygenase activity /// iron ion binding /// calcium ion binding /// protein binding /// lipoxygenase activity /// oxidoreductase activity /// arachidonate 5-lipoxygenase activity /// oxidoreductase activity, acting on single donors with	---	Hs.89499	240	ENSG00000012779	chr10	5.75939	10.0001	0
209906_at	complement component 3a receptor 1	C3AR1	cell motility /// chemotaxis /// smooth muscle contraction /// inflammatory response /// cellular defense response /// signal transduction /// G-protein coupled receptor protein signaling pathway /// elevation of cytosolic calcium ion concentration /// se	rhodopsin-like receptor activity /// phosphoinositide phospholipase C activity /// receptor activity /// complement component C3a receptor activity /// C3a anaphylatoxin receptor activity /// G-protein coupled receptor activity /// signal transducer activ	plasma membrane /// integral to plasma membrane /// membrane /// integral to membrane	Hs.527839	719	ENSG00000171860	chr12	4.82031	5.07011	0
209924_at	chemokine (C-C motif) ligand 18 (pulmonary and activation-regulated)	CCL18	chemotaxis /// inflammatory response /// signal transduction /// cell-cell signaling /// sensory perception /// response to biotic stimulus /// antimicrobial humoral response (sensu Vertebrata) /// chemotaxis /// immune response /// response to stimulus /	chemokine activity /// cytokine activity /// chemokine activity	extracellular space /// extracellular region	Hs.143961	6362	ENSG00000006074	chr17	4.42807	93.4455	0.261545
205098_at	chemokine (C-C motif) receptor 1	CCR1	chemotaxis /// inflammatory response /// cell adhesion /// G-protein signaling, coupled to cyclic nucleotide second messenger /// elevation of cytosolic calcium ion concentration /// cell-cell signaling /// cytokine and chemokine mediated signaling pathwa	rhodopsin-like receptor activity /// receptor activity /// protein binding /// C-C chemokine receptor activity /// signal transducer activity /// G-protein coupled receptor activity /// chemokine receptor activity	plasma membrane /// integral to plasma membrane /// membrane /// integral to membrane /// plasma membrane	Hs.301921	1230		chr3	4.1085	6.28258	0.420647
215049_x_at	CD163 antigen	CD163	antimicrobial humoral response (sensu Vertebrata)	scavenger receptor activity /// scavenger receptor activity /// scavenger receptor activity	membrane /// integral to plasma membrane /// extracellular region	Hs.504641	9332	ENSG00000177575	chr12	4.8322	9.61214	0
203416_at	CD53 antigen	CD53	signal transduction /// antimicrobial humoral response (sensu Vertebrata)	---	plasma membrane /// integral to plasma membrane /// membrane /// integral to membrane	Hs.443057	963	ENSG00000143119	chr1	4.42353	4.77014	0.261545
213800_at	complement factor H	CFH	immune response /// complement activation, alternative pathway /// innate immune response /// complement activation	---	extracellular space	Hs.363396	3075		chr1	4.76605	3.64278	0.261545
215388_s_at	complement factor H /// complement factor H-related 1	CFHL1	immune response /// complement activation, alternative pathway /// complement activation /// innate immune response	---	extracellular space /// extracellular space	Hs.154224	3075 /// 3078	ENSG00000000971 /// ENSG00000080910	chr1	5.10513	2.71833	0
209732_at	C-type lectin domain family 2, member B	CLEC2B	antimicrobial humoral response (sensu Vertebrata)	sugar binding /// sugar binding	integral to plasma membrane /// membrane /// integral to membrane	Hs.85201	9976	ENSG00000110852	chr12	4.50153	3.71129	0.261545
219947_at	C-type lectin domain family 4, member A	CLEC4A	immune response /// cell adhesion /// cell surface receptor linked signal transduction /// antimicrobial humoral response (sensu Vertebrata)	transmembrane receptor activity /// sugar binding	integral to plasma membrane /// membrane /// integral to membrane	Hs.504657	50856	ENSG00000111729	chr12	4.23683	4.0184	0.406848
205159_at	colony stimulating factor 2 receptor, beta, low-affinity (granulocyte-macrophage) /// colony stimulating factor 2 receptor, beta, low-affinity (granulocyte-macrophage)	CSF2RB	signal transduction /// respiratory gaseous exchange /// cytokine and chemokine mediated signaling pathway /// antimicrobial humoral response (sensu Vertebrata)	receptor activity /// interleukin-3 receptor activity /// interleukin-5 receptor activity /// receptor activity /// hematopoietin/interferon-class (D200-domain) cytokine receptor activity /// interleukin receptor activity	membrane /// granulocyte macrophage colony-stimulating factor receptor complex /// integral to membrane /// integral to plasma membrane /// integral to plasma membrane	Hs.285401	1439			4.33433	12.2456	0.261545
202901_x_at	cathepsin S	CTSS	proteolysis /// immune response /// proteolysis	cathepsin S activity /// cysteine-type endopeptidase activity /// cathepsin S activity /// peptidase activity /// cysteine-type peptidase activity /// hydrolase activity	extracellular region /// lysosome /// lysosome /// lysosome	Hs.181301	1520	ENSG00000163131	chr1	5.78657	4.41359	0
205898_at	chemokine (C-X3-C motif) receptor 1	CX3CR1	chemotaxis /// cellular defense response /// cell adhesion /// signal transduction /// G-protein coupled receptor protein signaling pathway /// G-protein coupled receptor protein signaling pathway /// response to wounding	rhodopsin-like receptor activity /// protein binding /// coreceptor activity /// C-X-C chemokine receptor activity /// signal transducer activity /// receptor activity /// G-protein coupled receptor activity /// chemokine receptor activity /// chemokine r	plasma membrane /// integral to plasma membrane /// membrane /// integral to membrane	Hs.78913	1524	ENSG00000168329	chr3	4.12366	3.57137	0.406848
204533_at	chemokine (C-X-C motif) ligand 10	CXCL10	cell motility /// chemotaxis /// inflammatory response /// cell surface receptor linked signal transduction /// cell-cell signaling /// muscle development /// sensory perception /// circulation /// positive regulation of cell proliferation /// chemotaxis	chemokine activity /// cAMP-dependent protein kinase regulator activity /// cytokine activity /// chemokine activity /// receptor binding	extracellular space /// soluble fraction /// extracellular region /// extracellular region	Hs.413924	3627	ENSG00000169245	chr4	4.12909	4.40371	0.406848
203666_at	chemokine (C-X-C motif) ligand 12 (stromal cell-derived factor 1)	CXCL12	calcium ion homeostasis /// chemotaxis /// inflammatory response /// cell adhesion /// signal transduction /// G-protein coupled receptor protein signaling pathway /// cell-cell signaling /// sensory perception /// circulation /// regulation of actin poly	chemokine activity /// growth factor activity /// cytokine activity /// chemokine activity /// signal transducer activity /// receptor binding	extracellular space /// extracellular region	Hs.522891	6387		chr10	5.81988	4.70913	0
214511_x_at	Fc fragment of IgG, high affinity Ia, receptor (CD64) /// Fc-gamma receptor I B2	FCGR1A	phagocytosis, engulfment /// immune response /// signal transduction /// immune response	receptor activity /// receptor signaling protein activity /// IgG binding /// immunoglobulin receptor activity	integral to plasma membrane /// membrane /// integral to membrane /// plasma membrane	Hs.534956	2209 /// 440607 /// 652758		chr1	5.16794	10.8557	0
214211_at	ferritin, heavy polypeptide 1	FTH1	iron ion transport /// intracellular sequestering of iron ion /// immune response /// cell proliferation /// negative regulation of cell proliferation /// iron ion homeostasis /// iron ion homeostasis	ferroxidase activity /// binding /// ferric iron binding /// oxidoreductase activity /// kinase binding /// metal ion binding /// protein binding /// iron ion binding /// iron ion binding	plasma membrane /// ferritin complex	Hs.558804	2495		chr11	5.40215	1.80729	0
211795_s_at	FYN binding protein (FYB-120/130)	FYB	protein amino acid phosphorylation /// NLS-bearing substrate import into nucleus /// immune response /// signal transduction /// protein kinase cascade /// carbohydrate metabolism	protein binding /// receptor binding /// xylose isomerase activity	nucleus /// nucleus /// actin cytoskeleton	Hs.370503	2533	ENSG00000082074	chr5	4.48549	5.89824	0.261545
201422_at	interferon, gamma-inducible protein 30	IFI30	immune response	oxidoreductase activity	extracellular region /// lysosome /// lysosome	Hs.14623	10437		chr19	4.03921	12.2894	0.420647
201642_at	interferon gamma receptor 2 (interferon gamma transducer 1)	IFNGR2	cell surface receptor linked signal transduction /// response to virus /// response to pathogenic bacteria	receptor activity /// hematopoietin/interferon-class (D200-domain) cytokine receptor activity /// interferon-gamma receptor activity	integral to plasma membrane /// membrane /// integral to membrane	Hs.517240	3460	ENSG00000159128	chr21	4.10259	1.96804	0.420647
209575_at	interleukin 10 receptor, beta	IL10RB	inflammatory response /// signal transduction /// blood coagulation /// immune response	receptor activity /// hematopoietin/interferon-class (D200-domain) cytokine receptor activity /// interleukin-10 receptor activity /// protein binding /// receptor activity	plasma membrane /// integral to membrane /// membrane /// integral to membrane /// interleukin-28 receptor complex	Hs.418291	3588	ENSG00000159113	chr21	4.08077	2.84843	0.420647
201587_s_at	interleukin-1 receptor-associated kinase 1	IRAK1	defense response /// signal transduction /// transmembrane receptor protein serine/threonine kinase signaling pathway /// activation of NF-kappaB-inducing kinase /// positive regulation of transcription /// protein amino acid autophosphorylation /// prote	nucleotide binding /// magnesium ion binding /// protein serine/threonine kinase activity /// NF-kappaB-inducing kinase activity /// protein-tyrosine kinase activity /// ATP binding /// transcriptional activator activity /// transferase activity /// prote	interleukin-1 receptor complex	Hs.522819	3654	ENSG00000184216	chrX	4.54606	2.60486	0.261545
204057_at	interferon regulatory factor 8 /// interferon regulatory factor 8	IRF8	negative regulation of transcription from RNA polymerase II promoter /// transcription /// regulation of transcription, DNA-dependent /// immune response /// immune response	RNA polymerase II transcription factor activity, enhancer binding /// DNA binding /// transcription factor activity	nucleus	Hs.137427	3394			4.09	4.23895	0.420647
210644_s_at	leukocyte-associated Ig-like receptor 1	LAIR1	---	receptor activity	---	Hs.467288	3903	ENSG00000167613	chr19	4.43742	7.55484	0.261545
206584_at	lymphocyte antigen 96	LY96(MD2)	inflammatory response /// cellular defense response /// cell surface receptor linked signal transduction /// antibacterial humoral response (sensu Vertebrata) /// immune response	coreceptor activity	plasma membrane	Hs.69328	23643	ENSG00000154589	chr8	4.05862	3.21267	0.420647
203414_at	monocyte to macrophage differentiation-associated	MMD	cytolysis	receptor activity /// receptor activity	membrane fraction /// integral to plasma membrane /// membrane /// integral to membrane	Hs.463483	23531	ENSG00000108960	chr17	4.43182	2.49819	0.261545
209124_at	myeloid differentiation primary response gene (88)	MYD88	inflammatory response /// cell surface receptor linked signal transduction /// positive regulation of I-kappaB kinase/NF-kappaB cascade /// signal transduction /// immune response /// signal transduction	signal transducer activity /// transmembrane receptor activity /// death receptor binding /// protein binding /// protein binding	membrane	Hs.82116	4615	ENSG00000172936	chr3	4.09307	2.74943	0.420647
204897_at	prostaglandin E receptor 4 (subtype EP4)	PTGER4	immune response /// signal transduction /// G-protein coupled receptor protein signaling pathway /// G-protein signaling, coupled to cAMP nucleotide second messenger	rhodopsin-like receptor activity /// receptor activity /// prostaglandin E receptor activity /// signal transducer activity /// G-protein coupled receptor activity /// prostaglandin receptor activity /// prostaglandin E receptor activity	integral to membrane /// membrane /// integral to membrane	Hs.199248	5734	ENSG00000171522	chr5	5.91115	3.77427	0
209875_s_at	secreted phosphoprotein 1 (osteopontin, bone sialoprotein I, early T-lymphocyte activation 1)	SPP1	ossification /// anti-apoptosis /// cell adhesion /// cell-matrix adhesion /// cell-cell signaling /// negative regulation of bone mineralization /// immune cell chemotaxis /// T-helper 1 type immune response /// positive regulation of T cell proliferatio	cytokine activity /// integrin binding /// protein binding /// growth factor activity /// cytokine activity	extracellular matrix (sensu Metazoa) /// extracellular space /// extracellular region	Hs.313	6696	ENSG00000118785	chr4	6.96163	35.0258	0
201998_at	ST6 beta-galactosamide alpha-2,6-sialyltranferase 1	ST6GAL1	protein amino acid glycosylation /// humoral immune response /// development /// oligosaccharide metabolism /// growth /// protein modification	beta-galactoside alpha-2,6-sialyltransferase activity /// beta-galactoside alpha-2,6-sialyltransferase activity /// sialyltransferase activity /// transferase activity /// transferase activity, transferring glycosyl groups	Golgi stack /// integral to membrane /// integral to Golgi membrane /// membrane /// integral to membrane	Hs.207459	6480	ENSG00000073849	chr3	4.24359	1.98758	0.406848
207540_s_at	spleen tyrosine kinase	SYK	protein complex assembly /// protein amino acid phosphorylation /// leukocyte adhesion /// integrin-mediated signaling pathway /// intracellular signaling cascade /// cell proliferation /// organ morphogenesis /// neutrophil chemotaxis /// protein amino a	nucleotide binding /// protein serine/threonine kinase activity /// non-membrane spanning protein tyrosine kinase activity /// integrin binding /// protein binding /// ATP binding /// transferase activity /// protein kinase activity /// protein-tyrosine k	cytoplasm /// T cell receptor complex	Hs.371720	6850	ENSG00000165025	chr9	5.09596	7.02818	0
201108_s_at	thrombospondin 1	THBS1	cell motility /// cell adhesion /// development /// nervous system development /// blood coagulation	endopeptidase inhibitor activity /// signal transducer activity /// structural molecule activity /// calcium ion binding /// protein binding /// heparin binding	extracellular region /// extracellular region	Hs.164226	7057	ENSG00000137801	chr15	5.64377	7.35104	0
213869_x_at	Thy-1 cell surface antigen	THY1	angiogenesis /// negative regulation of protein kinase activity /// cytoskeleton organization and biogenesis /// cell-cell adhesion /// negative regulation of cell migration /// negative regulation of apoptosis /// positive regulation of GTPase activity /	integrin binding /// protein binding /// Rho GTPase activator activity /// GPI anchor binding	plasma membrane /// integral to plasma membrane /// cytosol /// plasma membrane /// external side of plasma membrane /// growth cone /// lipid raft /// membrane /// lipid raft	Hs.134643	7070		chr11	5.43566	2.87889	0
213135_at	T-cell lymphoma invasion and metastasis 1	TIAM1	intracellular signaling cascade /// signal transduction /// regulation of Rho protein signal transduction	receptor signaling protein activity /// Rho guanyl-nucleotide exchange factor activity /// protein binding /// guanyl-nucleotide exchange factor activity	intracellular	Hs.517228	7074		chr21	4.63849	3.28183	0.261545
210176_at	toll-like receptor 1	TLR1	signal transduction /// activation of NF-kappaB-inducing kinase /// macrophage activation /// detection of triacylated bacterial lipoprotein /// positive regulation of tumor necrosis factor-alpha biosynthesis /// positive regulation of interleukin-6 biosy	transmembrane receptor activity /// triacylated lipoprotein binding /// receptor activity /// transmembrane receptor activity /// receptor activity	plasma membrane /// integral to plasma membrane /// phagocytic vesicle /// membrane /// integral to membrane /// membrane	Hs.111805	7096	ENSG00000174125	chr4	4.06041	6.81764	0.420647
220146_at	toll-like receptor 7	TLR7(low expression in normal tissues)	inflammatory response /// immune response	transmembrane receptor activity /// receptor activity	membrane /// integral to membrane	Hs.443036	51284	ENSG00000196664	chrX	4.9924	7.16288	0
202687_s_at	tumor necrosis factor (ligand) superfamily, member 10 /// tumor necrosis factor (ligand) superfamily, member 10	TNFSF10	apoptosis /// induction of apoptosis /// immune response /// signal transduction /// cell-cell signaling /// positive regulation of I-kappaB kinase/NF-kappaB cascade	tumor necrosis factor receptor binding /// metal ion binding /// signal transducer activity /// cytokine activity /// zinc ion binding /// receptor binding	extracellular space /// soluble fraction /// integral to plasma membrane /// membrane /// integral to membrane	Hs.478275	8743	ENSG00000121858		4.31348	3.32646	0.406848
