# Supplementary material for: Peripheral arterial occlusive disease: Global gene expression analyses suggest a major role for immune and inflammatory responses
Source: BMC Genomics. 2008 Aug 1;9:369. doi: 10.1186/1471-2164-9-369 (PMC2529314; doi:10.1186/1471-2164-9-369)
Supplement: Additional File 7 — Table 7. 68 commonly up-regulated genes in intermediate lesions and advanced lesions, Affymetrix Probe Set ID, Gene Title, Gene Symbol, GO Biological Process, GO Molecular Function, GO Cellular Component, Unigene, Entrez Gene, Ensembl, Chromosome Number, Socre(d), Fold Change and q-value(%) which is the lowest FDR are listed in the table. [file 1471-2164-9-369-S7.xls]

## Sheet: Table 7
Probe Set ID	Gene Title	Gene Symbol	GO Biological Process Description	GO Molecular Function Description	GO Cellular Component Description	Unigene	Entrez Gene	Ensembl	Chromosome Number	Score(d) in intermediate lesions	Fold Change in intermediate lesions	q-value(%) in intermediate lesions	Score(d) in advanced lesions	Fold Change in advanced lesions	q-value(%) in advanced lesions
201786_s_at	adenosine deaminase, RNA-specific	ADAR	mRNA processing /// RNA editing /// antimicrobial humoral response (sensu Vertebrata) /// base conversion or substitution editing /// RNA processing	DNA binding /// double-stranded RNA binding /// double-stranded RNA adenosine deaminase activity /// hydrolase activity /// metal ion binding /// double-stranded RNA adenosine deaminase activity /// RNA binding /// double-stranded RNA adenosine deaminase	nucleus /// cytoplasm /// intracellular /// nucleus	Hs.12341	103	ENSG00000160710	chr1	4.93991	1.66456	0	4.96092	1.66108	0
204446_s_at	arachidonate 5-lipoxygenase	ALOX5	electron transport /// inflammatory response /// leukotriene biosynthesis /// leukotriene metabolism /// leukotriene metabolism	arachidonate 5-lipoxygenase activity /// iron ion binding /// calcium ion binding /// protein binding /// lipoxygenase activity /// oxidoreductase activity /// arachidonate 5-lipoxygenase activity /// oxidoreductase activity, acting on single donors with	---	Hs.89499	240	ENSG00000012779	chr10	5.78989	7.28037	0	5.75939	10.0001	0
203381_s_at/203382_s_at	apolipoprotein E	APOE	response to reactive oxygen species /// lipid transport /// induction of apoptosis /// cytoskeleton organization and biogenesis /// synaptic transmission, cholinergic /// learning and/or memory /// circulation /// regulation of axon extension /// lipoprot	beta-amyloid binding /// lipid transporter activity /// heparin binding /// lipid binding /// antioxidant activity /// tau protein binding /// apolipoprotein E receptor binding /// protein binding /// lipid binding /// heparin binding /// phospholipid bin	cytoplasm /// chylomicron /// extracellular region /// extracellular region /// extracellular region	Hs.515465	348	ENSG00000130203	chr19	3.91794	20.9934	0.425223	3.95879	30.8918	0.420647
201288_at	Rho GDP dissociation inhibitor (GDI) beta	ARHGDIB	immune response /// negative regulation of cell adhesion /// Rho protein signal transduction /// development /// actin cytoskeleton organization and biogenesis /// cell motility	Rho GDP-dissociation inhibitor activity /// GTPase activator activity /// Rho GDP-dissociation inhibitor activity	cytoplasm /// cytoplasmic membrane-bound vesicle /// cytoplasm /// cytoskeleton	Hs.504877	397	ENSG00000111348	chr12	5.37179	1.7773	0	4.33286	2.21806	0.261545
202207_at	ADP-ribosylation factor-like 7	ARL7	intracellular protein transport /// small GTPase mediated signal transduction /// rRNA processing /// ribosome biogenesis	nucleotide binding /// GTPase activity /// GTP binding	nucleus /// intracellular /// nucleus	Hs.111554	10123		chr2	4.78638	8.29202	0	4.293	10.2529	0.406848
219563_at	chromosome 14 open reading frame 139	C14orf139	---	---	---	Hs.41502	79686		chr14	4.87721	2.32789	0	4.66763	2.54399	0.261545
209906_at	complement component 3a receptor 1	C3AR1	cell motility /// chemotaxis /// smooth muscle contraction /// inflammatory response /// cellular defense response /// signal transduction /// G-protein coupled receptor protein signaling pathway /// elevation of cytosolic calcium ion concentration /// se	rhodopsin-like receptor activity /// phosphoinositide phospholipase C activity /// receptor activity /// complement component C3a receptor activity /// C3a anaphylatoxin receptor activity /// G-protein coupled receptor activity /// signal transducer activ	plasma membrane /// integral to plasma membrane /// membrane /// integral to membrane	Hs.527839	719	ENSG00000171860	chr12	4.5693	5.02369	0.219784	4.82031	5.07011	0
201850_at	capping protein (actin filament), gelsolin-like	CAPG	protein complex assembly /// response to pest, pathogen or parasite /// barbed-end actin filament capping /// barbed-end actin filament capping	actin binding	nucleus /// F-actin capping protein complex	Hs.516155	822	ENSG00000042493	chr2	5.18412	23.4931	0	4.67802	26.955	0.261545
213373_s_at	caspase 8, apoptosis-related cysteine peptidase	CASP8	proteolysis /// apoptotic program /// regulation of apoptosis /// positive regulation of I-kappaB kinase/NF-kappaB cascade /// proteolysis /// proteolysis /// apoptosis	signal transducer activity /// cysteine-type peptidase activity /// caspase activity /// identical protein binding /// protein binding /// protein binding /// peptidase activity /// cysteine-type peptidase activity /// hydrolase activity /// caspase activ	mitochondrion /// cytoskeleton	Hs.558304	841	ENSG00000064012	chr2	4.06304	3.04224	0.331017	5.72557	3.45704	0
32128_at/209924_at	chemokine (C-C motif) ligand 18 (pulmonary and activation-regulated)	CCL18	chemotaxis /// inflammatory response /// signal transduction /// cell-cell signaling /// sensory perception /// response to biotic stimulus /// antimicrobial humoral response (sensu Vertebrata) /// chemotaxis /// immune response /// response to stimulus /	chemokine activity /// cytokine activity /// chemokine activity	extracellular space /// extracellular region	Hs.143961	6362	ENSG00000006074	chr17	4.40334	32.933	0.219784	4.42807	93.4455	0.261545
205098_at	chemokine (C-C motif) receptor 1	CCR1	chemotaxis /// inflammatory response /// cell adhesion /// G-protein signaling, coupled to cyclic nucleotide second messenger /// elevation of cytosolic calcium ion concentration /// cell-cell signaling /// cytokine and chemokine mediated signaling pathwa	rhodopsin-like receptor activity /// receptor activity /// protein binding /// C-C chemokine receptor activity /// signal transducer activity /// G-protein coupled receptor activity /// chemokine receptor activity	plasma membrane /// integral to plasma membrane /// membrane /// integral to membrane /// plasma membrane	Hs.301921	1230		chr3	4.15914	5.81537	0.331017	4.1085	6.28258	0.420647
215049_x_at	CD163 antigen	CD163	antimicrobial humoral response (sensu Vertebrata)	scavenger receptor activity /// scavenger receptor activity /// scavenger receptor activity	membrane /// integral to plasma membrane /// extracellular region	Hs.504641	9332	ENSG00000177575	chr12	4.2031	7.38323	0.219784	4.8322	9.61214	0
203416_at	CD53 antigen	CD53	signal transduction /// antimicrobial humoral response (sensu Vertebrata)	---	plasma membrane /// integral to plasma membrane /// membrane /// integral to membrane	Hs.443057	963	ENSG00000143119	chr1	4.71093	4.38545	0	4.42353	4.77014	0.261545
219505_at	cat eye syndrome chromosome region, candidate 1	CECR1	development /// purine ribonucleoside monophosphate biosynthesis	growth factor activity /// hydrolase activity /// deaminase activity	---	Hs.170310	51816	ENSG00000093072	chr22	4.23486	10.1004	0.219784	4.58352	9.21328	0.261545
213800_at	complement factor H	CFH	immune response /// complement activation, alternative pathway /// innate immune response /// complement activation	---	extracellular space	Hs.363396	3075		chr1	4.48397	2.9069	0.219784	4.76605	3.64278	0.261545
209732_at	C-type lectin domain family 2, member B	CLEC2B	antimicrobial humoral response (sensu Vertebrata)	sugar binding /// sugar binding	integral to plasma membrane /// membrane /// integral to membrane	Hs.85201	9976	ENSG00000110852	chr12	4.01924	2.57722	0.331017	4.50153	3.71129	0.261545
219947_at	C-type lectin domain family 4, member A	CLEC4A	immune response /// cell adhesion /// cell surface receptor linked signal transduction /// antimicrobial humoral response (sensu Vertebrata)	transmembrane receptor activity /// sugar binding	integral to plasma membrane /// membrane /// integral to membrane	Hs.504657	50856	ENSG00000111729	chr12	3.9354	2.67287	0.331017	4.23683	4.0184	0.406848
205159_at	colony stimulating factor 2 receptor, beta, low-affinity (granulocyte-macrophage) /// colony stimulating factor 2 receptor, beta, low-affinity (granulocyte-macrophage)	CSF2RB	signal transduction /// respiratory gaseous exchange /// cytokine and chemokine mediated signaling pathway /// antimicrobial humoral response (sensu Vertebrata)	receptor activity /// interleukin-3 receptor activity /// interleukin-5 receptor activity /// receptor activity /// hematopoietin/interferon-class (D200-domain) cytokine receptor activity /// interleukin receptor activity	membrane /// granulocyte macrophage colony-stimulating factor receptor complex /// integral to membrane /// integral to plasma membrane /// integral to plasma membrane	Hs.285401	1439			4.04028	9.56066	0.331017	4.33433	12.2456	0.261545
203445_s_at	CTD (carboxy-terminal domain, RNA polymerase II, polypeptide A) small phosphatase 2	CTDSP2	---	phosphoprotein phosphatase activity /// hydrolase activity /// phosphoric monoester hydrolase activity	soluble fraction /// nucleus	Hs.524530	10106		chr7	5.07312	1.53657	0	6.03941	1.74473	0
213274_s_at/200839_s_at	cathepsin B	CTSB	proteolysis /// proteolysis /// regulation of enzyme activity /// regulation of apoptosis	cathepsin B activity /// cysteine-type endopeptidase activity /// cathepsin B activity /// peptidase activity /// cysteine-type peptidase activity /// hydrolase activity	intracellular /// lysosome /// lysosome	Hs.520898	1508		chr8	4.02532	11.159	0.331017	4.01197	4.15035	0.420647
202902_s_at/202901_x_at	cathepsin S	CTSS	proteolysis /// immune response /// proteolysis	cathepsin S activity /// cysteine-type endopeptidase activity /// cathepsin S activity /// peptidase activity /// cysteine-type peptidase activity /// hydrolase activity	extracellular region /// lysosome /// lysosome /// lysosome	Hs.181301	1520	ENSG00000163131	chr1	5.09667	10.3379	0	5.78657	4.41359	0
203666_at202901_x_at	chemokine (C-X-C motif) ligand 12 (stromal cell-derived factor 1)	CXCL12	calcium ion homeostasis /// chemotaxis /// inflammatory response /// cell adhesion /// signal transduction /// G-protein coupled receptor protein signaling pathway /// cell-cell signaling /// sensory perception /// circulation /// regulation of actin poly	chemokine activity /// growth factor activity /// cytokine activity /// chemokine activity /// signal transducer activity /// receptor binding	extracellular space /// extracellular region	Hs.522891	6387		chr10	3.89437	4.35332	0.425223	5.81988	4.70913	0
201280_s_at	disabled homolog 2, mitogen-responsive phosphoprotein (Drosophila)	DAB2	cell proliferation	---	---	Hs.481980	1601	ENSG00000153071	chr5	4.94695	2.76484	0	6.16051	3.2726	0
31845_at	E74-like factor 4 (ets domain transcription factor)	ELF4	natural killer cell proliferation /// NK T cell proliferation /// transcription /// regulation of transcription, DNA-dependent /// positive regulation of transcription from RNA polymerase II promoter	transcription factor activity /// protein binding /// transcriptional activator activity /// DNA binding /// sequence-specific DNA binding	nucleus /// PML body	Hs.271940	2000	ENSG00000102034	chrX	4.1654	2.59641	0.331017	4.63813	2.53406	0.261545
204774_at	ecotropic viral integration site 2A	EVI2A	---	transmembrane receptor activity	integral to membrane /// membrane	Hs.553491	2123	ENSG00000126860	chr17	4.37387	3.61654	0.219784	5.11608	5.12077	0
211742_s_at	ecotropic viral integration site 2B /// ecotropic viral integration site 2B	EVI2B	---	---	integral to plasma membrane	Hs.5509	2124	ENSG00000185862	chr17	4.32522	5.5817	0.219784	4.74392	7.10593	0.261545
217916_s_at	family with sequence similarity 49, member B	FAM49B	---	---	---	Hs.492869	51571	ENSG00000153310	chr8	3.89537	1.77993	0.425223	4.21453	2.03673	0.406848
214511_x_at	Fc fragment of IgG, high affinity Ia, receptor (CD64) /// Fc-gamma receptor I B2	FCGR1A	phagocytosis, engulfment /// immune response /// signal transduction /// immune response	receptor activity /// receptor signaling protein activity /// IgG binding /// immunoglobulin receptor activity	integral to plasma membrane /// membrane /// integral to membrane /// plasma membrane	Hs.534956			chr1	6.57013	6.46411	0	5.16794	10.8557	0
218802_at	hypothetical protein FLJ20647	FLJ20647	---	---	---	Hs.234149	55013	ENSG00000005059	chr4	4.04159	3.18703	0.331017	5.18808	3.29639	0
211795_s_at	FYN binding protein (FYB-120/130)	FYB	protein amino acid phosphorylation /// NLS-bearing substrate import into nucleus /// immune response /// signal transduction /// protein kinase cascade /// carbohydrate metabolism	protein binding /// receptor binding /// xylose isomerase activity	nucleus /// nucleus /// actin cytoskeleton	Hs.370503	2533	ENSG00000082074	chr5	5.6426	4.53504	0	4.48549	5.89824	0.261545
206662_at	glutaredoxin (thioltransferase)	GLRX	electron transport /// cell redox homeostasis /// transport	electron transporter activity /// glutathione disulfide oxidoreductase activity	---	Hs.28988	2745		chr14	5.41829	1.58615	0	4.42674	1.78588	0.261545
214414_x_at	hemoglobin, alpha 2 /// hemoglobin, alpha 2	HBA2	transport /// oxygen transport	oxygen transporter activity /// binding /// iron ion binding /// oxygen binding /// heme binding /// metal ion binding	hemoglobin complex	Hs.398636	3040	ENSG00000188536	chr16	4.48739	3.02304	0.219784	4.66539	3.07553	0.261545
211696_x_at	hemoglobin, beta /// hemoglobin, beta	HBB	transport /// oxygen transport /// oxygen transport /// oxygen transport /// nitric oxide transport /// positive regulation of nitric oxide biosynthesis	protein binding /// selenium binding /// oxygen binding /// hemoglobin binding /// oxygen transporter activity /// binding /// iron ion binding /// oxygen binding /// heme binding /// metal ion binding /// oxygen transporter activity	hemoglobin complex /// hemoglobin complex /// hemoglobin complex	Hs.523443	3043	ENSG00000188170	chr11	4.35019	3.74655	0.219784	4.89953	3.73871	0
202957_at	hematopoietic cell-specific Lyn substrate 1	HCLS1	regulation of transcription, DNA-dependent /// intracellular signaling cascade	transcription factor activity /// DNA binding	DNA-directed RNA polymerase II, core complex	Hs.14601	3059	ENSG00000180353	chr3	6.73305	2.90532	0	4.06875	3.70729	0.420647
201422_at	interferon, gamma-inducible protein 30	IFI30	immune response	oxidoreductase activity	extracellular region /// lysosome /// lysosome	Hs.14623	10437		chr19	5.27771	10.5715	0	4.03921	12.2894	0.420647
204057_at	interferon regulatory factor 8 /// interferon regulatory factor 8	IRF8	negative regulation of transcription from RNA polymerase II promoter /// transcription /// regulation of transcription, DNA-dependent /// immune response /// immune response	RNA polymerase II transcription factor activity, enhancer binding /// DNA binding /// transcription factor activity	nucleus	Hs.137427	3394			3.91332	3.09621	0.425223	4.09	4.23895	0.420647
213416_at	integrin, alpha 4 (antigen CD49D, alpha 4 subunit of VLA-4 receptor)	ITGA4	cell adhesion /// cell-matrix adhesion /// integrin-mediated signaling pathway	receptor activity /// calcium ion binding /// protein binding /// identical protein binding	integrin complex /// integral to membrane /// membrane	Hs.555880	3676		chr2	5.04704	3.82778	0	4.23435	4.57366	0.406848
212796_s_at	KIAA1055 protein	KIAA1055	---	---	---	Hs.449783	23102	ENSG00000167202	chr15	4.27295	1.41662	0.219784	4.86848	1.53191	0
212942_s_at	KIAA1199	KIAA1199	sensory perception of sound	---	---	Hs.459088	57214	ENSG00000103888	chr15	5.41847	27.1525	0	4.29488	23.4098	0.406848
210644_s_at	leukocyte-associated Ig-like receptor 1	LAIR1	---	receptor activity	---	Hs.467288	3903	ENSG00000167613	chr19	3.98467	6.14585	0.331017	4.43742	7.55484	0.261545
201720_s_at	lysosomal associated multispanning membrane protein 5	LAPTM5	---	---	lysosome /// integral to plasma membrane /// lysosome /// membrane /// integral to membrane	Hs.371021	7805	ENSG00000162511	chr1	4.98493	6.75728	0	4.99837	8.30332	0
208885_at	lymphocyte cytosolic protein 1 (L-plastin)	LCP1	---	actin binding /// actin binding /// calcium ion binding /// calcium ion binding /// protein binding	cytosol /// cytoplasm	Hs.381099	3936	ENSG00000136167	chr13	5.00714	4.54624	0	4.07934	4.73936	0.420647
205011_at	loss of heterozygosity, 11, chromosomal region 2, gene A	LOH11CR2A	cell cycle /// negative regulation of progression through cell cycle	---	---	Hs.152944	4013	ENSG00000110002	chr11	4.97579	1.83147	0	4.02602	1.49275	0.420647
216250_s_at	leupaxin	LPXN	protein complex assembly /// cell adhesion /// signal transduction	zinc ion binding /// metal ion binding	cytoplasm	Hs.125474	9404	ENSG00000110031	chr18	4.50078	10.1732	0.219784	4.40043	8.47145	0.261545
202626_s_at	v-yes-1 Yamaguchi sarcoma viral related oncogene homolog /// v-yes-1 Yamaguchi sarcoma viral related oncogene homolog	LYN	protein amino acid phosphorylation /// intracellular signaling cascade /// protein amino acid phosphorylation /// signal transduction	nucleotide binding /// protein serine/threonine kinase activity /// receptor signaling protein tyrosine kinase activity /// protein binding /// ATP binding /// transferase activity /// protein kinase activity /// protein-tyrosine kinase activity /// kinas	---	Hs.491767	4067	ENSG00000147507		5.98412	4.72403	0	4.0083	5.58388	0.420647
218559_s_at	v-maf musculoaponeurotic fibrosarcoma oncogene homolog B (avian)	MAFB	transcription /// regulation of transcription, DNA-dependent /// sensory organ development	DNA binding /// sequence-specific DNA binding /// protein dimerization activity	nucleus /// nucleus	Hs.169487	9935		chr20	4.3121	2.84126	0.219784	6.84704	4.62546	0
206571_s_at	mitogen-activated protein kinase kinase kinase kinase 4	MAP4K4	protein amino acid phosphorylation /// protein amino acid phosphorylation /// response to stress /// protein kinase cascade	nucleotide binding /// protein serine/threonine kinase activity /// protein serine/threonine kinase activity /// protein-tyrosine kinase activity /// small GTPase regulator activity /// ATP binding /// ATP binding /// transferase activity /// protein kina	---	Hs.431550	9448		chr2	7.95605	2.03494	0	5.05295	2.73119	0
201670_s_at/201669_s_at	myristoylated alanine-rich protein kinase C substrate	MARCKS	cell motility	calmodulin binding /// actin filament binding /// actin binding /// calmodulin binding	plasma membrane /// actin cytoskeleton /// membrane	Hs.519909	4082	ENSG00000155130	chr6	5.48619	2.7785	0	5.09542	3.11601	0
221756_at	HGFL gene /// HGFL gene	MGC17330	---	---	---	Hs.26670	113791	ENSG00000100100		4.27601	2.20839	0.219784	5.83672	2.50996	0
213241_at	plexin C1	PLXNC1	development /// cell adhesion	receptor activity /// receptor binding	membrane /// plasma membrane /// integral to membrane	Hs.554795	10154		chr12	5.05411	6.70673	0	4.55368	8.415	0.261545
38671_at	plexin D1	PLXND1	development	receptor activity	membrane /// integral to membrane	Hs.301685	23129	ENSG00000004399	chr3	6.23204	2.84933	0	5.87407	3.26173	0
204436_at	PH domain-containing protein	pp9099	---	---	---	Hs.458575	80301	ENSG00000169094	chr15	5.40195	2.26165	0	4.08705	2.20149	0.420647
204897_at	prostaglandin E receptor 4 (subtype EP4)	PTGER4	immune response /// signal transduction /// G-protein coupled receptor protein signaling pathway /// G-protein signaling, coupled to cAMP nucleotide second messenger	rhodopsin-like receptor activity /// receptor activity /// prostaglandin E receptor activity /// signal transducer activity /// G-protein coupled receptor activity /// prostaglandin receptor activity /// prostaglandin E receptor activity	integral to membrane /// membrane /// integral to membrane	Hs.199248	5734	ENSG00000171522	chr5	5.07204	3.98272	0	5.91115	3.77427	0
213923_at	RAP2B, member of RAS oncogene family	RAP2B	small GTPase mediated signal transduction /// protein transport	nucleotide binding /// GTP binding	intracellular /// membrane	Hs.98643	5912	ENSG00000181467	chr3	4.47236	2.07438	0.219784	4.71574	2.75457	0.261545
218243_at	RUN and FYVE domain containing 1	RUFY1	---	protein binding /// zinc ion binding /// metal ion binding	---	Hs.306769	80230	ENSG00000176783	chr5	3.92382	1.4473	0.425223	5.07262	1.53348	0
209360_s_at	runt-related transcription factor 1 (acute myeloid leukemia 1; aml1 oncogene)	RUNX1	transcription /// regulation of transcription, DNA-dependent /// development /// positive regulation of transcription from RNA polymerase II promoter /// regulation of transcription, DNA-dependent	transcription factor activity /// protein binding /// ATP binding /// transcriptional activator activity /// DNA binding /// transcription factor activity /// ATP binding /// DNA binding	nucleus /// nucleus	Hs.149261	861	ENSG00000159216	chr21	4.1086	2.51494	0.331017	4.57309	2.7235	0.261545
56256_at	SID1 transmembrane family, member 2	SIDT2	---	---	integral to membrane /// membrane	Hs.410977	51092	ENSG00000149577	chr11	4.52806	1.89538	0.219784	3.98005	2.51791	0.420647
203761_at	Src-like-adaptor /// Src-like-adaptor	SLA	intracellular signaling cascade	SH3/SH2 adaptor activity	---	Hs.75367	6503			4.06028	2.34272	0.331017	4.32413	2.70853	0.406848
209875_s_at	secreted phosphoprotein 1 (osteopontin, bone sialoprotein I, early T-lymphocyte activation 1)	SPP1	ossification /// anti-apoptosis /// cell adhesion /// cell-matrix adhesion /// cell-cell signaling /// negative regulation of bone mineralization /// immune cell chemotaxis /// T-helper 1 type immune response /// positive regulation of T cell proliferatio	cytokine activity /// integrin binding /// protein binding /// growth factor activity /// cytokine activity	extracellular matrix (sensu Metazoa) /// extracellular space /// extracellular region	Hs.313	6696	ENSG00000118785	chr4	4.65232	34.1538	0.219784	6.96163	35.0258	0
201998_at	ST6 beta-galactosamide alpha-2,6-sialyltranferase 1	ST6GAL1	protein amino acid glycosylation /// humoral immune response /// development /// oligosaccharide metabolism /// growth /// protein modification	beta-galactoside alpha-2,6-sialyltransferase activity /// beta-galactoside alpha-2,6-sialyltransferase activity /// sialyltransferase activity /// transferase activity /// transferase activity, transferring glycosyl groups	Golgi stack /// integral to membrane /// integral to Golgi membrane /// membrane /// integral to membrane	Hs.207459	6480	ENSG00000073849	chr3	4.1879	1.53962	0.219784	4.24359	1.98758	0.406848
208855_s_at	serine/threonine kinase 24 (STE20 homolog, yeast)	STK24	protein amino acid phosphorylation /// signal transduction	nucleotide binding /// protein serine/threonine kinase activity /// protein-tyrosine kinase activity /// ATP binding /// kinase activity /// transferase activity /// protein kinase activity /// protein kinase activity	---	Hs.403917	8428	ENSG00000102572	chr13	3.84396	1.25645	0.425223	5.5285	1.34287	0
207540_s_at	spleen tyrosine kinase	SYK	protein complex assembly /// protein amino acid phosphorylation /// leukocyte adhesion /// integrin-mediated signaling pathway /// intracellular signaling cascade /// cell proliferation /// organ morphogenesis /// neutrophil chemotaxis /// protein amino a	nucleotide binding /// protein serine/threonine kinase activity /// non-membrane spanning protein tyrosine kinase activity /// integrin binding /// protein binding /// ATP binding /// transferase activity /// protein kinase activity /// protein-tyrosine k	cytoplasm /// T cell receptor complex	Hs.371720	6850	ENSG00000165025	chr9	5.28606	6.6321	0	5.09596	7.02818	0
201108_s_at	thrombospondin 1	THBS1	cell motility /// cell adhesion /// development /// nervous system development /// blood coagulation	endopeptidase inhibitor activity /// signal transducer activity /// structural molecule activity /// calcium ion binding /// protein binding /// heparin binding	extracellular region /// extracellular region	Hs.164226	7057	ENSG00000137801	chr15	4.67555	4.57499	0.219784	5.64377	7.35104	0
220146_at	toll-like receptor 7	TLR7	inflammatory response /// immune response	transmembrane receptor activity /// receptor activity	membrane /// integral to membrane	Hs.443036	51284	ENSG00000196664	chrX	6.13729	5.03849	0	4.9924	7.16288	0
200743_s_at	tripeptidyl peptidase I	TPP1	proteolysis /// lipid metabolism /// nervous system development	serine-type endopeptidase activity /// peptidase activity /// tripeptidyl-peptidase I activity /// peptidase activity /// hydrolase activity	lysosome /// lysosome	Hs.523454	1200	ENSG00000166340	chr11	4.76769	3.43446	0	4.81098	3.46276	0
208998_at	uncoupling protein 2 (mitochondrial, proton carrier)	UCP2	transport /// mitochondrial transport /// proton transport /// transport	transporter activity /// binding	membrane fraction /// mitochondrion /// mitochondrial inner membrane /// integral to membrane /// mitochondrial inner membrane /// membrane	Hs.80658	7351	ENSG00000175567	chr11	5.95993	5.3031	0	4.32972	6.81088	0.406848
204787_at	V-set and immunoglobulin domain containing 4	VSIG4	---	---	integral to membrane /// membrane	Hs.8904	11326	ENSG00000155659	chrX	4.37818	4.02741	0.219784	5.07549	4.89628	0
215388_s_at	complement factor H /// complement factor H-related 1	CFHL1	immune response /// complement activation, alternative pathway /// complement activation /// innate immune response	---	extracellular space /// extracellular space	Hs.154224	3075 /// 3078	ENSG00000000971 /// ENSG00000080910	chr1	4.59379	2.46411	0.219784	5.10513	2.71833	0
