# Supplementary material for: Peripheral arterial occlusive disease: Global gene expression analyses suggest a major role for immune and inflammatory responses
Source: BMC Genomics. 2008 Aug 1;9:369. doi: 10.1186/1471-2164-9-369 (PMC2529314; doi:10.1186/1471-2164-9-369)
Supplement: Additional File 8 — Table 8. 614 differentially expressed genes in disease progression. Affymetrix Probe Set ID, Cluster ID, Gene Title, Gene Symbol, GO Biological Process, GO Molecular Function, GO Cellular Component, Unigene, Entrez Gene, Ensembl, Chromosome Number, Socre(d), Contrast which is the standardized mean difference between the gene's expression in that class versus its overall mean expression, and q-value(%)which is the lowest FDR are listed. In the table, contrast1, 2 and 3 represent the standardized mean difference in normal femoral arteries, intermediate lesions, and advanced lesions, respectively. [file 1471-2164-9-369-S8.xls]

## Sheet: Table 8
Probe Set ID	Cluster	Gene Title	Gene Symbol	GO Biological Process Description	GO Molecular Function Description	GO Cellular Component Description	Unigene	Entrez Gene	Ensembl	Chromosome Number	Score(d)	contrast-1	contrast-2	contrast-3	q-value(%)
1405_i_at	Class Ⅰ	chemokine (C-C motif) ligand 5	CCL5	calcium ion homeostasis /// exocytosis /// cell motility /// chemotaxis /// inflammatory response /// cellular defense response /// response to oxidative stress /// cell adhesion /// signal transduction /// cell-cell signaling /// sensory perception /// r	chemokine activity /// cytokine activity /// chemokine activity /// signal transducer activity /// receptor binding	extracellular space /// extracellular region	Hs.514821	6352	ENSG00000161570	chr17	1.35528	-2.45531	-0.289123	1.10406	0.370815
200743_s_at	Class Ⅰ	tripeptidyl peptidase I	TPP1	proteolysis /// lipid metabolism /// nervous system development	serine-type endopeptidase activity /// peptidase activity /// tripeptidyl-peptidase I activity /// peptidase activity /// hydrolase activity	lysosome /// lysosome	Hs.523454	1200	ENSG00000166340	chr11	1.60191	-3.35485	0.628366	0.704443	0.143772
200872_at	Class Ⅰ	S100 calcium binding protein A10 (annexin II ligand, calpactin I, light polypeptide (p11))	S100A10	---	calcium ion binding	---	Hs.143873	6281	ENSG00000197747	chr1	1.38539	-2.86171	0.236468	0.836242	0.370815
201109_s_at	Class Ⅰ	thrombospondin 1	THBS1	cell motility /// cell adhesion /// development /// nervous system development /// blood coagulation	endopeptidase inhibitor activity /// signal transducer activity /// structural molecule activity /// calcium ion binding /// protein binding /// heparin binding	extracellular region /// extracellular region	Hs.164226	7057	ENSG00000137801	chr15	1.33944	-2.7885	0.5844	0.536722	0.370815
201253_s_at	Class Ⅰ	CDP-diacylglycerol--inositol 3-phosphatidyltransferase (phosphatidylinositol synthase)	CDIPT	phospholipid biosynthesis	magnesium ion binding /// CDP-diacylglycerol-inositol 3-phosphatidyltransferase activity /// phosphatidylinositol transporter activity /// transferase activity /// manganese ion binding	endoplasmic reticulum /// integral to membrane /// membrane	Hs.121549	10423	ENSG00000103502	chr16	1.36002	-2.62739	-0.210852	1.10402	0.370815
201278_at	Class Ⅰ	Disabled homolog 2, mitogen-responsive phosphoprotein (Drosophila)	DAB2	cell proliferation	---	---	Hs.481980	1601		chr5	1.45223	-3.00413	0.315715	0.824842	0.333131
201288_at	Class Ⅰ	Rho GDP dissociation inhibitor (GDI) beta	ARHGDIB	immune response /// negative regulation of cell adhesion /// Rho protein signal transduction /// development /// actin cytoskeleton organization and biogenesis /// cell motility	Rho GDP-dissociation inhibitor activity /// GTPase activator activity /// Rho GDP-dissociation inhibitor activity	cytoplasm /// cytoplasmic membrane-bound vesicle /// cytoplasm /// cytoskeleton	Hs.504877	397	ENSG00000111348	chr12	1.73064	-3.50524	0.127353	1.15181	0
201342_at	Class Ⅰ	small nuclear ribonucleoprotein polypeptide C	SNRPC	RNA splicing	nucleic acid binding /// RNA binding /// zinc ion binding /// metal ion binding	nucleus /// snRNP U1 /// ribonucleoprotein complex /// small nuclear ribonucleoprotein complex	Hs.1063	6631	ENSG00000124562	chr5	1.56593	0.0132632	-1.89376	1.48322	0.143772
201422_at	Class Ⅰ	interferon, gamma-inducible protein 30	IFI30	immune response	oxidoreductase activity	extracellular region /// lysosome /// lysosome	Hs.14623	10437		chr19	1.51915	-3.15947	0.699616	0.578683	0.143772
201487_at	Class Ⅰ	cathepsin C	CTSC	proteolysis /// immune response /// proteolysis	cysteine-type endopeptidase activity /// dipeptidyl-peptidase I activity /// peptidase activity /// cysteine-type peptidase activity /// hydrolase activity	lysosome /// lysosome	Hs.128065	1075	ENSG00000109861	chr11	1.34991	-2.81938	0.503493	0.611319	0.370815
201494_at	Class Ⅰ	prolylcarboxypeptidase (angiotensinase C)	PRCP	proteolysis	serine-type Pro-X carboxypeptidase activity /// catalytic activity /// carboxypeptidase activity /// peptidase activity /// serine-type peptidase activity /// hydrolase activity /// serine carboxypeptidase activity	lysosome /// lysosome	Hs.523936	5547	ENSG00000137509	chr11	1.4056	-2.9665	0.502212	0.664871	0.370815
201505_at	Class Ⅰ	laminin, beta 1	LAMB1	cell adhesion /// cell adhesion /// positive regulation of epithelial cell proliferation	structural molecule activity /// protein binding /// structural molecule activity /// extracellular matrix structural constituent	basement membrane /// extracellular matrix (sensu Metazoa) /// laminin-1	Hs.489646	3912	ENSG00000091136	chr7	1.44836	-1.81621	-0.974485	1.41431	0.333131
201587_s_at	Class Ⅰ	interleukin-1 receptor-associated kinase 1	IRAK1	defense response /// signal transduction /// transmembrane receptor protein serine/threonine kinase signaling pathway /// activation of NF-kappaB-inducing kinase /// positive regulation of transcription /// protein amino acid autophosphorylation /// prote	nucleotide binding /// magnesium ion binding /// protein serine/threonine kinase activity /// NF-kappaB-inducing kinase activity /// protein-tyrosine kinase activity /// ATP binding /// transcriptional activator activity /// transferase activity /// protein homodimerization activity /// protein binding /// identical protein binding /// protein binding /// protein kinase binding /// protein kinase…	interleukin-1 receptor complex	Hs.522819	3654	ENSG00000184216	chrX	1.44642	-2.68542	-0.248613	1.15442	0.333131
201596_x_at	Class Ⅰ	keratin 18	KRT18	morphogenesis	structural constituent of cytoskeleton /// protein binding /// structural molecule activity	intermediate filament /// intermediate filament	Hs.406013	3875	ENSG00000111057	chr5	1.49933	-2.51451	-0.515662	1.3032	0.252933
201669_s_at	Class Ⅰ	myristoylated alanine-rich protein kinase C substrate	MARCKS	cell motility	calmodulin binding /// actin filament binding /// actin binding /// calmodulin binding	plasma membrane /// actin cytoskeleton /// membrane	Hs.519909	4082	ENSG00000155130	chr6	1.61411	-3.29174	0.216969	1.00514	0.143772
201714_at	Class Ⅰ	tubulin, gamma 1	TUBG1	meiotic spindle organization and biogenesis /// microtubule-based movement /// microtubule nucleation /// mitotic spindle organization and biogenesis /// protein polymerization /// microtubule cytoskeleton organization and biogenesis /// microtubule cytos	nucleotide binding /// GTPase activity /// structural constituent of cytoskeleton /// protein binding /// GTP binding /// structural molecule activity /// structural constituent of cytoskeleton /// protein binding	condensed nuclear chromosome /// gamma-tubulin complex /// centrosome /// spindle pole body /// polar microtubule /// microtubule /// spindle pole /// cytoplasm /// microtubule organizing center /// cytoplasm /// gamma-tubulin complex /// centrosome /// s	Hs.279669	7283	ENSG00000131462	chr7	1.63924	-1.38067	-1.47972	1.65573	0.143772
201721_s_at	Class Ⅰ	lysosomal associated multispanning membrane protein 5	LAPTM5	---	---	lysosome /// integral to plasma membrane /// lysosome /// membrane /// integral to membrane	Hs.371021	7805	ENSG00000162511	chr1	1.34839	-2.81028	0.616953	0.518921	0.370815
201786_s_at	Class Ⅰ	adenosine deaminase, RNA-specific	ADAR	mRNA processing /// RNA editing /// antimicrobial humoral response (sensu Vertebrata) /// base conversion or substitution editing /// RNA processing	DNA binding /// double-stranded RNA binding /// double-stranded RNA adenosine deaminase activity /// hydrolase activity /// metal ion binding /// double-stranded RNA adenosine deaminase activity /// RNA binding /// double-stranded RNA adenosine deaminase activity /// adenosine deaminase activity /// zinc ion binding /// double-stranded RNA adenosine deaminase activity	nucleus /// cytoplasm /// intracellular /// nucleus	Hs.12341	103	ENSG00000160710	chr1	1.7286	-3.68877	0.748786	0.729087	0
201809_s_at	Class Ⅰ	endoglin (Osler-Rendu-Weber syndrome 1)	ENG	cell adhesion /// circulation /// organ morphogenesis /// transport	protein binding /// protein binding	integral to plasma membrane /// membrane /// integral to membrane	Hs.76753	2022	ENSG00000106991	chr9	1.36323	-2.31595	-0.474653	1.20007	0.370815
201850_at	Class Ⅰ	capping protein (actin filament), gelsolin-like	CAPG	protein complex assembly /// response to pest, pathogen or parasite /// barbed-end actin filament capping /// barbed-end actin filament capping	actin binding	nucleus /// F-actin capping protein complex	Hs.516155	822	ENSG00000042493	chr2	1.65737	-3.44248	0.778633	0.617673	0.10231
201859_at	Class Ⅰ	proteoglycan 1, secretory granule	PRG1	---	---	---	Hs.1908	5552	ENSG00000122862	chr10	1.65984	-3.4178	1.13801	0.326495	0.10231
201911_s_at	Class Ⅰ	FERM, RhoGEF (ARHGEF) and pleckstrin domain protein 1 (chondrocyte-derived)	FARP1	cell adhesion /// regulation of Rho protein signal transduction	guanyl-nucleotide exchange factor activity /// Rho guanyl-nucleotide exchange factor activity /// binding /// protein binding /// cytoskeletal protein binding /// Rho guanyl-nucleotide exchange factor activity	cytoplasm /// cytoskeleton /// membrane /// cytoskeleton	Hs.567258	10160	ENSG00000152767	chr13	1.36909	-2.75984	0.126327	0.886399	0.370815
201954_at	Class Ⅰ	actin related protein 2/3 complex, subunit 1B, 41kDa	ARPC1B	cell motility	structural constituent of cytoskeleton	Arp2/3 protein complex /// actin cytoskeleton	Hs.489284	10095	ENSG00000130429	chr7	1.35681	-2.52755	-0.240863	1.09195	0.370815
201998_at	Class Ⅰ	ST6 beta-galactosamide alpha-2,6-sialyltranferase 1	ST6GAL1	protein amino acid glycosylation /// humoral immune response /// development /// oligosaccharide metabolism /// growth /// protein modification	beta-galactoside alpha-2,6-sialyltransferase activity /// beta-galactoside alpha-2,6-sialyltransferase activity /// sialyltransferase activity /// transferase activity /// transferase activity, transferring glycosyl groups	Golgi stack /// integral to membrane /// integral to Golgi membrane /// membrane /// integral to membrane	Hs.207459	6480	ENSG00000073849	chr3	1.68461	-3.24546	-0.168693	1.29164	0.10231
202207_at	Class Ⅰ	ADP-ribosylation factor-like 7	ARL7	intracellular protein transport /// small GTPase mediated signal transduction /// rRNA processing /// ribosome biogenesis	nucleotide binding /// GTPase activity /// GTP binding	nucleus /// intracellular /// nucleus	Hs.111554	10123		chr2	1.58144	-3.29147	0.612475	0.694294	0.143772
202252_at	Class Ⅰ	RAB13, member RAS oncogene family	RAB13	intracellular protein transport /// cell adhesion /// small GTPase mediated signal transduction /// vesicle-mediated transport /// transport /// protein transport /// regulation of transcription, DNA-dependent	nucleotide binding /// GTPase activity /// GTP binding /// ATP binding /// transcription factor binding	tight junction /// intracellular /// membrane	Hs.558375	5872	ENSG00000143545	chr1	1.62977	-2.35514	-0.97445	1.60676	0.143772
202310_s_at	Class Ⅰ	collagen, type I, alpha 1	COL1A1	skeletal development /// phosphate transport /// sensory perception of sound /// epidermis development	extracellular matrix structural constituent /// structural constituent of bone /// structural molecule activity	collagen /// collagen type I /// cytoplasm /// extracellular matrix (sensu Metazoa)	Hs.172928	1277	ENSG00000108821	chr17	1.52319	-2.52054	-0.55907	1.33946	0.143772
202404_s_at	Class Ⅰ	collagen, type I, alpha 2	COL1A2	skeletal development /// phosphate transport /// transmembrane receptor protein tyrosine kinase signaling pathway /// sensory perception of sound	extracellular matrix structural constituent /// structural constituent of bone /// structural molecule activity /// extracellular matrix structural constituent	collagen /// collagen type I /// cytoplasm /// extracellular matrix (sensu Metazoa) /// collagen type I	Hs.489142	1278	ENSG00000164692	chr7	1.78562	-2.87681	-0.767462	1.63044	0
202447_at	Class Ⅰ	2,4-dienoyl CoA reductase 1, mitochondrial	DECR1	metabolism	2,4-dienoyl-CoA reductase (NADPH) activity /// oxidoreductase activity /// 2,4-dienoyl-CoA reductase (NADPH) activity	mitochondrion /// mitochondrion	Hs.492212	1666	ENSG00000104325	chr8	1.56516	-2.72112	-0.543796	1.3991	0.143772
202625_at	Class Ⅰ	v-yes-1 Yamaguchi sarcoma viral related oncogene homolog /// v-yes-1 Yamaguchi sarcoma viral related oncogene homolog	LYN	protein amino acid phosphorylation /// intracellular signaling cascade /// protein amino acid phosphorylation /// signal transduction	nucleotide binding /// protein serine/threonine kinase activity /// receptor signaling protein tyrosine kinase activity /// protein binding /// ATP binding /// transferase activity /// protein kinase activity /// protein-tyrosine kinase activity /// kinase activity /// protein-tyrosine kinase activity	---	Hs.491767	4067	ENSG00000147507		1.34766	-2.81845	0.572077	0.557099	0.370815
202902_s_at	Class Ⅰ	cathepsin S	CTSS	proteolysis /// immune response /// proteolysis	cathepsin S activity /// cysteine-type endopeptidase activity /// cathepsin S activity /// peptidase activity /// cysteine-type peptidase activity /// hydrolase activity	extracellular region /// lysosome /// lysosome /// lysosome	Hs.181301	1520	ENSG00000163131	chr1	1.47431	-3.0054	0.93686	0.337251	0.333131
202917_s_at	Class Ⅰ	S100 calcium binding protein A8 (calgranulin A)	S100A8	inflammatory response	calcium ion binding /// calcium ion binding	extracellular space	Hs.416073	6279	ENSG00000143546	chr1	1.50117	-3.09906	0.816143	0.46555	0.252933
202957_at	Class Ⅰ	hematopoietic cell-specific Lyn substrate 1	HCLS1	regulation of transcription, DNA-dependent /// intracellular signaling cascade	transcription factor activity /// DNA binding	DNA-directed RNA polymerase II, core complex	Hs.14601	3059	ENSG00000180353	chr3	1.57801	-3.2689	0.384971	0.864986	0.143772
202998_s_at	Class Ⅰ	lysyl oxidase-like 2	LOXL2	protein modification /// cell adhesion /// aging	protein-lysine 6-oxidase activity /// scavenger receptor activity /// electron transporter activity /// copper ion binding /// oxidoreductase activity /// metal ion binding	extracellular space /// membrane	Hs.116479	4017	ENSG00000134013	chr8	1.39019	-2.27579	-0.547393	1.24288	0.370815
203148_s_at	Class Ⅰ	tripartite motif-containing 14	TRIM14	compartment specification	protein binding /// zinc ion binding /// metal ion binding	cytoplasm /// intracellular	Hs.555909	9830	ENSG00000106785	chr9	1.352	-2.73701	0.183327	0.833462	0.370815
203274_at	Class Ⅰ	coagulation factor VIII-associated (intronic transcript) 1	F8A1	nucleosome assembly /// chromosome organization and biogenesis (sensu Eukaryota)	binding /// DNA binding	nucleosome /// nucleus /// chromosome	Hs.533543	8263		chrX	1.4178	-2.61762	-0.327765	1.1924	0.370815
203315_at	Class Ⅰ	NCK adaptor protein 2	NCK2	signal complex formation /// regulation of epidermal growth factor receptor activity /// intracellular signaling cascade /// negative regulation of cell proliferation /// positive regulation of actin filament polymerization /// positive regulation of T ce	protein binding /// cytoskeletal adaptor activity /// receptor signaling complex scaffold activity	cytoplasm	Hs.529244	8440	ENSG00000071051	chr2	1.5032	-3.13077	1.20107	0.174435	0.252933
203410_at	Class Ⅰ	adaptor-related protein complex 3, mu 2 subunit	AP3M2	intracellular protein transport /// transport /// protein transport	---	Golgi stack /// membrane coat adaptor complex /// clathrin vesicle coat	Hs.77770	10947	ENSG00000070718	chr8	1.81623	-0.541385	-2.02301	1.78286	0
203416_at	Class Ⅰ	CD53 antigen	CD53	signal transduction /// antimicrobial humoral response (sensu Vertebrata)	---	plasma membrane /// integral to plasma membrane /// membrane /// integral to membrane	Hs.443057	963	ENSG00000143119	chr1	1.56954	-3.27501	0.575649	0.717352	0.143772
203445_s_at	Class Ⅰ	CTD (carboxy-terminal domain, RNA polymerase II, polypeptide A) small phosphatase 2	CTDSP2	---	phosphoprotein phosphatase activity /// hydrolase activity /// phosphoric monoester hydrolase activity	soluble fraction /// nucleus	Hs.524530	10106		chr7	2.25003	-4.64604	0.188547	1.51115	0
203473_at	Class Ⅰ	solute carrier organic anion transporter family, member 2B1	SLCO2B1	transport /// ion transport	transporter activity	membrane /// integral to membrane	Hs.7884	11309	ENSG00000137491	chr11	1.51008	-3.14995	0.576962	0.671654	0.252933
203474_at	Class Ⅰ	IQ motif containing GTPase activating protein 2	IQGAP2	signal transduction /// small GTPase mediated signal transduction /// negative regulation of Ras protein signal transduction	actin binding /// GTPase inhibitor activity /// Ras GTPase activator activity /// calmodulin binding	actin cytoskeleton	Hs.291030	10788	ENSG00000145703	chr5	1.39333	-2.89427	0.427813	0.69753	0.370815
203561_at	Class Ⅰ	Fc fragment of IgG, low affinity IIa, receptor (CD32)	FCGR2A	immune response	receptor activity /// receptor signaling protein activity /// IgG binding	plasma membrane /// integral to membrane /// membrane	Hs.352642	2212	ENSG00000143226	chr1	1.41739	-2.95428	0.472437	0.683901	0.370815
203645_s_at	Class Ⅰ	CD163 antigen	CD163	antimicrobial humoral response (sensu Vertebrata)	scavenger receptor activity /// scavenger receptor activity /// scavenger receptor activity	membrane /// integral to plasma membrane /// extracellular region	Hs.504641	9332	ENSG00000177575	chr12	1.48099	-3.04736	0.344711	0.817498	0.252933
203666_at	Class Ⅰ	chemokine (C-X-C motif) ligand 12 (stromal cell-derived factor 1)	CXCL12	calcium ion homeostasis /// chemotaxis /// inflammatory response /// cell adhesion /// signal transduction /// G-protein coupled receptor protein signaling pathway /// cell-cell signaling /// sensory perception /// circulation /// regulation of actin poly	chemokine activity /// growth factor activity /// cytokine activity /// chemokine activity /// signal transducer activity /// receptor binding	extracellular space /// extracellular region	Hs.522891	6387		chr10	1.65566	-3.4203	0.393266	0.912542	0.10231
203761_at	Class Ⅰ	Src-like-adaptor /// Src-like-adaptor	SLA	intracellular signaling cascade	SH3/SH2 adaptor activity	---	Hs.75367	6503			1.45614	-3.01158	0.314087	0.828781	0.333131
203857_s_at	Class Ⅰ	protein disulfide isomerase family A, member 5	PDIA5	electron transport /// protein folding /// response to stress	protein disulfide isomerase activity /// electron transporter activity /// isomerase activity /// protein disulfide isomerase activity /// electron transporter activity	endoplasmic reticulum /// endoplasmic reticulum	Hs.477352	10954	ENSG00000065485	chr3	1.52056	-1.71331	-1.15427	1.51883	0.143772
203868_s_at	Class Ⅰ	vascular cell adhesion molecule 1	VCAM1	cell-cell adhesion /// cell adhesion	protein binding	plasma membrane /// membrane /// integral to membrane	Hs.109225	7412	ENSG00000162692	chr1	1.35049	-2.82524	0.580474	0.552927	0.370815
203915_at	Class Ⅰ	chemokine (C-X-C motif) ligand 9	CXCL9	chemotaxis /// inflammatory response /// cellular defense response /// signal transduction /// G-protein coupled receptor protein signaling pathway /// cell-cell signaling /// inflammatory response /// immune response /// defense response	chemokine activity /// cytokine activity /// chemokine activity /// cytokine activity	extracellular space /// extracellular region /// extracellular space	Hs.77367	4283	ENSG00000138755	chr4	1.46297	-1.80083	-1.00089	1.42956	0.333131
203940_s_at	Class Ⅰ	vasohibin 1	VASH1	cell cycle /// cell cycle arrest	---	---	Hs.525479	22846	ENSG00000071246	chr14	1.48389	-2.43333	-0.606339	1.34545	0.252933
204007_at	Class Ⅰ	Fc fragment of IgG, low affinity IIIb, receptor (CD16b)	FCGR3B	immune response	receptor activity /// IgG binding	membrane		2215		chr1	1.63616	-3.23496	1.24733	0.175298	0.143772
204017_at	Class Ⅰ	KDEL (Lys-Asp-Glu-Leu) endoplasmic reticulum protein retention receptor 3	KDELR3	ER to Golgi vesicle-mediated transport /// protein transport /// protein retention in ER /// transport	receptor activity /// ER retention sequence binding	endoplasmic reticulum /// integral to membrane /// membrane	Hs.554798	11015	ENSG00000100196	chr22	1.34042	-1.68314	-0.91388	1.31917	0.370815
204057_at	Class Ⅰ	interferon regulatory factor 8 /// interferon regulatory factor 8	IRF8	negative regulation of transcription from RNA polymerase II promoter /// transcription /// regulation of transcription, DNA-dependent /// immune response /// immune response	RNA polymerase II transcription factor activity, enhancer binding /// DNA binding /// transcription factor activity	nucleus	Hs.137427	3394			1.47642	-3.01401	0.24177	0.88647	0.252933
204122_at	Class Ⅰ	TYRO protein tyrosine kinase binding protein	TYROBP	cellular defense response /// intracellular signaling cascade /// signal transduction	receptor signaling protein activity	integral to plasma membrane /// membrane /// integral to membrane	Hs.515369	7305	ENSG00000011600	chr19	1.45497	-3.03812	0.627366	0.592112	0.333131
204153_s_at	Class Ⅰ	manic fringe homolog (Drosophila)	MFNG	pattern specification /// development	transferase activity, transferring glycosyl groups /// transferase activity	extracellular space /// Golgi stack /// membrane /// integral to membrane	Hs.517603	4242	ENSG00000100060	chr22	1.52606	-2.3227	-0.766903	1.4321	0.143772
204232_at	Class Ⅰ	Fc fragment of IgE, high affinity I, receptor for; gamma polypeptide	FCER1G	immune response /// cell surface receptor linked signal transduction	transmembrane receptor activity /// receptor signaling protein activity /// protein binding /// IgE binding /// receptor activity	plasma membrane /// integral to plasma membrane /// membrane /// integral to membrane	Hs.433300	2207	ENSG00000158869	chr1	1.42061	-2.95881	0.532728	0.638148	0.370815
204249_s_at	Class Ⅰ	LIM domain only 2 (rhombotin-like 1)	LMO2	development	protein binding /// zinc ion binding /// metal ion binding	nucleus	Hs.34560	4005	ENSG00000135363	chr11	1.37951	-2.38676	-0.471344	1.22276	0.370815
204436_at	Class Ⅰ	PH domain-containing protein	pp9099	---	---	---	Hs.458575	80301	ENSG00000169094	chr15	1.76735	-3.70307	0.950157	0.575973	0
204446_s_at	Class Ⅰ	arachidonate 5-lipoxygenase	ALOX5	electron transport /// inflammatory response /// leukotriene biosynthesis /// leukotriene metabolism /// leukotriene metabolism	arachidonate 5-lipoxygenase activity /// iron ion binding /// calcium ion binding /// protein binding /// lipoxygenase activity /// oxidoreductase activity /// arachidonate 5-lipoxygenase activity /// oxidoreductase activity, acting on single donors with incorporation of molecular oxygen, incorporation of two atoms of oxygen /// metal ion binding	---	Hs.89499	240	ENSG00000012779	chr10	2.01551	-4.13396	0.40073	1.16156	0
204533_at	Class Ⅰ	chemokine (C-X-C motif) ligand 10	CXCL10	cell motility /// chemotaxis /// inflammatory response /// cell surface receptor linked signal transduction /// cell-cell signaling /// muscle development /// sensory perception /// circulation /// positive regulation of cell proliferation /// chemotaxis	chemokine activity /// cAMP-dependent protein kinase regulator activity /// cytokine activity /// chemokine activity /// receptor binding	extracellular space /// soluble fraction /// extracellular region /// extracellular region	Hs.413924	3627	ENSG00000169245	chr4	1.59397	-1.87904	-1.14248	1.56875	0.143772
204588_s_at	Class Ⅰ	solute carrier family 7 (cationic amino acid transporter, y+ system), member 7	SLC7A7	protein complex assembly /// amino acid metabolism /// transport /// amino acid transport /// transport	amino acid-polyamine transporter activity /// basic amino acid permease activity /// amino acid transporter activity	integral to plasma membrane /// membrane /// integral to membrane	Hs.513147	9056	ENSG00000155465	chr14	1.37929	-2.87596	0.573643	0.576408	0.370815
204774_at	Class Ⅰ	ecotropic viral integration site 2A	EVI2A	---	transmembrane receptor activity	integral to membrane /// membrane	Hs.553491	2123	ENSG00000126860	chr17	1.78407	-3.60237	0.187694	1.13909	0
204786_s_at	Class Ⅰ	interferon (alpha, beta and omega) receptor 2	IFNAR2	cell surface receptor linked signal transduction /// JAK-STAT cascade /// response to virus	receptor activity /// hematopoietin/interferon-class (D200-domain) cytokine receptor activity /// interferon-alpha/beta receptor activity	extracellular region /// plasma membrane /// integral to plasma membrane /// membrane /// integral to membrane	Hs.549042	3455	ENSG00000159110	chr21	1.40859	-2.53491	-0.351815	1.18175	0.370815
204787_at	Class Ⅰ	V-set and immunoglobulin domain containing 4	VSIG4	---	---	integral to membrane /// membrane	Hs.8904	11326	ENSG00000155659	chrX	1.73425	-3.57711	0.396163	0.96627	0
204820_s_at	Class Ⅰ	butyrophilin, subfamily 3, member A3 /// butyrophilin, subfamily 3, member A2	BTN3A3 /// BTN3A2	---	---	integral to membrane /// membrane	Hs.376046	10384 /// 11118	ENSG00000111801	chr6	1.37825	-2.49958	-0.312444	1.1382	0.370815
204829_s_at	Class Ⅰ	folate receptor 2 (fetal)	FOLR2	folic acid transport	receptor activity /// folic acid binding /// folic acid binding	membrane fraction /// membrane	Hs.433159	2350	ENSG00000165457	chr11	1.38198	-2.8457	0.284391	0.792871	0.370815
204897_at	Class Ⅰ	prostaglandin E receptor 4 (subtype EP4)	PTGER4	immune response /// signal transduction /// G-protein coupled receptor protein signaling pathway /// G-protein signaling, coupled to cAMP nucleotide second messenger	rhodopsin-like receptor activity /// receptor activity /// prostaglandin E receptor activity /// signal transducer activity /// G-protein coupled receptor activity /// prostaglandin receptor activity /// prostaglandin E receptor activity	integral to membrane /// membrane /// integral to membrane	Hs.199248	5734	ENSG00000171522	chr5	1.92613	-4.03752	0.810707	0.804989	0
205003_at	Class Ⅰ	dedicator of cytokinesis 4	DOCK4	---	guanyl-nucleotide exchange factor activity /// GTP binding /// GTPase binding	membrane	Hs.118140	9732	ENSG00000128512	chr7	1.43642	-2.97978	0.359194	0.781983	0.333131
205011_at	Class Ⅰ	loss of heterozygosity, 11, chromosomal region 2, gene A	LOH11CR2A	cell cycle /// negative regulation of progression through cell cycle	---	---	Hs.152944	4013	ENSG00000110002	chr11	1.68021	-3.19363	1.52899	-0.0607675	0.10231
205072_s_at	Class Ⅰ	X-ray repair complementing defective repair in Chinese hamster cells 4	XRCC4	DNA repair /// double-strand break repair /// DNA recombination /// DNA recombination /// response to DNA damage stimulus	protein binding	nucleus	Hs.519412	7518	ENSG00000152422	chr5	1.52813	-2.13209	-0.900115	1.46869	0.143772
205098_at	Class Ⅰ	chemokine (C-C motif) receptor 1	CCR1	chemotaxis /// inflammatory response /// cell adhesion /// G-protein signaling, coupled to cyclic nucleotide second messenger /// elevation of cytosolic calcium ion concentration /// cell-cell signaling /// cytokine and chemokine mediated signaling pathwa	rhodopsin-like receptor activity /// receptor activity /// protein binding /// C-C chemokine receptor activity /// signal transducer activity /// G-protein coupled receptor activity /// chemokine receptor activity	plasma membrane /// integral to plasma membrane /// membrane /// integral to membrane /// plasma membrane	Hs.301921	1230		chr3	1.40563	-2.91918	0.446502	0.691743	0.370815
205119_s_at	Class Ⅰ	formyl peptide receptor 1 /// formyl peptide receptor 1	FPR1	activation of MAPK activity /// cell motility /// chemotaxis /// inflammatory response /// signal transduction /// G-protein coupled receptor protein signaling pathway /// G-protein signaling, coupled to cAMP nucleotide second messenger /// nitric oxide m	rhodopsin-like receptor activity /// receptor activity /// N-formyl peptide receptor activity /// N-formyl peptide receptor activity /// signal transducer activity /// receptor activity /// G-protein coupled receptor activity /// N-formyl peptide receptor activity	endosome /// plasma membrane /// integral to membrane /// membrane /// integral to membrane	Hs.753	2357	ENSG00000171051		1.49072	-3.06774	0.857692	0.42172	0.252933
205147_x_at	Class Ⅰ	neutrophil cytosolic factor 4, 40kDa	NCF4	electron transport /// defense response /// intracellular signaling cascade	electron transporter activity /// protein binding /// phosphoinositide binding	cytosol	Hs.474781	4689	ENSG00000100365	chr22	1.51296	-3.12938	0.362364	0.832922	0.252933
205159_at	Class Ⅰ	colony stimulating factor 2 receptor, beta, low-affinity (granulocyte-macrophage) /// colony stimulating factor 2 receptor, beta, low-affinity (granulocyte-macrophage)	CSF2RB	signal transduction /// respiratory gaseous exchange /// cytokine and chemokine mediated signaling pathway /// antimicrobial humoral response (sensu Vertebrata)	receptor activity /// interleukin-3 receptor activity /// interleukin-5 receptor activity /// receptor activity /// hematopoietin/interferon-class (D200-domain) cytokine receptor activity /// interleukin receptor activity	membrane /// granulocyte macrophage colony-stimulating factor receptor complex /// integral to membrane /// integral to plasma membrane /// integral to plasma membrane	Hs.285401	1439			1.43274	-2.94746	0.338179	0.786953	0.333131
205270_s_at	Class Ⅰ	lymphocyte cytosolic protein 2 (SH2 domain containing leukocyte protein of 76kDa)	LCP2	immune response /// transmembrane receptor protein tyrosine kinase signaling pathway /// intracellular signaling cascade	protein binding /// protein binding	---	Hs.304475	3937	ENSG00000043462	chr5	1.37265	-2.87026	0.554175	0.589671	0.370815
205423_at	Class Ⅰ	adaptor-related protein complex 1, beta 1 subunit	AP1B1	protein complex assembly /// intracellular protein transport /// endocytosis /// transport /// protein transport	transporter activity /// protein binding /// binding	Golgi stack /// coated pit /// clathrin coat of trans-Golgi network vesicle	Hs.368794	162	ENSG00000100280	chr22	1.35722	-2.84011	0.293706	0.783555	0.370815
205488_at	Class Ⅰ	granzyme A (granzyme 1, cytotoxic T-lymphocyte-associated serine esterase 3) /// granzyme A (granzyme 1, cytotoxic T-lymphocyte-associated serine esterase 3)	GZMA	proteolysis /// apoptosis /// cleavage of lamin /// immune response /// cytolysis /// apoptosis	granzyme A activity /// peptidase activity /// protein homodimerization activity /// protein binding /// identical protein binding /// serine-type endopeptidase activity /// granzyme A activity /// hydrolase activity	immunological synapse /// nucleus	Hs.90708	3001	ENSG00000145649	chr5	1.41051	-2.42875	-0.432687	1.20738	0.370815
205504_at	Class Ⅰ	Bruton agammaglobulinemia tyrosine kinase	BTK	protein amino acid phosphorylation /// protein amino acid phosphorylation /// intracellular signaling cascade /// intracellular signaling cascade /// mesoderm development /// induction of apoptosis by extracellular signals /// calcium-mediated signaling	nucleotide binding /// protein serine/threonine kinase activity /// protein-tyrosine kinase activity /// protein-tyrosine kinase activity /// protein binding /// ATP binding /// ATP binding /// transferase activity /// metal ion binding /// protein kinase activity /// zinc ion binding /// kinase activity /// receptor activity	cytoplasm /// lipid raft /// membrane /// integral to membrane	Hs.159494	695	ENSG00000010671	chrX	1.45733	-3.0348	0.235372	0.898922	0.333131
205786_s_at	Class Ⅰ	integrin, alpha M (complement component receptor 3, alpha; also known as CD11b (p170), macrophage antigen alpha polypeptide) /// integrin, alpha M (complement component receptor 3, alpha; also known as CD11b (p170), macrophage antigen alpha polypeptide)	ITGAM	cell adhesion /// cell adhesion /// cell-matrix adhesion /// integrin-mediated signaling pathway	magnesium ion binding /// receptor activity /// calcium ion binding /// protein binding /// glycoprotein binding	integrin complex /// integrin complex /// integral to membrane /// membrane	Hs.172631	3684	ENSG00000169896		1.41978	-2.90255	0.250448	0.839843	0.370815
205801_s_at	Class Ⅰ	RAS guanyl releasing protein 3 (calcium and DAG-regulated)	RASGRP3	MAPKKK cascade /// small GTPase mediated signal transduction /// intracellular signaling cascade /// small GTPase mediated signal transduction /// regulation of small GTPase mediated signal transduction	signal transducer activity /// guanyl-nucleotide exchange factor activity /// calcium ion binding /// protein binding /// diacylglycerol binding /// Rap GTPase activator activity /// calcium ion binding /// zinc ion binding /// diacylglycerol binding /// metal ion binding	integral to plasma membrane /// intracellular	Hs.143674	25780	ENSG00000152689	chr2	1.48496	-3.09624	0.464141	0.741116	0.252933
205898_at	Class Ⅰ	chemokine (C-X3-C motif) receptor 1	CX3CR1	chemotaxis /// cellular defense response /// cell adhesion /// signal transduction /// G-protein coupled receptor protein signaling pathway /// G-protein coupled receptor protein signaling pathway /// response to wounding	rhodopsin-like receptor activity /// protein binding /// coreceptor activity /// C-X-C chemokine receptor activity /// signal transducer activity /// receptor activity /// G-protein coupled receptor activity /// chemokine receptor activity /// chemokine receptor activity	plasma membrane /// integral to plasma membrane /// membrane /// integral to membrane	Hs.78913	1524	ENSG00000168329	chr3	1.4441	-2.63677	-0.284464	1.16521	0.333131
205928_at	Class Ⅰ	zinc finger protein 443	ZNF443	transcription /// regulation of transcription, DNA-dependent /// induction of apoptosis /// response to stress	DNA binding /// zinc ion binding /// metal ion binding /// nucleic acid binding	nucleus /// intracellular	Hs.142150	10224	ENSG00000180855	chr19	1.65428	-1.00342	-1.65332	1.65741	0.10231
206363_at	Class Ⅰ	v-maf musculoaponeurotic fibrosarcoma oncogene homolog (avian)	MAF	transcription /// regulation of transcription, DNA-dependent /// transcription from RNA polymerase II promoter	DNA binding /// RNA polymerase II transcription factor activity /// sequence-specific DNA binding /// protein dimerization activity	chromatin /// nucleus	Hs.134859	4094	ENSG00000178573	chr16	1.35545	-2.48683	-0.245611	1.08114	0.370815
206488_s_at	Class Ⅰ	CD36 antigen (collagen type I receptor, thrombospondin receptor)	CD36	lipid metabolism /// fatty acid metabolism /// transport /// cell adhesion /// blood coagulation /// cell adhesion	receptor activity /// protein binding	membrane fraction /// integral to plasma membrane /// membrane /// integral to membrane	Hs.120949	948	ENSG00000135218	chr7	1.43655	-2.90998	0.20517	0.878072	0.333131
206584_at	Class Ⅰ	lymphocyte antigen 96	LY96	inflammatory response /// cellular defense response /// cell surface receptor linked signal transduction /// antibacterial humoral response (sensu Vertebrata) /// immune response	coreceptor activity	plasma membrane	Hs.69328	23643	ENSG00000154589	chr8	1.41253	-2.71313	-0.109382	1.05492	0.370815
206662_at	Class Ⅰ	glutaredoxin (thioltransferase)	GLRX	electron transport /// cell redox homeostasis /// transport	electron transporter activity /// glutathione disulfide oxidoreductase activity	---	Hs.28988	2745		chr14	1.61851	-3.34589	0.221149	1.0212	0.143772
206949_s_at	Class Ⅰ	RUN and SH3 domain containing 1	RUSC1	---	SH3/SH2 adaptor activity	nucleus	Hs.226499	23623	ENSG00000160753	chr1	1.36629	-2.81418	0.178961	0.864451	0.370815
207540_s_at	Class Ⅰ	spleen tyrosine kinase	SYK	protein complex assembly /// protein amino acid phosphorylation /// leukocyte adhesion /// integrin-mediated signaling pathway /// intracellular signaling cascade /// cell proliferation /// organ morphogenesis /// neutrophil chemotaxis /// protein amino a	nucleotide binding /// protein serine/threonine kinase activity /// non-membrane spanning protein tyrosine kinase activity /// integrin binding /// protein binding /// ATP binding /// transferase activity /// protein kinase activity /// protein-tyrosine kinase activity /// kinase activity /// protein-tyrosine kinase activity /// protein kinase activity	cytoplasm /// T cell receptor complex	Hs.371720	6850	ENSG00000165025	chr9	1.75561	-3.66325	0.700866	0.757624	0
208018_s_at	Class Ⅰ	hemopoietic cell kinase	HCK	protein amino acid phosphorylation /// intracellular signaling cascade /// mesoderm development /// protein amino acid phosphorylation	nucleotide binding /// protein serine/threonine kinase activity /// protein-tyrosine kinase activity /// protein binding /// ATP binding /// transferase activity /// protein kinase activity /// protein-tyrosine kinase activity /// kinase activity	---	Hs.126521	3055	ENSG00000101336	chr20	1.34141	-2.79546	0.574702	0.546828	0.370815
208146_s_at	Class Ⅰ	carboxypeptidase, vitellogenic-like /// carboxypeptidase, vitellogenic-like	CPVL	proteolysis	serine carboxypeptidase activity /// peptidase activity /// catalytic activity /// carboxypeptidase activity /// hydrolase activity	---	Hs.233389	54504	ENSG00000106066	chr7	1.36732	-2.85105	0.612647	0.536867	0.370815
208829_at	Class Ⅰ	TAP binding protein (tapasin)	TAPBP	protein complex assembly /// retrograde vesicle-mediated transport, Golgi to ER /// immune response /// antigen processing, endogenous antigen via MHC class I /// peptide antigen stabilization	peptide antigen-transporting ATPase activity /// MHC class I protein binding /// peptide antigen binding /// TAP1 binding /// TAP2 binding /// unfolded protein binding /// protein binding /// protein binding	Golgi membrane /// endoplasmic reticulum /// endoplasmic reticulum membrane /// microsome /// microsome /// membrane /// integral to membrane /// MHC class I peptide loading complex /// integral to membrane /// endoplasmic reticulum	Hs.370937	6892	ENSG00000112493	chr6	1.36475	-2.88466	0.556559	0.592939	0.370815
208855_s_at	Class Ⅰ	serine/threonine kinase 24 (STE20 homolog, yeast)	STK24	protein amino acid phosphorylation /// signal transduction	nucleotide binding /// protein serine/threonine kinase activity /// protein-tyrosine kinase activity /// ATP binding /// kinase activity /// transferase activity /// protein kinase activity /// protein kinase activity	---	Hs.403917	8428	ENSG00000102572	chr13	1.83967	-3.8664	0.122203	1.28484	0
208885_at	Class Ⅰ	lymphocyte cytosolic protein 1 (L-plastin)	LCP1	---	actin binding /// actin binding /// calcium ion binding /// calcium ion binding /// protein binding	cytosol /// cytoplasm	Hs.381099	3936	ENSG00000136167	chr13	1.53103	-3.19635	0.657828	0.624688	0.143772
208998_at	Class Ⅰ	uncoupling protein 2 (mitochondrial, proton carrier)	UCP2	transport /// mitochondrial transport /// proton transport /// transport	transporter activity /// binding	membrane fraction /// mitochondrion /// mitochondrial inner membrane /// integral to membrane /// mitochondrial inner membrane /// membrane	Hs.80658	7351	ENSG00000175567	chr11	1.61256	-3.35704	0.541401	0.773556	0.143772
209120_at	Class Ⅰ	nuclear receptor subfamily 2, group F, member 2	NR2F2	transcription /// regulation of transcription from RNA polymerase II promoter /// lipid metabolism /// signal transduction /// regulation of transcription, DNA-dependent	transcription factor activity /// ligand-regulated transcription factor activity /// steroid hormone receptor activity /// transcription corepressor activity /// metal ion binding /// DNA binding /// receptor activity /// ligand-dependent nuclear receptor activity /// zinc ion binding /// sequence-specific DNA binding /// ligand-dependent nuclear receptor activity	nucleus /// nucleus	Hs.347991	7026	ENSG00000185551	chr15	1.56537	-2.93593	-0.293507	1.27916	0.143772
209360_s_at	Class Ⅰ	runt-related transcription factor 1 (acute myeloid leukemia 1; aml1 oncogene)	RUNX1	transcription /// regulation of transcription, DNA-dependent /// development /// positive regulation of transcription from RNA polymerase II promoter /// regulation of transcription, DNA-dependent	transcription factor activity /// protein binding /// ATP binding /// transcriptional activator activity /// DNA binding /// transcription factor activity /// ATP binding /// DNA binding	nucleus /// nucleus	Hs.149261	861	ENSG00000159216	chr21	1.64309	-3.43761	0.553252	0.793018	0.143772
209448_at	Class Ⅰ	HIV-1 Tat interactive protein 2, 30kDa	HTATIP2	cell cycle /// cell differentiation /// regulation of apoptosis /// regulation of angiogenesis /// negative regulation of progression through cell cycle /// nuclear import /// angiogenesis /// apoptosis /// development	protein binding /// oxidoreductase activity	nuclear envelope /// cytoplasm /// nucleus	Hs.90753	10553	ENSG00000109854	chr11	1.66345	-2.94401	-0.468354	1.41942	0.10231
209575_at	Class Ⅰ	interleukin 10 receptor, beta	IL10RB	inflammatory response /// signal transduction /// blood coagulation /// immune response	receptor activity /// hematopoietin/interferon-class (D200-domain) cytokine receptor activity /// interleukin-10 receptor activity /// protein binding /// receptor activity	plasma membrane /// integral to membrane /// membrane /// integral to membrane /// interleukin-28 receptor complex	Hs.418291	3588	ENSG00000159113	chr21	1.35038	-2.77685	0.254081	0.792099	0.370815
209732_at	Class Ⅰ	C-type lectin domain family 2, member B	CLEC2B	antimicrobial humoral response (sensu Vertebrata)	sugar binding /// sugar binding	integral to plasma membrane /// membrane /// integral to membrane	Hs.85201	9976	ENSG00000110852	chr12	1.5649	-3.07552	-0.0100105	1.10627	0.143772
209875_s_at	Class Ⅰ	secreted phosphoprotein 1 (osteopontin, bone sialoprotein I, early T-lymphocyte activation 1)	SPP1	ossification /// anti-apoptosis /// cell adhesion /// cell-matrix adhesion /// cell-cell signaling /// negative regulation of bone mineralization /// immune cell chemotaxis /// T-helper 1 type immune response /// positive regulation of T cell proliferatio	cytokine activity /// integrin binding /// protein binding /// growth factor activity /// cytokine activity	extracellular matrix (sensu Metazoa) /// extracellular space /// extracellular region	Hs.313	6696	ENSG00000118785	chr4	1.99579	-4.10772	0.498559	1.07532	0
209906_at	Class Ⅰ	complement component 3a receptor 1	C3AR1	cell motility /// chemotaxis /// smooth muscle contraction /// inflammatory response /// cellular defense response /// signal transduction /// G-protein coupled receptor protein signaling pathway /// elevation of cytosolic calcium ion concentration /// se	rhodopsin-like receptor activity /// phosphoinositide phospholipase C activity /// receptor activity /// complement component C3a receptor activity /// C3a anaphylatoxin receptor activity /// G-protein coupled receptor activity /// signal transducer activity /// G-protein coupled receptor activity /// anaphylatoxin receptor activity /// C3a anaphylatoxin receptor activity /// G-protein coupled re…	plasma membrane /// integral to plasma membrane /// membrane /// integral to membrane	Hs.527839	719	ENSG00000171860	chr12	1.62015	-3.38268	0.648336	0.698693	0.143772
209924_at	Class Ⅰ	chemokine (C-C motif) ligand 18 (pulmonary and activation-regulated)	CCL18	chemotaxis /// inflammatory response /// signal transduction /// cell-cell signaling /// sensory perception /// response to biotic stimulus /// antimicrobial humoral response (sensu Vertebrata) /// chemotaxis /// immune response /// response to stimulus /	chemokine activity /// cytokine activity /// chemokine activity	extracellular space /// extracellular region	Hs.143961	6362	ENSG00000006074	chr17	1.44403	-2.99309	0.688457	0.528029	0.333131
209970_x_at	Class Ⅰ	caspase 1, apoptosis-related cysteine peptidase (interleukin 1, beta, convertase)	CASP1	proteolysis /// signal transduction /// regulation of apoptosis /// positive regulation of I-kappaB kinase/NF-kappaB cascade /// proteolysis /// proteolysis /// apoptosis	signal transducer activity /// protein binding /// cysteine-type peptidase activity /// caspase activator activity /// caspase activity /// protein binding /// peptidase activity /// hydrolase activity /// caspase activity	intracellular	Hs.2490	834	ENSG00000137752	chr11	1.77432	-3.42746	-0.0963903	1.29983	0
210592_s_at	Class Ⅰ	spermidine/spermine N1-acetyltransferase	SAT	---	diamine N-acetyltransferase activity /// acyltransferase activity /// transferase activity /// diamine N-acetyltransferase activity /// N-acetyltransferase activity	---	Hs.28491	6303	ENSG00000130066	chrX	1.43492	-2.72124	1.24379	-0.00539549	0.333131
210644_s_at	Class Ⅰ	leukocyte-associated Ig-like receptor 1	LAIR1	---	receptor activity	---	Hs.467288	3903	ENSG00000167613	chr19	1.48857	-3.07605	0.394725	0.788446	0.252933
210809_s_at	Class Ⅰ	periostin, osteoblast specific factor	POSTN	skeletal development /// cell adhesion /// cell adhesion	protein binding /// heparin binding /// heparin binding	extracellular matrix (sensu Metazoa) /// extracellular matrix (sensu Metazoa)	Hs.136348	10631	ENSG00000133110	chr13	1.4114	-2.53157	-0.34362	1.17412	0.370815
210993_s_at	Class Ⅰ	SMAD, mothers against DPP homolog 1 (Drosophila)	SMAD1	transcription /// regulation of transcription, DNA-dependent /// signal transduction /// signal transduction /// transforming growth factor beta receptor signaling pathway /// transforming growth factor beta receptor signaling pathway /// embryonic patter	transcription factor activity /// receptor signaling protein activity /// receptor signaling protein activity /// transcriptional activator activity /// transcriptional activator activity /// protein binding	nucleus /// nucleus /// integral to membrane /// integral to membrane /// intracellular /// intracellular /// intracellular	Hs.519005	4086	ENSG00000170365	chr4	1.40782	-2.57981	-0.273568	1.13631	0.370815
211048_s_at	Class Ⅰ	protein disulfide isomerase family A, member 4 /// protein disulfide isomerase family A, member 4	PDIA4	electron transport /// protein secretion	protein disulfide isomerase activity /// electron transporter activity /// calcium ion binding /// isomerase activity	endoplasmic reticulum lumen /// endoplasmic reticulum	Hs.93659	9601	ENSG00000155660	chr7	1.41078	-1.07315	-1.3251	1.42442	0.370815
211742_s_at	Class Ⅰ	ecotropic viral integration site 2B /// ecotropic viral integration site 2B	EVI2B	---	---	integral to plasma membrane	Hs.5509	2124	ENSG00000185862	chr17	1.65056	-3.41744	0.465541	0.854734	0.10231
211795_s_at	Class Ⅰ	FYN binding protein (FYB-120/130)	FYB	protein amino acid phosphorylation /// NLS-bearing substrate import into nucleus /// immune response /// signal transduction /// protein kinase cascade /// carbohydrate metabolism	protein binding /// receptor binding /// xylose isomerase activity	nucleus /// nucleus /// actin cytoskeleton	Hs.370503	2533	ENSG00000082074	chr5	1.66391	-3.45083	0.465507	0.866685	0.10231
211959_at	Class Ⅰ	insulin-like growth factor binding protein 5	IGFBP5	regulation of cell growth /// signal transduction	insulin-like growth factor binding /// growth factor binding	extracellular region /// extracellular region	Hs.369982	3488	ENSG00000115461	chr2	1.35716	-2.16815	-0.592573	1.23993	0.370815
212049_at	Class Ⅰ	WIRE protein	WIRE	---	actin binding	---	Hs.421622	147179		chr17	1.53412	-3.25491	0.88719	0.465391	0.143772
212052_s_at	Class Ⅰ	KIAA0676 protein	KIAA0676	---	calcium ion binding	---	Hs.155829	23061	ENSG00000197226	chr5	1.72439	-3.45798	0.0236678	1.2164	0
212098_at	Class Ⅰ	hypothetical protein LOC151162	LOC151162	---	---	---	Hs.4988	151162		chr2	1.38747	-2.89087	0.882059	0.339408	0.370815
212124_at	Class Ⅰ	retinoic acid induced 17	RAI17	transcription /// regulation of transcription, DNA-dependent	zinc ion binding /// metal ion binding	nucleus	Hs.193118	57178	ENSG00000108175	chr10	1.4002	-2.87473	0.95369	0.277362	0.370815
212334_at	Class Ⅰ	glucosamine (N-acetyl)-6-sulfatase (Sanfilippo disease IIID)	GNS	glycosaminoglycan catabolism /// metabolism /// glycosaminoglycan metabolism	N-acetylglucosamine-6-sulfatase activity /// hydrolase activity /// N-acetylglucosamine-6-sulfatase activity /// sulfuric ester hydrolase activity	lysosome /// lysosome	Hs.334534	2799	ENSG00000135677	chr12	1.34166	-2.80681	0.430185	0.66443	0.370815
212488_at	Class Ⅰ	collagen, type V, alpha 1	COL5A1	phosphate transport /// cell adhesion	structural molecule activity /// extracellular matrix structural constituent /// heparin binding	collagen /// collagen type V /// cytoplasm /// extracellular matrix (sensu Metazoa)	Hs.210283	1289		chr9	1.3655	-2.31683	-0.457777	1.18712	0.370815
212543_at	Class Ⅰ	absent in melanoma 1	AIM1	---	sugar binding	---	Hs.486074	202	ENSG00000112297	chr6	1.39961	-2.84965	0.219688	0.845121	0.370815
212588_at	Class Ⅰ	protein tyrosine phosphatase, receptor type, C	PTPRC	protein amino acid dephosphorylation /// cell surface receptor linked signal transduction /// negative regulation of T cell mediated cytotoxicity /// negative regulation of cytokine and chemokine mediated signaling pathway /// negative regulation of prote	protein tyrosine phosphatase activity /// receptor activity /// transmembrane receptor protein tyrosine phosphatase activity /// hydrolase activity /// protein kinase binding /// protein tyrosine phosphatase activity /// phosphoprotein phosphatase activity	integral to plasma membrane /// integral to plasma membrane /// focal adhesion /// membrane /// integral to membrane	Hs.192039	5788	ENSG00000081237	chr1	1.45193	-3.02999	0.608944	0.603683	0.333131
212663_at	Class Ⅰ	KIAA0674	KIAA0674	protein folding	peptidyl-prolyl cis-trans isomerase activity /// isomerase activity	---	Hs.522351	23307	ENSG00000119321	chr9	1.46881	-3.04542	0.32521	0.832129	0.333131
212697_at	Class Ⅰ	hypothetical protein LOC162427	LOC162427	---	---	---	Hs.463079	162427	ENSG00000141699	chr17	1.60581	-2.42985	-0.90186	1.57641	0.143772
212796_s_at	Class Ⅰ	KIAA1055 protein	KIAA1055	---	---	---	Hs.449783	23102	ENSG00000167202	chr15	1.7663	-3.70657	0.279803	1.10393	0
212942_s_at	Class Ⅰ	KIAA1199	KIAA1199	sensory perception of sound	---	---	Hs.459088	57214	ENSG00000103888	chr15	1.60548	-3.27541	1.01204	0.374616	0.143772
212969_x_at	Class Ⅰ	echinoderm microtubule associated protein like 3	EML3	---	---	---	Hs.379785	256364		chr11	1.45105	-2.97101	-0.0144547	1.07243	0.333131
213241_at	Class Ⅰ	plexin C1	PLXNC1	development /// cell adhesion	receptor activity /// receptor binding	membrane /// plasma membrane /// integral to membrane	Hs.554795	10154		chr12	1.60275	-3.32297	0.470687	0.816948	0.143772
213274_s_at	Class Ⅰ	cathepsin B	CTSB	proteolysis /// proteolysis /// regulation of enzyme activity /// regulation of apoptosis	cathepsin B activity /// cysteine-type endopeptidase activity /// cathepsin B activity /// peptidase activity /// cysteine-type peptidase activity /// hydrolase activity	intracellular /// lysosome /// lysosome	Hs.520898	1508		chr8	1.47628	-3.06824	0.516229	0.69019	0.252933
213373_s_at	Class Ⅰ	caspase 8, apoptosis-related cysteine peptidase	CASP8	proteolysis /// apoptotic program /// regulation of apoptosis /// positive regulation of I-kappaB kinase/NF-kappaB cascade /// proteolysis /// proteolysis /// apoptosis	signal transducer activity /// cysteine-type peptidase activity /// caspase activity /// identical protein binding /// protein binding /// protein binding /// peptidase activity /// cysteine-type peptidase activity /// hydrolase activity /// caspase activity	mitochondrion /// cytoskeleton	Hs.558304	841	ENSG00000064012	chr2	1.83252	-3.78324	0.390858	1.04406	0
213416_at	Class Ⅰ	integrin, alpha 4 (antigen CD49D, alpha 4 subunit of VLA-4 receptor)	ITGA4	cell adhesion /// cell-matrix adhesion /// integrin-mediated signaling pathway	receptor activity /// calcium ion binding /// protein binding /// identical protein binding	integrin complex /// integral to membrane /// membrane	Hs.555880	3676		chr2	1.49828	-3.12439	0.504998	0.719068	0.252933
213521_at	Class Ⅰ	Protein tyrosine phosphatase, non-receptor type 18 (brain-derived)	PTPN18	protein amino acid dephosphorylation /// protein amino acid dephosphorylation	non-membrane spanning protein tyrosine phosphatase activity /// hydrolase activity /// phosphoprotein phosphatase activity /// protein tyrosine phosphatase activity /// receptor activity	nucleus	Hs.516390	26469		chr2	1.74676	-3.07028	-0.538596	1.51971	0
213528_at	Class Ⅰ	chromosome 1 open reading frame 156	C1orf156	---	---	---	Hs.33922	92342	ENSG00000171806	chr1	1.61552	0.757251	-1.98134	1.28632	0.143772
213553_x_at	Class Ⅰ	apolipoprotein C-I	APOC1	lipid metabolism /// lipid transport /// lipoprotein metabolism /// transport	lipid transporter activity	extracellular region	Hs.110675	341	ENSG00000130208	chr19	1.35199	-2.81055	0.57993	0.548109	0.370815
213664_at	Class Ⅰ	solute carrier family 1 (neuronal/epithelial high affinity glutamate transporter, system Xag), member 1	SLC1A1	transport /// dicarboxylic acid transport /// synaptic transmission /// L-glutamate transport	L-glutamate transporter activity /// symporter activity /// sodium:dicarboxylate symporter activity	membrane fraction /// integral to plasma membrane /// membrane /// integral to membrane	Hs.444915	6505	ENSG00000106688	chr9	1.73163	-2.63443	-0.896483	1.64525	0
213800_at	Class Ⅰ	complement factor H	CFH	immune response /// complement activation, alternative pathway /// innate immune response /// complement activation	---	extracellular space	Hs.363396	3075		chr1	1.70747	-3.51762	0.353136	0.97883	0
213923_at	Class Ⅰ	RAP2B, member of RAS oncogene family	RAP2B	small GTPase mediated signal transduction /// protein transport	nucleotide binding /// GTP binding	intracellular /// membrane	Hs.98643	5912	ENSG00000181467	chr3	1.63962	-3.23232	-0.0166016	1.16744	0.143772
213975_s_at	Class Ⅰ	lysozyme (renal amyloidosis) /// leukocyte immunoglobulin-like receptor, subfamily B (with TM and ITIM domains), member 1	LYZ /// LILRB1	carbohydrate metabolism /// cell wall catabolism /// cytolysis /// defense response to bacteria /// immune response /// response to virus /// tRNA aminoacylation for protein translation	lysozyme activity /// hydrolase activity, acting on glycosyl bonds /// receptor activity /// protein phosphatase 1 binding /// catalytic activity /// hydrolase activity /// aminoacyl-tRNA ligase activity /// ATP binding	extracellular region /// integral to membrane /// membrane /// integral to membrane	Hs.524579	10859 /// 4069	ENSG00000090382	chr8	1.34549	-2.80472	0.490936	0.615952	0.370815
214211_at	Class Ⅰ	ferritin, heavy polypeptide 1	FTH1	iron ion transport /// intracellular sequestering of iron ion /// immune response /// cell proliferation /// negative regulation of cell proliferation /// iron ion homeostasis /// iron ion homeostasis	ferroxidase activity /// binding /// ferric iron binding /// oxidoreductase activity /// kinase binding /// metal ion binding /// protein binding /// iron ion binding /// iron ion binding	plasma membrane /// ferritin complex	Hs.558804	2495		chr11	1.35711	-2.83071	0.306554	0.770104	0.370815
214414_x_at	Class Ⅰ	hemoglobin, alpha 2 /// hemoglobin, alpha 2	HBA2	transport /// oxygen transport	oxygen transporter activity /// binding /// iron ion binding /// oxygen binding /// heme binding /// metal ion binding	hemoglobin complex	Hs.398636	3040	ENSG00000188536	chr16	1.72158	-3.60613	0.716346	0.725059	0
214486_x_at	Class Ⅰ	CASP8 and FADD-like apoptosis regulator	CFLAR	proteolysis /// anti-apoptosis /// induction of apoptosis by extracellular signals /// regulation of apoptosis /// positive regulation of I-kappaB kinase/NF-kappaB cascade /// apoptosis	signal transducer activity /// protein binding /// caspase activity /// protein binding	---	Hs.390736	8837	ENSG00000003402	chr2	1.34461	-2.50125	-0.240876	1.08256	0.370815
214511_x_at	Class Ⅰ	Fc fragment of IgG, high affinity Ia, receptor (CD64) /// Fc-gamma receptor I B2	FCGR1A /// LOC440607	phagocytosis, engulfment /// immune response /// signal transduction /// immune response	receptor activity /// receptor signaling protein activity /// IgG binding /// immunoglobulin receptor activity	integral to plasma membrane /// membrane /// integral to membrane /// plasma membrane	Hs.534956	2209 /// 440607		chr1	1.95665	-3.99912	0.351349	1.1522	0
214719_at	Class Ⅰ	hypothetical protein LOC283537	LOC283537	---	---	---	Hs.117167	283537	ENSG00000139508	chr13	1.35262	-2.77152	0.199958	0.83272	0.370815
214770_at	Class Ⅰ	macrophage scavenger receptor 1	MSR1	phosphate transport /// receptor mediated endocytosis /// receptor mediated endocytosis /// endocytosis	receptor activity /// scavenger receptor activity /// lipid transporter activity /// scavenger receptor activity	cytoplasm /// integral to plasma membrane /// membrane /// integral to membrane	Hs.446291	4481	ENSG00000038945	chr8	1.51087	-3.13764	0.487984	0.737171	0.252933
214844_s_at	Class Ⅰ	docking protein 5	DOK5	---	insulin receptor binding	---	Hs.473133	55816	ENSG00000101134	chr20	1.4713	-2.56194	-0.434065	1.25603	0.333131
214853_s_at	Class Ⅰ	SHC (Src homology 2 domain containing) transforming protein 1	SHC1	activation of MAPK activity /// activation of MAPK activity /// regulation of cell growth /// regulation of epidermal growth factor receptor activity /// intracellular signaling cascade /// positive regulation of cell proliferation /// positive regulation	transmembrane receptor protein tyrosine kinase adaptor protein activity /// transmembrane receptor protein tyrosine kinase adaptor protein activity /// protein binding /// phospholipid binding /// phospholipid binding /// insulin receptor binding /// insulin-like growth factor receptor binding	plasma membrane /// plasma membrane	Hs.433795	6464	ENSG00000160691	chr1	1.43693	-2.94223	0.117456	0.95851	0.333131
214948_s_at	Class Ⅰ	TATA element modulatory factor 1 /// Similar to family with sequence similarity 9, member C	TMF1 /// LOC441347	transcription /// regulation of transcription, DNA-dependent /// transcription from RNA polymerase II promoter /// regulation of transcription, DNA-dependent	DNA binding /// RNA polymerase II transcription factor activity /// transcription cofactor activity	---	Hs.267632	7110		chr8	1.46969	-2.60263	-0.411855	1.25311	0.333131
215633_x_at	Class Ⅰ	leukocyte specific transcript 1	LST1	cellular morphogenesis /// immune response /// immune response /// regulation of cell shape /// dendrite morphogenesis /// negative regulation of lymphocyte proliferation /// morphogenesis	protein binding	Golgi apparatus /// membrane /// integral to membrane /// cytoplasm /// integral to membrane	Hs.436066	7940	ENSG00000096224	chr6	1.37592	-2.90746	0.634743	0.539653	0.370815
216237_s_at	Class Ⅰ	MCM5 minichromosome maintenance deficient 5, cell division cycle 46 (S. cerevisiae)	MCM5	regulation of progression through cell cycle /// DNA replication /// DNA replication initiation /// transcription /// regulation of transcription, DNA-dependent /// DNA replication	nucleotide binding /// DNA binding /// protein binding /// ATP binding /// DNA-dependent ATPase activity /// nucleic acid binding	nucleus /// nucleus	Hs.517582	4174	ENSG00000100297	chr22	1.38158	-2.83629	0.193788	0.860699	0.370815
216250_s_at	Class Ⅰ	leupaxin	LPXN	protein complex assembly /// cell adhesion /// signal transduction	zinc ion binding /// metal ion binding	cytoplasm	Hs.125474	9404	ENSG00000110031	chr18	1.54966	-3.21546	0.79049	0.527279	0.143772
216593_s_at	Class Ⅰ	phosphatidylinositol glycan, class C	PIGC	GPI anchor biosynthesis /// GPI anchor biosynthesis	transferase activity, transferring glycosyl groups /// phosphatidylinositol N-acetylglucosaminyltransferase activity /// transferase activity /// catalytic activity	endoplasmic reticulum membrane /// integral to membrane /// endoplasmic reticulum /// membrane	Hs.188456	5279	ENSG00000135845 /// ENSG00000187698	chr1	1.34885	-0.19498	-1.56405	1.29854	0.370815
217232_x_at	Class Ⅰ	hemoglobin, beta	HBB	transport /// oxygen transport /// oxygen transport /// oxygen transport /// nitric oxide transport /// positive regulation of nitric oxide biosynthesis	protein binding /// selenium binding /// oxygen binding /// hemoglobin binding /// oxygen transporter activity /// binding /// iron ion binding /// oxygen binding /// heme binding /// metal ion binding /// oxygen transporter activity	hemoglobin complex /// hemoglobin complex /// hemoglobin complex	Hs.523443	3043	ENSG00000188170	chr11	1.65952	-3.46349	0.687059	0.697128	0.10231
217794_at	Class Ⅰ	DKFZp564J157 protein	DKFZp564J157	---	---	---	Hs.426359	54458		chr12	1.55251	-2.67727	-0.583842	1.4149	0.143772
217916_s_at	Class Ⅰ	family with sequence similarity 49, member B	FAM49B	---	---	---	Hs.492869	51571	ENSG00000153310	chr8	1.42704	-2.91588	0.166787	0.910338	0.370815
217931_at	Class Ⅰ	trinucleotide repeat containing 5	TNRC5	---	---	---	Hs.414099	10695	ENSG00000137161	chr6	1.59962	-2.92918	-0.392244	1.35433	0.143772
217989_at	Class Ⅰ	dehydrogenase/reductase (SDR family) member 8	DHRS8	steroid biosynthesis /// metabolism /// lipid biosynthesis	oxidoreductase activity	---	Hs.282984	51170	ENSG00000198189	chr4	1.40983	-2.75164	-0.0928766	1.0557	0.370815
218007_s_at	Class Ⅰ	ribosomal protein S27-like	RPS27L	protein biosynthesis	structural constituent of ribosome /// metal ion binding /// zinc ion binding	ribosome /// intracellular /// ribonucleoprotein complex	Hs.108957	51065		chr15	1.73226	-0.841451	-1.8556	1.75849	0
218019_s_at	Class Ⅰ	pyridoxal (pyridoxine, vitamin B6) kinase	PDXK	---	nucleotide binding /// ATP binding /// pyridoxal kinase activity /// transferase activity /// metal ion binding /// zinc ion binding /// pyridoxal kinase activity /// kinase activity	---	Hs.284491	8566	ENSG00000160209	chr21	1.37409	-2.32999	-0.500982	1.22577	0.370815
218181_s_at	Class Ⅰ	mitogen-activated protein kinase kinase kinase kinase 4	MAP4K4	protein amino acid phosphorylation /// protein amino acid phosphorylation /// response to stress /// protein kinase cascade	nucleotide binding /// protein serine/threonine kinase activity /// protein serine/threonine kinase activity /// protein-tyrosine kinase activity /// small GTPase regulator activity /// ATP binding /// ATP binding /// transferase activity /// protein kinase activity /// kinase activity	---	Hs.431550	9448	ENSG00000170452	chr2	1.56359	-3.16613	0.0910675	1.05921	0.143772
218243_at	Class Ⅰ	RUN and FYVE domain containing 1	RUFY1	---	protein binding /// zinc ion binding /// metal ion binding	---	Hs.306769	80230	ENSG00000176783	chr5	1.54305	-3.2491	0.309245	0.917416	0.143772
218403_at	Class Ⅰ	p53-inducible cell-survival factor	P53CSV	anti-apoptosis /// DNA damage response, signal transduction by p53 class mediator /// DNA damage response, signal transduction by p53 class mediator resulting in cell cycle arrest	protein binding /// protein binding /// caspase inhibitor activity	mitochondrion	Hs.69499	51499	ENSG00000170855	chr12	1.37157	-0.174825	-1.57637	1.30102	0.370815
218559_s_at	Class Ⅰ	v-maf musculoaponeurotic fibrosarcoma oncogene homolog B (avian)	MAFB	transcription /// regulation of transcription, DNA-dependent /// sensory organ development	DNA binding /// sequence-specific DNA binding /// protein dimerization activity	nucleus /// nucleus	Hs.169487	9935		chr20	2.11386	-3.96374	-0.305064	1.65532	0
218589_at	Class Ⅰ	purinergic receptor P2Y, G-protein coupled, 5	P2RY5	signal transduction /// G-protein coupled receptor protein signaling pathway /// G-protein coupled receptor protein signaling pathway	rhodopsin-like receptor activity /// receptor activity /// purinergic nucleotide receptor activity, G-protein coupled /// signal transducer activity /// G-protein coupled receptor activity /// G-protein coupled receptor activity	integral to membrane /// membrane /// integral to membrane	Hs.123464	10161	ENSG00000139679	chr13	1.7007	-1.89307	-1.30025	1.69772	0
218684_at	Class Ⅰ	leucine rich repeat containing 8 family, member D	LRRC8D	---	protein binding	integral to membrane /// membrane	Hs.482087	55144	ENSG00000171492	chr1	1.38531	-2.42231	-0.410641	1.18776	0.370815
218802_at	Class Ⅰ	hypothetical protein FLJ20647	FLJ20647	---	---	---	Hs.234149	55013	ENSG00000005059	chr4	1.62658	-3.39081	0.490942	0.825263	0.143772
219243_at	Class Ⅰ	GTPase, IMAP family member 4	GIMAP4	---	nucleotide binding /// GTP binding	---	Hs.30822	55303	ENSG00000133574	chr7	1.66802	-2.03325	-1.16647	1.64268	0.10231
219269_at	Class Ⅰ	hypothetical protein FLJ21616	FLJ21616	transcription /// regulation of transcription, DNA-dependent /// regulation of transcription	DNA binding /// transcription factor activity /// sequence-specific DNA binding	nucleus	Hs.194225	79618	ENSG00000147421	chr8	1.40885	-3.01274	0.569692	0.628362	0.370815
219358_s_at	Class Ⅰ	centaurin, alpha 2	CENTA2	regulation of GTPase activity /// heart development	GTPase activator activity /// phosphatidylinositol-3,4,5-triphosphate binding /// protein binding, bridging /// metal ion binding /// phosphatidylinositol-4,5-bisphosphate binding /// phosphatidylinositol-3,4-bisphosphate binding /// inositol 1,3,4,5 tetrakisphosphate binding /// GTPase activator activity /// zinc ion binding	cytoplasm /// plasma membrane /// mitochondrial envelope	Hs.514063	55803	ENSG00000184060	chr17	1.73393	-3.37615	-0.0545417	1.24862	0
219434_at	Class Ⅰ	triggering receptor expressed on myeloid cells 1	TREM1	humoral immune response /// intracellular signaling cascade	receptor activity /// receptor activity	plasma membrane /// integral to membrane /// membrane	Hs.283022	54210	ENSG00000124731	chr6	1.46917	-3.02279	0.859483	0.40426	0.333131
219439_at	Class Ⅰ	core 1 synthase, glycoprotein-N-acetylgalactosamine 3-beta-galactosyltransferase, 1	C1GALT1	---	transferase activity /// transferase activity, transferring glycosyl groups /// glycoprotein-N-acetylgalactosamine 3-beta-galactosyltransferase activity	---	Hs.239666	56913	ENSG00000106392	chr7	1.42698	-1.92229	-0.907638	1.39967	0.370815
219495_s_at	Class Ⅰ	zinc finger protein 180 (HHZ168)	ZNF180	transcription /// regulation of transcription, DNA-dependent	nucleic acid binding /// DNA binding /// zinc ion binding /// metal ion binding	nucleus /// intracellular	Hs.130683	7733	ENSG00000167384	chr19	1.49681	-0.653429	-1.60206	1.49213	0.252933
219505_at	Class Ⅰ	cat eye syndrome chromosome region, candidate 1	CECR1	development /// purine ribonucleoside monophosphate biosynthesis	growth factor activity /// hydrolase activity /// deaminase activity	---	Hs.170310	51816	ENSG00000093072	chr22	1.49791	-3.11827	0.668629	0.588316	0.252933
219563_at	Class Ⅰ	chromosome 14 open reading frame 139	C14orf139	---	---	---	Hs.41502	79686		chr14	1.70914	-3.58286	0.547895	0.849103	0
219666_at	Class Ⅰ	membrane-spanning 4-domains, subfamily A, member 6A	MS4A6A	signal transduction	receptor activity	integral to membrane /// membrane	Hs.523702	64231		chr11	1.41751	-2.8572	0.146856	0.905041	0.370815
219681_s_at	Class Ⅰ	RAB11 family interacting protein 1 (class I)	RAB11FIP1	---	---	---	Hs.191179	80223	ENSG00000156675	chr8	1.39941	-2.90031	0.784425	0.419492	0.370815
219777_at	Class Ⅰ	GTPase, IMAP family member 6	GIMAP6	---	GTP binding	---	Hs.105468	474344	ENSG00000133561	chr7	1.5489	-1.16674	-1.4407	1.54867	0.143772
219806_s_at	Class Ⅰ	FN5 protein	FN5	---	---	---	Hs.438064	56935	ENSG00000166002	chr11	1.42106	-2.9651	0.341462	0.790675	0.370815
219947_at	Class Ⅰ	C-type lectin domain family 4, member A	CLEC4A	immune response /// cell adhesion /// cell surface receptor linked signal transduction /// antimicrobial humoral response (sensu Vertebrata)	transmembrane receptor activity /// sugar binding	integral to plasma membrane /// membrane /// integral to membrane	Hs.504657	50856	ENSG00000111729	chr12	1.51691	-3.00116	0.031424	1.04715	0.252933
220088_at	Class Ⅰ	complement component 5 receptor 1 (C5a ligand)	C5R1	activation of MAPK activity /// chemotaxis /// cellular defense response /// signal transduction /// G-protein coupled receptor protein signaling pathway /// phospholipase C activation /// elevation of cytosolic calcium ion concentration /// sensory perce	rhodopsin-like receptor activity /// receptor activity /// C5a anaphylatoxin receptor activity /// signal transducer activity /// G-protein coupled receptor activity /// anaphylatoxin receptor activity /// C5a anaphylatoxin receptor activity	plasma membrane /// integral to plasma membrane /// membrane /// integral to membrane	Hs.2161	728	ENSG00000197405	chr19	1.4894	-2.61159	1.4462	-0.203587	0.252933
220146_at	Class Ⅰ	toll-like receptor 7	TLR7	inflammatory response /// immune response	transmembrane receptor activity /// receptor activity	membrane /// integral to membrane	Hs.443036	51284	ENSG00000196664	chrX	1.86299	-3.85851	0.494676	0.989366	0
220330_s_at	Class Ⅰ	SAM domain, SH3 domain and nuclear localisation signals, 1	SAMSN1	---	---	---	Hs.473341	64092	ENSG00000155307	chr21	1.67562	-3.34926	1.22856	0.23087	0.10231
221666_s_at	Class Ⅰ	PYD and CARD domain containing	PYCARD	induction of apoptosis /// caspase activation /// cell cycle /// signal transduction /// regulation of apoptosis /// negative regulation of progression through cell cycle /// apoptosis	protein binding /// caspase activator activity /// protein binding	cytoplasm /// intracellular	Hs.499094	29108	ENSG00000103490	chr16	1.47042	-2.81645	-0.121617	1.10143	0.333131
221756_at	Class Ⅰ	HGFL gene /// HGFL gene	MGC17330	---	---	---	Hs.26670	113791	ENSG00000100100		1.7552	-3.62031	0.303909	1.05418	0
31845_at	Class Ⅰ	E74-like factor 4 (ets domain transcription factor)	ELF4	natural killer cell proliferation /// NK T cell proliferation /// transcription /// regulation of transcription, DNA-dependent /// positive regulation of transcription from RNA polymerase II promoter	transcription factor activity /// protein binding /// transcriptional activator activity /// DNA binding /// sequence-specific DNA binding	nucleus /// PML body	Hs.271940	2000	ENSG00000102034	chrX	1.61176	-3.38258	0.699177	0.658709	0.143772
31874_at	Class Ⅰ	growth arrest-specific 2 like 1	GAS2L1	cell cycle arrest	---	cytoskeleton	Hs.322852	10634	ENSG00000185340	chr22	1.4312	-2.92486	0.192071	0.89368	0.333131
36030_at	Class Ⅰ	HOM-TES-103 tumor antigen-like	HOM-TES-103	---	---	---	Hs.15243	25900	ENSG00000010295	chr12	1.56484	-2.92716	-0.298157	1.27968	0.143772
38671_at	Class Ⅰ	plexin D1	PLXND1	development	receptor activity	membrane /// integral to membrane	Hs.301685	23129	ENSG00000004399	chr3	2.01946	-4.20782	0.51905	1.09497	0
56256_at	Class Ⅰ	SID1 transmembrane family, member 2	SIDT2	---	---	integral to membrane /// membrane	Hs.410977	51092	ENSG00000149577	chr11	1.45269	-2.89865	0.0443733	1.00037	0.333131
64064_at	Class Ⅰ	GTPase, IMAP family member 5	GIMAP5	---	nucleotide binding /// GTP binding	mitochondrion /// integral to membrane /// outer membrane /// membrane	Hs.412331	55340	ENSG00000196329	chr7	1.3745	-0.530115	-1.46087	1.33715	0.370815
200593_s_at	class Ⅱ	heterogeneous nuclear ribonucleoprotein U (scaffold attachment factor A)	HNRPU	RNA processing	nucleotide binding /// DNA binding /// RNA binding /// ATP binding /// DNA binding /// RNA binding	ribonucleoprotein complex /// heterogeneous nuclear ribonucleoprotein complex /// nucleus	Hs.166463	3192	ENSG00000153187	chr1	1.72376	-1.44153	2.16265	-1.18439	0
200666_s_at	class Ⅱ	DnaJ (Hsp40) homolog, subfamily B, member 1	DNAJB1	protein folding /// response to unfolded protein /// response to unfolded protein	heat shock protein binding /// unfolded protein binding	nucleus	Hs.515210	3337	ENSG00000132002	chr2	3.15848	1.67591	3.19034	-3.10524	0
200768_s_at	class Ⅱ	methionine adenosyltransferase II, alpha	MAT2A	one-carbon compound metabolism	nucleotide binding /// magnesium ion binding /// methionine adenosyltransferase activity /// ATP binding /// transferase activity /// potassium ion binding /// methionine adenosyltransferase activity /// metal ion binding	---	Hs.516157	4144	ENSG00000168906	chr2	2.68583	1.48451	2.73478	-2.67894	0
200798_x_at	class Ⅱ	myeloid cell leukemia sequence 1 (BCL2-related)	MCL1	cell fate determination /// anti-apoptosis /// apoptotic program /// cell homeostasis /// cell differentiation /// regulation of apoptosis /// apoptosis /// apoptosis /// development /// development	protein binding /// protein channel activity /// protein heterodimerization activity	cytoplasm /// mitochondrial outer membrane /// integral to membrane /// nucleus /// mitochondrion /// membrane	Hs.532826	4170	ENSG00000143384	chr1	2.50595	-0.28227	2.95172	-2.2184	0
200799_at	class Ⅱ	heat shock 70kDa protein 1A	HSPA1A	protein folding /// response to unfolded protein /// mRNA catabolism /// anti-apoptosis /// response to unfolded protein	nucleotide binding /// ATP binding /// protein binding /// unfolded protein binding /// unfolded protein binding	nucleus /// cytoplasm /// mitochondrion /// endoplasmic reticulum	Hs.520028	3303		chr6	3.23019	3.23628	2.69116	-3.2703	0
200815_s_at	class Ⅱ	platelet-activating factor acetylhydrolase, isoform Ib, alpha subunit 45kDa	PAFAH1B1	establishment of mitotic spindle orientation /// lipid metabolism /// cell motility /// microtubule-based process /// cell cycle /// mitosis /// signal transduction /// nervous system development /// cell differentiation /// cell division /// development	dynein binding /// protein binding	astral microtubule /// kinetochore /// nuclear envelope /// cytoskeleton /// microtubule /// microtubule associated complex /// cell cortex	Hs.77318	5048	ENSG00000007168	chr17	1.51224	0.718902	1.58089	-1.49888	0.252933
200880_at	class Ⅱ	DnaJ (Hsp40) homolog, subfamily A, member 1	DNAJA1	protein folding /// response to unfolded protein /// protein folding	heat shock protein binding /// metal ion binding /// unfolded protein binding /// protein binding /// low-density lipoprotein receptor binding /// zinc ion binding	---	Hs.445203	3301	ENSG00000086061	chr9	2.63241	2.9642	2.01688	-2.64334	0
200893_at	class Ⅱ	splicing factor, arginine/serine-rich 10 (transformer 2 homolog, Drosophila)	SFRS10	nuclear mRNA splicing, via spliceosome /// nuclear mRNA splicing, via spliceosome /// mRNA processing	nucleotide binding /// RNA binding /// nucleic acid binding /// RNA splicing factor activity, transesterification mechanism	nucleus /// nucleus	Hs.533122	6434	ENSG00000136527	chr3	1.46	2.60877	0.445846	-1.28201	0.333131
201041_s_at	class Ⅱ	dual specificity phosphatase 1	DUSP1	protein amino acid dephosphorylation /// response to oxidative stress /// cell cycle	non-membrane spanning protein tyrosine phosphatase activity /// hydrolase activity /// MAP kinase phosphatase activity /// phosphoprotein phosphatase activity /// protein tyrosine/serine/threonine phosphatase activity	---	Hs.171695	1843	ENSG00000120129	chr5	2.13176	1.29785	2.08958	-2.10533	0
201170_s_at	class Ⅱ	basic helix-loop-helix domain containing, class B, 2	BHLHB2	regulation of transcription, DNA-dependent /// transcription /// regulation of transcription, DNA-dependent /// regulation of transcription	transcription factor activity /// DNA binding /// transcription regulator activity	nucleus /// nucleus	Hs.171825	8553	ENSG00000134107	chr3	1.87748	0.278452	2.10579	-1.754	0
201196_s_at	class Ⅱ	adenosylmethionine decarboxylase 1	AMD1	spermine biosynthesis /// spermine biosynthesis /// spermidine biosynthesis /// spermidine biosynthesis	adenosylmethionine decarboxylase activity /// adenosylmethionine decarboxylase activity /// lyase activity /// carboxy-lyase activity	---	Hs.159118	262	ENSG00000123505	chr6	1.35417	0.379887	1.48824	-1.30501	0.370815
201236_s_at	class Ⅱ	BTG family, member 2	BTG2	DNA repair /// transcription /// regulation of transcription, DNA-dependent /// negative regulation of cell proliferation /// response to DNA damage stimulus	transcription factor activity	---	Hs.519162	7832	ENSG00000159388	chr1	2.83677	-1.45435	3.46733	-2.20492	0
201300_s_at	class Ⅱ	prion protein (p27-30) (Creutzfeld-Jakob disease, Gerstmann-Strausler-Scheinker syndrome, fatal familial insomnia)	PRNP	metabolism /// response to oxidative stress /// copper ion homeostasis	microtubule binding /// tubulin binding /// copper ion binding	membrane /// endoplasmic reticulum /// Golgi apparatus /// plasma membrane /// lipid raft /// cytoplasm /// extrinsic to membrane	Hs.472010	5621	ENSG00000171867	chr20	1.4148	2.28367	0.639326	-1.31792	0.370815
201303_at	class Ⅱ	DEAD (Asp-Glu-Ala-Asp) box polypeptide 48	DDX48	rRNA processing	nucleotide binding /// DNA binding /// RNA binding /// protein binding /// ATP binding /// ATP-dependent helicase activity /// hydrolase activity /// nucleic acid binding /// helicase activity	nucleus	Hs.389649	9775	ENSG00000141543	chr17	1.51878	0.0224199	1.76182	-1.39229	0.252933
201324_at	class Ⅱ	epithelial membrane protein 1	EMP1	development /// cell death /// cell proliferation /// epidermis development /// cell growth	---	membrane fraction /// membrane /// integral to membrane /// integral to membrane	Hs.436298	2012	ENSG00000134531	chr12	2.79181	-1.25694	3.44348	-2.25669	0
201466_s_at	class Ⅱ	v-jun sarcoma virus 17 oncogene homolog (avian)	JUN	transcription /// regulation of transcription, DNA-dependent	transcription factor activity /// RNA polymerase II transcription factor activity /// transcription factor binding /// protein binding /// DNA binding /// transcription factor activity /// sequence-specific DNA binding /// protein dimerization activity /// DNA binding	nuclear chromosome /// nucleus	Hs.525704	3725		chr1	3.52218	1.73707	3.62368	-3.46756	0
201473_at	class Ⅱ	jun B proto-oncogene	JUNB	transcription /// regulation of transcription from RNA polymerase II promoter /// regulation of transcription, DNA-dependent	transcription factor activity /// RNA polymerase II transcription factor activity /// transcription coactivator activity /// transcription corepressor activity /// DNA binding /// sequence-specific DNA binding /// protein dimerization activity /// DNA binding	chromatin /// nucleus	Hs.25292	3726	ENSG00000171223	chr19	2.89368	-0.550095	3.43492	-2.5024	0
201502_s_at	class Ⅱ	nuclear factor of kappa light polypeptide gene enhancer in B-cells inhibitor, alpha	NFKBIA	apoptosis /// cytoplasmic sequestering of NF-kappaB /// response to pathogenic bacteria /// cytoplasmic sequestering of transcription factor /// cytoplasmic sequestering of transcription factor /// regulation of NF-kappaB import into nucleus /// negative	transcription factor binding /// protein binding /// nuclear localization sequence binding /// ubiquitin protein ligase binding /// NF-kappaB binding	cytoplasm /// nucleus /// cytoplasm	Hs.81328	4792	ENSG00000100906	chr14	1.53374	0.55461	1.64051	-1.48704	0.143772
201531_at	class Ⅱ	zinc finger protein 36, C3H type, homolog (mouse)	ZFP36	mRNA catabolism /// mRNA catabolism	DNA binding /// single-stranded RNA binding /// protein binding /// metal ion binding /// mRNA binding /// nucleic acid binding /// zinc ion binding	nucleus /// cytoplasm /// cytosol	Hs.534052	7538	ENSG00000128016	chr19	3.21226	-0.168256	3.7489	-2.88548	0
201586_s_at	class Ⅱ	splicing factor proline/glutamine-rich (polypyrimidine tract binding protein associated)	SFPQ	nuclear mRNA splicing, via spliceosome /// DNA repair /// DNA recombination /// transcription /// regulation of transcription, DNA-dependent /// RNA splicing /// mRNA processing /// response to DNA damage stimulus /// mRNA processing	nucleotide binding /// DNA binding /// RNA binding /// protein binding /// nucleic acid binding	nucleus /// nucleus	Hs.355934	6421	ENSG00000116560	chr1	1.63704	2.11165	1.10254	-1.62044	0.143772
201626_at	class Ⅱ	insulin induced gene 1	INSIG1	metabolism /// cell proliferation	---	integral to membrane /// membrane	Hs.520819	3638	ENSG00000186480	chr7	1.74324	0.0506624	2.00747	-1.59539	0
201631_s_at	class Ⅱ	immediate early response 3	IER3	apoptosis /// anti-apoptosis /// morphogenesis /// anti-apoptosis	---	integral to membrane /// membrane	Hs.76095	8870	ENSG00000137331	chr6	1.81482	-0.334909	2.15393	-1.57277	0
201667_at	class Ⅱ	gap junction protein, alpha 1, 43kDa (connexin 43)	GJA1	transport /// muscle contraction /// cell-cell signaling /// heart development /// sensory perception of sound /// gap junction assembly /// positive regulation of I-kappaB kinase/NF-kappaB cascade /// cell communication	signal transducer activity /// protein binding /// ion transporter activity /// connexon channel activity /// connexon channel activity	integral to plasma membrane /// connexon complex /// gap junction /// connexon complex /// membrane /// integral to membrane	Hs.74471	2697	ENSG00000152661	chr6	1.62427	3.10331	0.19008	-1.25767	0.143772
201693_s_at	class Ⅱ	early growth response 1	EGR1	transcription /// regulation of transcription, DNA-dependent	transcription factor activity /// zinc ion binding /// metal ion binding /// nucleic acid binding /// DNA binding /// DNA binding	nucleus	Hs.326035	1958	ENSG00000120738	chr5	3.165	-0.602502	3.75045	-2.7316	0
201739_at	class Ⅱ	serum/glucocorticoid regulated kinase	SGK	protein amino acid phosphorylation /// protein amino acid phosphorylation /// sodium ion transport /// apoptosis /// response to stress	nucleotide binding /// protein serine/threonine kinase activity /// protein serine/threonine kinase activity /// protein-tyrosine kinase activity /// ATP binding /// transferase activity /// protein kinase activity /// kinase activity	nucleus	Hs.296323	6446	ENSG00000118515	chr6	1.7201	-1.74859	2.0797	-1.00955	0
201846_s_at	class Ⅱ	RING1 and YY1 binding protein	RYBP	transcription /// regulation of transcription, DNA-dependent /// apoptosis	DNA binding /// zinc ion binding /// metal ion binding	nucleus	Hs.7910	23429	ENSG00000163602	chr3	2.06893	1.70036	1.88747	-2.09028	0
201881_s_at	class Ⅱ	ariadne homolog, ubiquitin-conjugating enzyme E2 binding protein, 1 (Drosophila)	ARIH1	ubiquitin-dependent protein catabolism /// protein ubiquitination /// ubiquitin cycle	ubiquitin-protein ligase activity /// zinc ion binding /// ubiquitin-like-protein ligase activity /// enzyme binding /// metal ion binding /// protein binding	ubiquitin ligase complex /// ubiquitin ligase complex	Hs.268787	25820	ENSG00000166233	chr15	1.64064	1.86656	1.23752	-1.63896	0.143772
201925_s_at	class Ⅱ	decay accelerating factor for complement (CD55, Cromer blood group system)	DAF	immune response /// complement activation, classical pathway /// innate immune response	---	extracellular space /// soluble fraction /// integral to plasma membrane /// membrane	Hs.527653	1604	ENSG00000196352	chr1	1.45661	0.470583	1.57373	-1.40457	0.333131
202071_at	class Ⅱ	syndecan 4 (amphiglycan, ryudocan)	SDC4	---	cytoskeletal protein binding	integral to plasma membrane /// membrane /// integral to membrane	Hs.252189	6385	ENSG00000124145	chr20	1.43772	1.98823	0.857857	-1.38411	0.333131
202081_at	class Ⅱ	immediate early response 2	IER2	---	---	---	Hs.501629	9592	ENSG00000160888	chr19	2.46902	-0.0660693	2.87031	-2.23165	0
202146_at	class Ⅱ	interferon-related developmental regulator 1	IFRD1	myoblast cell fate determination /// cell differentiation /// development	binding	---	Hs.7879	3475	ENSG00000006652	chr7	2.60845	2.9501	1.98836	-2.61589	0
202149_at	class Ⅱ	neural precursor cell expressed, developmentally down-regulated 9	NEDD9	regulation of progression through cell cycle /// regulation of cell growth /// cytoskeleton organization and biogenesis /// mitosis /// cell adhesion /// signal transduction /// integrin-mediated signaling pathway /// actin filament bundle formation /// c	protein binding /// protein binding	nucleus /// cytoplasm /// spindle /// cytoskeleton /// nucleus	Hs.37982	4739	ENSG00000111859	chr6	2.67014	3.4983	1.70887	-2.59208	0
202241_at	class Ⅱ	tribbles homolog 1 (Drosophila)	TRIB1	regulation of MAPK activity /// protein amino acid phosphorylation /// protein amino acid phosphorylation	protein binding /// protein kinase activity /// protein serine/threonine kinase activity /// protein kinase inhibitor activity /// ATP binding /// protein kinase activity /// ATP binding	---	Hs.444947	10221	ENSG00000173334	chr8	3.27716	-0.22111	3.84328	-2.94076	0
202284_s_at	class Ⅱ	cyclin-dependent kinase inhibitor 1A (p21, Cip1)	CDKN1A	regulation of cyclin dependent protein kinase activity /// cell cycle arrest /// negative regulation of cell proliferation /// induction of apoptosis by intracellular signals /// cell cycle /// cell cycle arrest /// regulation of progression through cell	protein kinase activity /// cyclin-dependent protein kinase inhibitor activity /// protein binding /// metal ion binding /// protein kinase inhibitor activity /// cyclin-dependent protein kinase inhibitor activity /// zinc ion binding /// kinase activity	nucleus /// nucleus	Hs.370771	1026	ENSG00000124762	chr6	1.90425	-2.11561	2.28708	-1.04141	0
202286_s_at	class Ⅱ	tumor-associated calcium signal transducer 2	TACSTD2	cell surface receptor linked signal transduction /// sensory perception /// visual perception /// cell proliferation /// visual perception /// response to stimulus /// regulation of progression through cell cycle	receptor activity	cytosol /// integral to plasma membrane /// membrane /// membrane /// integral to membrane /// nucleus	Hs.23582	4070		chr1	1.48002	1.47898	1.20317	-1.47355	0.252933
202340_x_at	class Ⅱ	nuclear receptor subfamily 4, group A, member 1	NR4A1	transcription /// regulation of transcription, DNA-dependent /// signal transduction	transcription factor activity /// steroid hormone receptor activity /// metal ion binding /// DNA binding /// receptor activity /// ligand-dependent nuclear receptor activity /// zinc ion binding /// sequence-specific DNA binding /// DNA binding /// ligand-dependent nuclear receptor activity	nucleus	Hs.524430	3164	ENSG00000123358	chr12	3.1922	-0.585971	3.78127	-2.76172	0
202388_at	class Ⅱ	regulator of G-protein signalling 2, 24kDa	RGS2	cell cycle /// transmembrane receptor protein tyrosine kinase signaling pathway /// regulation of G-protein coupled receptor protein signaling pathway /// negative regulation of signal transduction	signal transducer activity /// GTPase activator activity /// calmodulin binding	---	Hs.78944	5997	ENSG00000116741	chr1	2.19236	-0.802915	2.6609	-1.80395	0
202393_s_at	class Ⅱ	Kruppel-like factor 10	KLF10	negative regulation of transcription from RNA polymerase II promoter /// skeletal development /// transcription /// regulation of transcription, DNA-dependent /// transforming growth factor beta receptor signaling pathway /// cell-cell signaling /// cell	transcription factor activity /// zinc ion binding /// metal ion binding /// nucleic acid binding /// DNA binding	nucleus /// nucleus	Hs.435001	7071	ENSG00000155090	chr8	1.42552	1.21125	1.27515	-1.43449	0.370815
202431_s_at	class Ⅱ	v-myc myelocytomatosis viral oncogene homolog (avian)	MYC	regulation of transcription from RNA polymerase II promoter /// iron ion homeostasis /// cell cycle arrest /// cell proliferation /// positive regulation of cell proliferation /// transcription /// regulation of transcription, DNA-dependent /// regulation	transcription factor activity /// protein binding /// protein binding /// DNA binding /// transcription factor activity /// transcription regulator activity	nucleus /// nucleus /// nucleus	Hs.202453	4609	ENSG00000136997	chr8	3.71955	0.432244	4.20738	-3.46017	0
202499_s_at	class Ⅱ	solute carrier family 2 (facilitated glucose transporter), member 3	SLC2A3	carbohydrate metabolism /// carbohydrate transport /// glucose transport /// transport	transporter activity /// sugar porter activity /// glucose transporter activity /// glucose transporter activity	membrane fraction /// membrane /// integral to membrane /// integral to membrane	Hs.419240	6515		chr12	1.65885	-1.54854	2.01478	-1.02999	0.10231
202581_at	class Ⅱ	heat shock 70kDa protein 1B	HSPA1B	mRNA catabolism /// protein folding /// response to unfolded protein /// response to unfolded protein /// protein biosynthesis /// translational elongation /// anti-apoptosis	nucleotide binding /// ATP binding /// unfolded protein binding /// protein binding /// translation elongation factor activity /// GTP binding /// unfolded protein binding	nucleus /// cytoplasm /// cytoplasm /// mitochondrion /// endoplasmic reticulum	Hs.274402	3304		chr6	2.73862	1.75088	2.65733	-2.71321	0
202627_s_at	class Ⅱ	serpin peptidase inhibitor, clade E (nexin, plasminogen activator inhibitor type 1), member 1	SERPINE1	blood coagulation /// fibrinolysis	serine-type endopeptidase inhibitor activity /// plasminogen activator activity /// protease binding /// endopeptidase inhibitor activity	extracellular space /// extracellular region	Hs.414795	5054	ENSG00000106366	chr7	1.43492	1.98552	0.839313	-1.36857	0.333131
202643_s_at	class Ⅱ	tumor necrosis factor, alpha-induced protein 3	TNFAIP3	ubiquitin cycle /// apoptosis /// anti-apoptosis /// negative regulation of I-kappaB kinase/NF-kappaB cascade	DNA binding /// protein binding /// cysteine-type peptidase activity /// zinc ion binding /// metal ion binding /// peptidase activity /// hydrolase activity	nucleus /// nucleus	Hs.211600	7128	ENSG00000118503	chr6	1.54803	0.043054	1.7762	-1.41097	0.143772
202672_s_at	class Ⅱ	activating transcription factor 3	ATF3	transcription /// regulation of transcription, DNA-dependent	DNA binding /// transcription factor activity /// transcription corepressor activity /// sequence-specific DNA binding /// protein dimerization activity	nucleus	Hs.460	467	ENSG00000162772	chr1	3.0253	1.50973	3.07644	-2.95639	0
202704_at	class Ⅱ	transducer of ERBB2, 1	TOB1	negative regulation of cell proliferation	SH3/SH2 adaptor activity /// protein binding	---	Hs.531550	10140		chr17	1.40505	1.12019	1.2942	-1.41694	0.370815
202768_at	class Ⅱ	FBJ murine osteosarcoma viral oncogene homolog B	FOSB	regulation of progression through cell cycle /// negative regulation of transcription from RNA polymerase II promoter /// regulation of transcription, DNA-dependent /// development /// behavior	DNA binding /// transcription factor binding /// DNA binding /// sequence-specific DNA binding /// protein dimerization activity	nucleus	Hs.75678	2354	ENSG00000125740	chr19	2.71021	-0.0209344	3.1144	-2.43955	0
202794_at	class Ⅱ	inositol polyphosphate-1-phosphatase	INPP1	phosphate metabolism /// signal transduction	magnesium ion binding /// inositol or phosphatidylinositol phosphatase activity /// inositol-1,4-bisphosphate 1-phosphatase activity /// hydrolase activity /// inositol-1,4-bisphosphate 1-phosphatase activity /// lithium ion binding /// metal ion binding	---	Hs.32309	3628	ENSG00000151689	chr2	2.10881	3.4496	0.901524	-1.94034	0
202843_at	class Ⅱ	DnaJ (Hsp40) homolog, subfamily B, member 9	DNAJB9	protein folding	chaperone regulator activity /// heat shock protein binding /// unfolded protein binding	nucleolus /// cytoplasm /// nucleus	Hs.6790	4189	ENSG00000128590	chr7	1.34261	1.90093	0.770535	-1.28432	0.370815
202859_x_at	class Ⅱ	interleukin 8	IL8	angiogenesis /// cell motility /// chemotaxis /// cell cycle arrest /// G-protein coupled receptor protein signaling pathway /// intracellular signaling cascade /// cell-cell signaling /// sensory perception /// negative regulation of cell proliferation /	interleukin-8 receptor binding /// protein binding /// chemokine activity /// cytokine activity /// chemokine activity /// interleukin-8 receptor binding	extracellular space /// soluble fraction /// extracellular region /// extracellular space	Hs.624	3576	ENSG00000169429	chr4	1.34081	-1.17956	1.63011	-0.859534	0.370815
202910_s_at	class Ⅱ	CD97 antigen	CD97	cell motility /// inflammatory response /// cell adhesion /// neuropeptide signaling pathway /// cell-cell signaling /// cell adhesion /// signal transduction /// G-protein coupled receptor protein signaling pathway /// immune response /// cell surface re	G-protein coupled receptor activity /// calcium ion binding /// protein binding /// protein binding /// signal transducer activity /// receptor activity /// G-protein coupled receptor activity /// transmembrane receptor activity	plasma membrane /// integral to plasma membrane /// membrane /// integral to membrane	Hs.466039	976	ENSG00000123146	chr19	2.64917	5.14856	0.247044	-2.03288	0
203053_at	class Ⅱ	breast carcinoma amplified sequence 2	BCAS2	RNA splicing	RNA splicing factor activity, transesterification mechanism	spliceosome complex /// spliceosome complex /// nucleus	Hs.22960	10286	ENSG00000116752	chr1	1.75223	2.23739	1.19779	-1.74019	0
203120_at	class Ⅱ	tumor protein p53 binding protein, 2	TP53BP2	regulation of progression through cell cycle /// apoptosis /// signal transduction /// induction of apoptosis /// cell cycle /// negative regulation of progression through cell cycle	SH3/SH2 adaptor activity /// protein binding /// NF-kappaB binding	cytoplasm	Hs.523968	7159	ENSG00000143514	chr1	1.77102	2.92877	0.673731	-1.57535	0
203394_s_at	class Ⅱ	hairy and enhancer of split 1, (Drosophila)	HES1	regulation of transcription, DNA-dependent /// nervous system development /// transcription /// regulation of transcription	DNA binding /// DNA binding /// transcription regulator activity	nucleus	Hs.250666	3280	ENSG00000114315	chr3	1.54587	0.740012	1.59489	-1.51742	0.143772
203543_s_at	class Ⅱ	Kruppel-like factor 9	KLF9	transcription /// regulation of transcription from RNA polymerase II promoter /// regulation of transcription, DNA-dependent	transcription factor activity /// zinc ion binding /// metal ion binding /// nucleic acid binding /// DNA binding	nucleus	Hs.150557	687	ENSG00000119138	chr9	1.55953	1.90252	1.0898	-1.53575	0.143772
203574_at	class Ⅱ	nuclear factor, interleukin 3 regulated	NFIL3	regulation of transcription, DNA-dependent /// transcription from RNA polymerase II promoter /// immune response	DNA binding /// sequence-specific DNA binding /// protein dimerization activity /// DNA binding /// transcription factor activity /// transcription corepressor activity	nucleus /// nucleus	Hs.79334	4783	ENSG00000165030	chr9	2.35164	0.0476181	2.70665	-2.14366	0
203707_at	class Ⅱ	zinc finger protein 263	ZNF263	transcription /// regulation of transcription, DNA-dependent /// regulation of transcription, DNA-dependent /// regulation of transcription	transcription factor activity /// zinc ion binding /// metal ion binding /// nucleic acid binding /// DNA binding /// transcription factor activity	nucleus /// intracellular /// chromosome, pericentric region	Hs.124553	10127	ENSG00000006194	chr16	1.43069	0.640948	1.56767	-1.46065	0.333131
203708_at	class Ⅱ	phosphodiesterase 4B, cAMP-specific (phosphodiesterase E4 dunce homolog, Drosophila)	PDE4B	signal transduction	3',5'-cyclic-AMP phosphodiesterase activity /// hydrolase activity /// catalytic activity /// 3',5'-cyclic-nucleotide phosphodiesterase activity	soluble fraction /// insoluble fraction	Hs.198072	5142		chr1	1.56267	-1.32272	1.92	-1.03617	0.143772
203752_s_at	class Ⅱ	jun D proto-oncogene	JUND	transcription /// regulation of transcription from RNA polymerase II promoter /// regulation of transcription, DNA-dependent	transcription factor activity /// RNA polymerase II transcription factor activity /// DNA binding /// sequence-specific DNA binding /// protein dimerization activity	chromatin /// nucleus	Hs.2780	3727		chr19	2.13719	0.302262	2.41643	-2.00657	0
203888_at	class Ⅱ	thrombomodulin	THBD	blood coagulation /// blood coagulation	transmembrane receptor activity /// calcium ion binding /// sugar binding /// receptor activity /// calcium ion binding /// receptor activity	integral to plasma membrane /// membrane /// integral to membrane	Hs.2030	7056		chr20	2.27645	-0.878464	2.7723	-1.8645	0
203973_s_at	class Ⅱ	CCAAT/enhancer binding protein (C/EBP), delta	CEBPD	transcription /// regulation of transcription, DNA-dependent /// transcription from RNA polymerase II promoter /// regulation of protein biosynthesis /// regulation of translation /// negative regulation of protein biosynthesis /// negative regulation of	DNA binding /// protein binding /// sequence-specific DNA binding /// protein dimerization activity /// eukaryotic initiation factor 4E binding	nucleus	Hs.440829	1052		chr8	1.37477	-0.122831	1.61507	-1.22512	0.370815
204011_at	class Ⅱ	sprouty homolog 2 (Drosophila)	SPRY2	cell-cell signaling /// development /// organ morphogenesis /// regulation of signal transduction /// signal transduction	---	microtubule /// membrane	Hs.18676	10253	ENSG00000136158	chr13	1.82483	0.805199	1.92399	-1.79928	0
204093_at	class Ⅱ	cyclin H	CCNH	regulation of cyclin dependent protein kinase activity /// DNA repair /// transcription /// regulation of transcription, DNA-dependent /// regulation of progression through cell cycle /// cell cycle	---	nucleus /// nucleus	Hs.292524	902	ENSG00000134480	chr5	1.55253	0.437275	1.71246	-1.50167	0.143772
204094_s_at	class Ⅱ	TSC22 domain family, member 2	TSC22D2	regulation of transcription, DNA-dependent	transcription factor activity /// catalytic activity	---	Hs.52526	9819	ENSG00000196428	chr3	2.09053	2.4808	1.48994	-2.05667	0
204258_at	class Ⅱ	chromodomain helicase DNA binding protein 1	CHD1	chromatin assembly or disassembly /// regulation of transcription from RNA polymerase II promoter /// chromosome organization and biogenesis (sensu Eukaryota)	nucleotide binding /// DNA binding /// chromatin binding /// ATP-dependent DNA helicase activity /// helicase activity /// ATP binding /// hydrolase activity /// nucleic acid binding	chromatin /// nucleus	Hs.519474	1105	ENSG00000153922	chr5	1.97229	-0.0274587	2.29671	-1.79475	0
204440_at	class Ⅱ	CD83 antigen (activated B lymphocytes, immunoglobulin superfamily)	CD83	defense response /// humoral immune response /// signal transduction	---	plasma membrane /// integral to plasma membrane /// membrane /// integral to membrane	Hs.484703	9308	ENSG00000112149	chr6	1.60753	-2.18127	1.83638	-0.66385	0.143772
204595_s_at	class Ⅱ	stanniocalcin 1	STC1	calcium ion homeostasis /// cell surface receptor linked signal transduction /// cell-cell signaling /// response to nutrient	hormone activity /// hormone activity	extracellular region	Hs.25590	6781	ENSG00000159167	chr8	1.68884	0.462924	1.83019	-1.60333	0.10231
204748_at	class Ⅱ	prostaglandin-endoperoxide synthase 2 (prostaglandin G/H synthase and cyclooxygenase)	PTGS2	fatty acid biosynthesis /// cell motility /// physiological process /// blood pressure regulation /// cyclooxygenase pathway /// keratinocyte differentiation /// regulation of inflammatory response /// prostaglandin biosynthesis /// lipid biosynthesis ///	peroxidase activity /// prostaglandin-endoperoxide synthase activity /// iron ion binding /// oxidoreductase activity /// oxidoreductase activity, acting on single donors with incorporation of molecular oxygen, incorporation of two atoms of oxygen /// metal ion binding /// peroxidase activity /// prostaglandin-endoperoxide synthase activity /// prostaglandin-endoperoxide synthase activity	nucleus /// cytoplasm /// cytoplasm /// membrane	Hs.196384	5743	ENSG00000073756	chr1	2.50448	-0.147964	2.91256	-2.2356	0
204783_at	class Ⅱ	Myeloid leukemia factor 1	MLF1	hemopoiesis /// cell differentiation /// development	protein domain specific binding /// protein binding /// protein binding	nucleus /// cytoplasm /// centrosome	Hs.85195	4291	ENSG00000178053	chr3	1.51001	0.72432	1.55818	-1.48297	0.252933
204794_at	class Ⅱ	dual specificity phosphatase 2	DUSP2	inactivation of MAPK activity /// protein amino acid dephosphorylation /// protein amino acid dephosphorylation	protein tyrosine phosphatase activity /// protein tyrosine/threonine phosphatase activity /// hydrolase activity /// MAP kinase phosphatase activity /// phosphoprotein phosphatase activity /// protein tyrosine/serine/threonine phosphatase activity	nucleus /// nucleus	Hs.1183	1844	ENSG00000158050	chr2	2.14879	-0.889038	2.61516	-1.73726	0
205027_s_at	class Ⅱ	mitogen-activated protein kinase kinase kinase 8	MAP3K8	protein amino acid phosphorylation /// protein amino acid phosphorylation	nucleotide binding /// protein kinase activity /// protein serine/threonine kinase activity /// protein serine/threonine kinase activity /// protein-tyrosine kinase activity /// protein binding /// ATP binding /// transferase activity /// kinase activity	cytosol	Hs.432453	1326	ENSG00000107968	chr10	2.57115	-0.142851	3.01664	-2.3192	0
205066_s_at	class Ⅱ	ectonucleotide pyrophosphatase/phosphodiesterase 1	ENPP1	generation of precursor metabolites and energy /// phosphate metabolism /// response to nutrient /// nucleotide metabolism	nucleic acid binding /// endonuclease activity /// nucleotide diphosphatase activity /// hydrolase activity /// catalytic activity /// nucleotide diphosphatase activity	membrane /// integral to membrane /// membrane /// integral to membrane	Hs.527295	5167	ENSG00000197594	chr6	1.40945	2.39794	0.496725	-1.24669	0.370815
205207_at	class Ⅱ	interleukin 6 (interferon, beta 2)	IL6	acute-phase response /// humoral immune response /// cell surface receptor linked signal transduction /// cell-cell signaling /// positive regulation of cell proliferation /// negative regulation of cell proliferation /// neutrophil apoptosis /// negative	cytokine activity /// interleukin-6 receptor binding /// interleukin-6 receptor binding /// growth factor activity /// interleukin-6 receptor binding /// growth factor activity /// interleukin-6 receptor binding /// growth factor activity	extracellular space /// extracellular region /// extracellular space /// extracellular region /// extracellular space /// extracellular region	Hs.512234	3569	ENSG00000136244	chr7	2.87118	-0.443949	3.3802	-2.49732	0
205239_at	class Ⅱ	amphiregulin (schwannoma-derived growth factor)	AREG	cell-cell signaling /// cell proliferation	cytokine activity /// growth factor activity /// growth factor activity	extracellular space /// integral to membrane /// extracellular space /// membrane	Hs.270833	374	ENSG00000109321	chr4	2.32208	-0.922131	2.81167	-1.87984	0
205249_at	class Ⅱ	early growth response 2 (Krox-20 homolog, Drosophila)	EGR2	transcription /// regulation of transcription, DNA-dependent /// brain development /// peripheral nervous system development /// mechanosensory behavior	transcription factor activity /// protein binding /// zinc ion binding /// metal ion binding /// nucleic acid binding /// DNA binding	nucleus	Hs.1395	1959		chr10	1.88975	-1.69715	2.30424	-1.20435	0
205251_at	class Ⅱ	period homolog 2 (Drosophila)	PER2	transcription /// regulation of transcription, DNA-dependent /// signal transduction /// circadian rhythm /// rhythmic process	signal transducer activity	nucleus	Hs.58756	8864	ENSG00000132326	chr2	2.41696	3.21184	1.52463	-2.34501	0
205419_at	class Ⅱ	Epstein-Barr virus induced gene 2 (lymphocyte-specific G protein-coupled receptor)	EBI2	immune response /// signal transduction /// G-protein coupled receptor protein signaling pathway /// G-protein coupled receptor protein signaling pathway	rhodopsin-like receptor activity /// receptor activity /// purinergic nucleotide receptor activity, G-protein coupled /// signal transducer activity /// G-protein coupled receptor activity /// G-protein coupled receptor activity	integral to plasma membrane /// membrane /// integral to membrane	Hs.508545	1880	ENSG00000169508	chr13	1.63361	-0.604187	1.97577	-1.33661	0.143772
205548_s_at	class Ⅱ	BTG family, member 3	BTG3	regulation of progression through cell cycle /// negative regulation of cell proliferation /// negative regulation of progression through mitotic cell cycle	---	cytoplasm	Hs.473420	10950	ENSG00000154640	chr21	1.88154	2.43929	1.23183	-1.83904	0
206009_at	class Ⅱ	integrin, alpha 9	ITGA9	cell adhesion /// cell-matrix adhesion /// integrin-mediated signaling pathway /// cell adhesion	receptor activity /// calcium ion binding /// protein binding	integrin complex /// integral to membrane /// integrin complex /// membrane	Hs.113157	3680	ENSG00000144668	chr3	1.585	1.82464	1.19232	-1.58848	0.143772
206115_at	class Ⅱ	early growth response 3	EGR3	transcription /// regulation of transcription, DNA-dependent /// muscle development /// circadian rhythm	transcription factor activity /// zinc ion binding /// metal ion binding /// nucleic acid binding /// DNA binding	nucleus	Hs.534313	1960	ENSG00000179388	chr8	2.63711	0.240445	2.98288	-2.42957	0
206211_at	class Ⅱ	selectin E (endothelial adhesion molecule 1)	SELE	inflammatory response /// cell adhesion	protein binding /// sugar binding	plasma membrane /// membrane /// integral to membrane	Hs.89546	6401	ENSG00000007908	chr1	2.35174	-0.583665	2.79826	-1.99018	0
206359_at	class Ⅱ	suppressor of cytokine signaling 3	SOCS3	regulation of cell growth /// anti-apoptosis /// intracellular signaling cascade /// JAK-STAT cascade /// negative regulation of signal transduction	protein kinase inhibitor activity	---	Hs.527973	9021	ENSG00000184557	chr17	1.4158	-1.31751	1.73973	-0.89639	0.370815
206932_at	class Ⅱ	cholesterol 25-hydroxylase	CH25H	metabolism /// lipid metabolism	catalytic activity /// steroid hydroxylase activity	membrane fraction	Hs.47357	9023		chr10	1.47912	-0.864087	1.81834	-1.12009	0.252933
206976_s_at	class Ⅱ	heat shock 105kDa/110kDa protein 1	HSPH1	protein folding /// response to unfolded protein /// response to unfolded protein	nucleotide binding /// ATP binding	cytoplasm	Hs.36927	10808	ENSG00000120694	chr13	2.09713	2.2245	1.64445	-2.08653	0
207574_s_at	class Ⅱ	growth arrest and DNA-damage-inducible, beta	GADD45B	activation of MAPKKK activity /// apoptosis /// response to stress /// cell differentiation /// apoptosis /// development	---	---	Hs.110571	4616	ENSG00000099860	chr19	2.15264	1.68279	1.9684	-2.1476	0
207876_s_at	class Ⅱ	filamin C, gamma (actin binding protein 280)	FLNC	---	actin binding /// protein binding /// actin binding	actin cytoskeleton /// cytoskeleton	Hs.58414	2318	ENSG00000128591	chr7	1.47776	2.31336	0.672255	-1.3544	0.252933
208066_s_at	class Ⅱ	general transcription factor IIB /// general transcription factor IIB	GTF2B	transcription /// transcription initiation /// regulation of transcription, DNA-dependent /// transcription from RNA polymerase II promoter /// regulation of transcription	transcription factor activity /// protein binding /// zinc ion binding /// general RNA polymerase II transcription factor activity /// metal ion binding /// RNA polymerase II transcription factor activity /// transcription regulator activity	nucleus /// transcription factor complex	Hs.481852	2959	ENSG00000137947	chr1	1.78743	1.1896	1.74998	-1.79985	0
208078_s_at	class Ⅱ	SNF1-like kinase /// SNF1-like kinase	SNF1LK	protein amino acid phosphorylation /// cell cycle /// protein kinase cascade /// regulation of progression through mitotic cell cycle /// regulation of cell differentiation /// transcription /// regulation of transcription, DNA-dependent /// regulation of	nucleotide binding /// magnesium ion binding /// protein serine/threonine kinase activity /// protein-tyrosine kinase activity /// ATP binding /// transferase activity /// nucleic acid binding /// DNA binding /// transcription factor activity /// zinc ion binding /// sequence-specific DNA binding /// metal ion binding /// magnesium ion binding /// protein kinase activity /// protein serine/threon…	cytoplasm /// nucleus	Hs.282113	150094	ENSG00000142178	chr10	3.05792	-1.52408	3.72412	-2.38178	0
208093_s_at	class Ⅱ	nudE nuclear distribution gene E homolog like 1 (A. nidulans) /// nudE nuclear distribution gene E homolog like 1 (A. nidulans)	NDEL1	---	---	---	Hs.372123	81565	ENSG00000166579	chr17	1.56366	0.575719	1.69082	-1.53411	0.143772
208152_s_at	class Ⅱ	DEAD (Asp-Glu-Ala-Asp) box polypeptide 21 /// DEAD (Asp-Glu-Ala-Asp) box polypeptide 21	DDX21	---	nucleotide binding /// RNA binding /// ATP-dependent RNA helicase activity /// ATP binding /// hydrolase activity /// helicase activity /// nucleic acid binding /// ATP-dependent helicase activity	nucleolus /// nucleus	Hs.223141	9188	ENSG00000165732	chr10	1.4403	0.170416	1.64784	-1.35559	0.333131
208313_s_at	class Ⅱ	splicing factor 1	SF1	spliceosome assembly /// transcription /// regulation of transcription, DNA-dependent /// nuclear mRNA splicing, via spliceosome /// mRNA processing /// nuclear mRNA 3'-splice site recognition	RNA polymerase II transcription factor activity /// transcription corepressor activity /// RNA binding /// metal ion binding /// nucleic acid binding /// RNA binding /// zinc ion binding /// metal ion binding /// nucleic acid binding	spliceosome complex /// ribosome /// spliceosome complex /// nucleus /// nucleus	Hs.502829	7536	ENSG00000168066	chr11	1.36671	0.470502	1.48855	-1.33761	0.370815
208370_s_at	class Ⅱ	Down syndrome critical region gene 1	DSCR1	signal transduction /// central nervous system development /// circulation /// calcium-mediated signaling	nucleotide binding /// transcription factor activity /// DNA binding	nucleus	Hs.282326	1827	ENSG00000159200	chr21	2.63754	1.45446	2.65224	-2.60336	0
208815_x_at	class Ⅱ	heat shock 70kDa protein 4	HSPA4	protein folding /// response to unfolded protein /// response to unfolded protein	nucleotide binding /// ATP binding /// ATP binding	cytoplasm	Hs.90093	3308	ENSG00000170606	chr5	2.04233	3.42085	0.765874	-1.82349	0
208901_s_at	class Ⅱ	topoisomerase (DNA) I	TOP1	DNA topological change /// DNA unwinding during replication	DNA topoisomerase type I activity /// DNA binding /// DNA topoisomerase activity /// DNA topoisomerase type I activity /// DNA topoisomerase (ATP-hydrolyzing) activity /// isomerase activity	chromosome	Hs.472737	7150	ENSG00000198900	chr1	1.81381	2.7789	0.925741	-1.71983	0
208905_at	class Ⅱ	cytochrome c, somatic	CYCS	electron transport /// DNA fragmentation during apoptosis /// DNA fragmentation during apoptosis /// apoptosis /// caspase activation via cytochrome c /// caspase activation via cytochrome c /// cellular respiration /// cellular respiration /// transport	iron ion binding /// protein binding /// heme binding /// electron transporter, transferring electrons from CoQH2-cytochrome c reductase complex and cytochrome c oxidase complex activity /// electron transporter, transferring electrons from CoQH2-cytochrome c reductase complex and cytochrome c oxidase complex activity /// metal ion binding /// electron transporter activity /// heme binding	mitochondrial electron transport chain /// mitochondrial intermembrane space /// mitochondrial intermembrane space /// cytosol /// cytosol /// mitochondrion	Hs.437060	54205	ENSG00000172115	chr6	2.30907	2.33134	1.9657	-2.3771	0
209074_s_at	class Ⅱ	TU3A protein	TU3A	regulation of cell growth /// regulation of cell growth	---	nucleus /// nucleus	Hs.8022	11170	ENSG00000168309	chr3	1.77734	2.14402	1.27829	-1.77009	0
209189_at	class Ⅱ	v-fos FBJ murine osteosarcoma viral oncogene homolog	FOS	DNA methylation /// regulation of transcription from RNA polymerase II promoter /// inflammatory response /// regulation of transcription, DNA-dependent	DNA binding /// specific RNA polymerase II transcription factor activity /// sequence-specific DNA binding /// protein dimerization activity	nucleus /// nucleus	Hs.25647	2353	ENSG00000170345	chr14	2.22177	0.926665	2.31258	-2.14798	0
209325_s_at	class Ⅱ	regulator of G-protein signalling 16	RGS16	visual perception /// regulation of G-protein coupled receptor protein signaling pathway /// negative regulation of signal transduction	signal transducer activity /// GTPase activator activity /// calmodulin binding	---	Hs.413297	6004	ENSG00000143333	chr1	1.88403	-0.564306	2.26281	-1.57638	0
209340_at	class Ⅱ	UDP-N-acteylglucosamine pyrophosphorylase 1	UAP1	UDP-N-acetylglucosamine biosynthesis /// metabolism	UDP-N-acetylglucosamine diphosphorylase activity /// transferase activity /// nucleotidyltransferase activity /// UDP-N-acetylglucosamine diphosphorylase activity	---	Hs.492859	6675	ENSG00000117143	chr1	1.76253	1.29676	1.65856	-1.76628	0
209501_at	class Ⅱ	cerebellar degeneration-related protein 2, 62kDa	CDR2	regulation of translation	---	nucleus	Hs.513430	1039	ENSG00000140743	chr16	1.89783	2.48093	1.25752	-1.8741	0
209523_at	class Ⅱ	TAF2 RNA polymerase II, TATA box binding protein (TBP)-associated factor, 150kDa	TAF2	proteolysis /// transcription initiation from RNA polymerase II promoter	membrane alanyl aminopeptidase activity /// binding /// RNA polymerase II transcription factor activity	transcription factor TFIID complex /// transcription factor TFIID complex	Hs.122752	6873	ENSG00000064313	chr8	1.81951	3.4857	0.340719	-1.5126	0
209583_s_at	class Ⅱ	CD200 antigen	CD200	---	---	integral to plasma membrane /// membrane /// integral to membrane	Hs.79015	4345	ENSG00000091972	chr3	1.99692	2.19599	1.53234	-1.98827	0
209681_at	class Ⅱ	solute carrier family 19 (thiamine transporter), member 2	SLC19A2	transport /// sensory perception of sound /// thiamin transport	folic acid binding /// folic acid transporter activity /// reduced folate carrier activity /// thiamin transporter activity	membrane /// integral to membrane /// integral to membrane	Hs.30246	10560	ENSG00000117479	chr1	4.5239	3.27434	4.26308	-4.51897	0
209774_x_at	class Ⅱ	chemokine (C-X-C motif) ligand 2	CXCL2	chemotaxis /// inflammatory response /// G-protein coupled receptor protein signaling pathway /// sensory perception /// chemotaxis /// inflammatory response /// immune response /// response to stimulus	chemokine activity /// cytokine activity /// chemokine activity	extracellular space /// soluble fraction /// extracellular region /// extracellular space	Hs.75765	2920	ENSG00000081041	chr4	2.24658	-0.553531	2.67556	-1.90453	0
209795_at	class Ⅱ	CD69 antigen (p60, early T-cell activation antigen)	CD69	defense response /// cell surface receptor linked signal transduction	transmembrane receptor activity /// sugar binding	integral to plasma membrane /// membrane /// integral to membrane	Hs.208854	969	ENSG00000110848	chr12	1.58403	-0.808032	1.92857	-1.22672	0.143772
209959_at	class Ⅱ	nuclear receptor subfamily 4, group A, member 3	NR4A3	transcription /// regulation of transcription, DNA-dependent	transcription factor activity /// steroid hormone receptor activity /// thyroid hormone receptor activity /// binding /// metal ion binding /// DNA binding /// steroid hormone receptor activity /// receptor activity /// ligand-dependent nuclear receptor activity /// zinc ion binding /// sequence-specific DNA binding /// DNA binding	nucleus /// nucleus	Hs.279522	8013	ENSG00000119508	chr9	3.22866	0.855445	3.51364	-3.06623	0
210170_at	class Ⅱ	PDZ and LIM domain 3	PDLIM3	---	protein binding /// zinc ion binding /// metal ion binding	---	Hs.85862	27295	ENSG00000154553	chr4	1.51832	2.2106	0.826278	-1.43872	0.252933
210764_s_at	class Ⅱ	cysteine-rich, angiogenic inducer, 61	CYR61	regulation of cell growth /// chemotaxis /// cell adhesion /// sensory perception /// cell proliferation /// morphogenesis /// response to stimulus	insulin-like growth factor binding /// heparin binding /// protein binding /// growth factor binding	extracellular region	Hs.8867	3491	ENSG00000142871	chr1	1.92039	0.893964	1.97379	-1.87011	0
210793_s_at	class Ⅱ	nucleoporin 98kDa	NUP98	protein import into nucleus, docking /// DNA replication /// nucleocytoplasmic transport /// nuclear pore organization and biogenesis /// protein transport /// transport /// protein import into nucleus, docking	transporter activity /// protein binding /// structural constituent of nuclear pore	nuclear pore /// nuclear pore /// nucleoplasm /// nucleus /// nuclear pore	Hs.524750	4928		chr11	1.46758	2.65071	0.351054	-1.22251	0.333131
210845_s_at	class Ⅱ	plasminogen activator, urokinase receptor	PLAUR	cell motility /// chemotaxis /// cell surface receptor linked signal transduction /// blood coagulation /// regulation of proteolysis /// signal transduction /// blood coagulation	protein binding /// U-plasminogen activator receptor activity /// enzyme binding /// receptor activity /// U-plasminogen activator receptor activity /// kinase activity /// receptor activity /// receptor activity	plasma membrane /// cell surface /// integral to membrane /// extrinsic to membrane /// membrane	Hs.466871	5329	ENSG00000011422	chr19	1.70692	-2.80859	1.76359	-0.382614	0
211969_at	class Ⅱ	heat shock 90kDa protein 1, alpha	HSPCA	response to unfolded protein /// positive regulation of nitric oxide biosynthesis /// mitochondrial transport /// signal transduction /// protein refolding /// protein folding /// response to unfolded protein /// mitochondrial transport /// protein refold	protein binding /// protein binding /// protein binding /// nitric-oxide synthase regulator activity /// unfolded protein binding /// nucleotide binding /// ATP binding /// TPR domain binding /// protein homodimerization activity /// TPR domain binding /// unfolded protein binding /// nucleotide binding /// ATP binding /// nucleotide binding /// ATP binding /// TPR domain binding /// protein homo…	cytoplasm /// cytosol /// cytoplasm /// cytosol	Hs.525600	3320	ENSG00000080824	chr11	2.38157	2.15295	2.114	-2.42991	0
212089_at	class Ⅱ	lamin A/C	LMNA	muscle development	structural molecule activity /// structural molecule activity /// protein binding	nucleus /// lamin filament /// intermediate filament /// nuclear lamina	Hs.491359	4000	ENSG00000160789	chr1	1.38745	0.493657	1.48997	-1.347	0.370815
212099_at	class Ⅱ	ras homolog gene family, member B	RHOB	angiogenesis /// transformed cell apoptosis /// cell cycle /// cell adhesion /// small GTPase mediated signal transduction /// endosome to lysosome transport /// protein transport /// cell differentiation /// positive regulation of angiogenesis /// negati	nucleotide binding /// protein binding /// GTP binding /// GTP binding	nucleus /// plasma membrane /// endosome membrane /// intracellular /// nucleus /// membrane	Hs.502876	388	ENSG00000143878	chr2	2.9596	2.23694	2.7496	-2.95931	0
212436_at	class Ⅱ	tripartite motif-containing 33	TRIM33	transcription /// regulation of transcription, DNA-dependent /// negative regulation of transcription /// protein ubiquitination	DNA binding /// ubiquitin-protein ligase activity /// protein binding /// zinc ion binding /// metal ion binding /// zinc ion binding	ubiquitin ligase complex /// nucleus /// intracellular /// nucleus	Hs.26837	51592		chr1	1.46974	1.89797	0.96671	-1.4374	0.333131
212444_at	class Ⅱ	G protein-coupled receptor, family C, group 5, member A	GPRC5A	signal transduction /// G-protein coupled receptor protein signaling pathway /// signal transduction	receptor activity /// metabotropic glutamate, GABA-B-like receptor activity /// signal transducer activity /// G-protein coupled receptor activity /// G-protein coupled receptor activity	integral to plasma membrane /// membrane /// integral to membrane	Hs.194691	9052		chr12	3.04328	1.93947	2.95626	-3.01544	0
212533_at	class Ⅱ	WEE1 homolog (S. pombe)	WEE1	regulation of progression through cell cycle /// protein amino acid phosphorylation /// mitosis /// cell division /// cell cycle	nucleotide binding /// protein serine/threonine kinase activity /// protein-tyrosine kinase activity /// ATP binding /// transferase activity /// protein kinase activity /// protein-tyrosine kinase activity /// kinase activity	nucleus /// nucleus	Hs.249441	7465		chr11	1.93319	2.60788	1.19794	-1.87262	0
212614_at	class Ⅱ	AT rich interactive domain 5B (MRF1-like)	ARID5B	transcription /// negative regulation of transcription, DNA-dependent /// regulation of transcription, DNA-dependent	DNA binding /// transcriptional repressor activity /// DNA binding	nucleus /// intracellular	Hs.535297	84159		chr10	1.63118	1.80387	1.24377	-1.62149	0.143772
212665_at	class Ⅱ	TCDD-inducible poly(ADP-ribose) polymerase	TIPARP	protein amino acid ADP-ribosylation	nucleic acid binding /// NAD+ ADP-ribosyltransferase activity /// protein binding /// zinc ion binding	nucleus	Hs.12813	25976	ENSG00000163659	chr3	2.41758	0.689154	2.64301	-2.32278	0
212723_at	class Ⅱ	phosphatidylserine receptor	PTDSR	cell differentiation /// development	---	nucleus /// nucleus	Hs.514505	23210		chr17	2.29936	2.07001	2.00353	-2.3135	0
212724_at	class Ⅱ	Rho family GTPase 3	RND3	small GTPase mediated signal transduction	nucleotide binding /// GTP binding	intracellular /// Golgi stack /// membrane	Hs.6838	390	ENSG00000115963	chr2	1.79556	2.33771	1.16312	-1.74877	0
212783_at	class Ⅱ	retinoblastoma binding protein 6	RBBP6	ubiquitin cycle /// regulation of progression through cell cycle	protein binding /// zinc ion binding /// metal ion binding /// nucleic acid binding /// protein binding	---	Hs.188553	5930	ENSG00000122257	chr16	1.42192	-0.35274	1.7135	-1.22034	0.370815
212817_at	class Ⅱ	DnaJ (Hsp40) homolog, subfamily B, member 5	DNAJB5	protein folding /// response to unfolded protein	heat shock protein binding /// unfolded protein binding	---	Hs.237506	25822	ENSG00000137094	chr9	2.87687	5.62174	0.178584	-2.14808	0
212977_at	class Ⅱ	chemokine orphan receptor 1	CMKOR1	signal transduction /// G-protein coupled receptor protein signaling pathway	rhodopsin-like receptor activity /// receptor activity /// G-protein coupled receptor activity, unknown ligand /// signal transducer activity /// G-protein coupled receptor activity /// G-protein coupled receptor activity, unknown ligand	integral to membrane /// membrane /// integral to membrane	Hs.471751	57007	ENSG00000144476	chr2	1.72307	1.39191	1.57414	-1.73394	0
213138_at	class Ⅱ	AT rich interactive domain 5A (MRF1-like)	ARID5A	negative regulation of transcription, DNA-dependent	DNA binding /// DNA binding /// transcriptional repressor activity	intracellular	Hs.920	10865	ENSG00000196843	chr2	2.30103	2.03052	2.01284	-2.3067	0
213649_at	class Ⅱ	splicing factor, arginine/serine-rich 7, 35kDa	SFRS7	nuclear mRNA splicing, via spliceosome /// RNA splicing /// mRNA processing /// mRNA processing	nucleotide binding /// RNA binding /// protein binding /// metal ion binding /// nucleic acid binding /// zinc ion binding	nucleus /// nucleus	Hs.309090	6432	ENSG00000115875	chr2	1.38898	-0.765801	1.70358	-1.06503	0.370815
214499_s_at	class Ⅱ	BCL2-associated transcription factor 1	BCLAF1	transcription /// regulation of transcription, DNA-dependent /// induction of apoptosis /// negative regulation of transcription /// positive regulation of apoptosis	DNA binding /// protein binding /// transcriptional repressor activity /// DNA binding /// transcriptional repressor activity	nucleus /// nucleus /// nucleus	Hs.486542	9774	ENSG00000029363	chr5	1.73113	0.40004	1.9458	-1.67171	0
214508_x_at	class Ⅱ	cAMP responsive element modulator	CREM	transcription /// regulation of transcription, DNA-dependent /// regulation of transcription, DNA-dependent /// signal transduction /// regulation of transcription, DNA-dependent	transcription factor activity /// protein binding /// DNA binding /// sequence-specific DNA binding /// protein dimerization activity /// DNA binding /// cAMP response element binding protein binding	nucleus /// nucleus /// nucleus	Hs.200250	1390	ENSG00000095794	chr10	1.67317	-0.0500121	1.94465	-1.51008	0.10231
214683_s_at	class Ⅱ	CDC-like kinase 1	CLK1	regulation of progression through cell cycle /// protein amino acid phosphorylation /// cell proliferation	nucleotide binding /// protein serine/threonine kinase activity /// protein serine/threonine kinase activity /// protein-tyrosine kinase activity /// non-membrane spanning protein tyrosine kinase activity /// ATP binding /// transferase activity /// protein kinase activity /// kinase activity	nucleus	Hs.433732	1195	ENSG00000013441	chr2	1.5706	1.48411	1.32467	-1.57085	0.143772
214696_at	class Ⅱ	hypothetical protein MGC14376	MGC14376	---	---	---	Hs.417157	84981	ENSG00000186594	chr17	1.84583	1.77324	1.54085	-1.84397	0
214805_at	class Ⅱ	Eukaryotic translation initiation factor 4A, isoform 1	EIF4A1	protein biosynthesis	nucleotide binding /// DNA binding /// RNA binding /// translation initiation factor activity /// protein binding /// ATP binding /// ATP-dependent helicase activity /// hydrolase activity /// nucleic acid binding /// helicase activity	---	Hs.129673	1973		chr17	2.24626	-1.5936	2.78819	-1.62158	0
216248_s_at	class Ⅱ	nuclear receptor subfamily 4, group A, member 2	NR4A2	transcription /// regulation of transcription, DNA-dependent /// signal transduction /// antimicrobial humoral response (sensu Vertebrata)	transcription factor activity /// steroid hormone receptor activity /// metal ion binding /// DNA binding /// receptor activity /// ligand-dependent nuclear receptor activity /// zinc ion binding /// sequence-specific DNA binding /// ligand-dependent nuclear receptor activity	nucleus /// nucleus	Hs.165258	4929	ENSG00000153234	chr2	3.67223	0.227221	4.17505	-3.36155	0
216834_at	class Ⅱ	regulator of G-protein signalling 1	RGS1	immune response /// signal transduction /// G-protein signaling, adenylate cyclase inhibiting pathway /// negative regulation of signal transduction /// B cell activation	signal transducer activity /// GTPase activator activity /// calmodulin binding	plasma membrane	Hs.75256	5996		chr1	1.43214	0.481073	1.53149	-1.37512	0.333131
217739_s_at	class Ⅱ	pre-B-cell colony enhancing factor 1	PBEF1	signal transduction /// cell-cell signaling /// positive regulation of cell proliferation /// pyridine nucleotide biosynthesis	nicotinate phosphoribosyltransferase activity /// cytokine activity /// transferase activity, transferring glycosyl groups /// nicotinamide phosphoribosyltransferase activity /// transferase activity	---	Hs.489615	10135	ENSG00000105835	chr16	1.3889	-1.04936	1.70232	-0.962765	0.370815
217741_s_at	class Ⅱ	zinc finger, A20 domain containing 2	ZA20D2	---	DNA binding /// zinc ion binding /// metal ion binding	---	Hs.406096	7763	ENSG00000107372	chr9	1.37972	-0.634775	1.68015	-1.09341	0.370815
217911_s_at	class Ⅱ	BCL2-associated athanogene 3	BAG3	protein folding /// apoptosis /// anti-apoptosis /// protein folding	Hsp70/Hsc70 protein regulator activity /// unfolded protein binding /// protein binding	cytosol	Hs.523309	9531	ENSG00000151929	chr10	2.609	1.9844	2.42408	-2.61335	0
217996_at	class Ⅱ	pleckstrin homology-like domain, family A, member 1	PHLDA1	apoptosis	---	nucleus	Hs.558462	22822		chr12	1.9829	-1.3338	2.43012	-1.43303	0
218004_at	class Ⅱ	BSD domain containing 1	BSDC1	---	---	---	Hs.353454	55108	ENSG00000160058	chr1	1.49065	1.52058	1.24951	-1.52482	0.252933
218012_at	class Ⅱ	TSPY-like 2	TSPYL2	negative regulation of DNA replication /// regulation of signal transduction /// negative regulation of cell growth /// negative regulation of progression through cell cycle /// regulation of protein kinase activity /// negative regulation of DNA replicat	rDNA binding /// protein binding /// rDNA binding /// protein binding	nucleus /// nucleolus /// nucleus /// nucleolus /// nucleus	Hs.136164	64061	ENSG00000184205	chrX	1.38843	0.481017	1.49718	-1.34815	0.370815
218023_s_at	class Ⅱ	family with sequence similarity 53, member C	FAM53C	---	---	---	Hs.54056	51307	ENSG00000120709	chr5	1.62958	-0.0471324	1.91617	-1.48873	0.143772
218214_at	class Ⅱ	hypothetical protein FLJ11773	FLJ11773	---	---	---	Hs.9911	60673	ENSG00000123395	chr12	1.7536	2.25795	1.15777	-1.71609	0
218541_s_at	class Ⅱ	chromosome 8 open reading frame 4	C8orf4	---	---	---	Hs.283683	56892	ENSG00000176907	chr8	1.44526	1.35255	1.2269	-1.44705	0.333131
218566_s_at	class Ⅱ	cysteine and histidine-rich domain (CHORD)-containing 1	CHORDC1	---	---	---	Hs.22857	26973	ENSG00000110172	chr1	2.01896	3.51275	0.635347	-1.75375	0
218611_at	class Ⅱ	immediate early response 5	IER5	---	---	---	Hs.15725	51278	ENSG00000162783	chr1	2.08667	1.77222	1.86843	-2.10099	0
218651_s_at	class Ⅱ	La ribonucleoprotein domain family, member 6	LARP6	RNA processing /// RNA export from nucleus	RNA binding /// nucleotide binding	nucleus /// cytoplasm /// ribonucleoprotein complex	Hs.416755	55323	ENSG00000166173	chr15	1.76045	2.59367	0.952049	-1.67435	0
218708_at	class Ⅱ	NTF2-like export factor 1	NXT1	protein transport /// transport	transporter activity /// protein binding	nucleus /// nuclear pore /// cytoplasm /// intracellular	Hs.516933	29107	ENSG00000132661	chr13	1.92648	2.83363	1.06752	-1.85078	0
218723_s_at	class Ⅱ	response gene to complement 32	RGC32	regulation of cyclin dependent protein kinase activity	---	cytoplasm	Hs.507866	28984	ENSG00000102760	chr13	1.89834	-1.51799	2.33281	-1.29078	0
218793_s_at	class Ⅱ	sex comb on midleg-like 1 (Drosophila)	SCML1	transcription /// regulation of transcription, DNA-dependent /// morphogenesis	transcription factor activity /// DNA binding	nucleus	Hs.109655	6322	ENSG00000047634	chrX	1.3856	1.48439	1.09231	-1.38838	0.370815
218878_s_at	class Ⅱ	sirtuin (silent mating type information regulation 2 homolog) 1 (S. cerevisiae)	SIRT1	chromatin silencing /// transcription /// regulation of transcription, DNA-dependent /// protein amino acid ADP-ribosylation /// apoptosis /// striated muscle development /// cell differentiation /// chromatin silencing /// development	DNA binding /// NAD+ ADP-ribosyltransferase activity /// hydrolase activity /// metal ion binding /// zinc ion binding	nucleus /// chromatin silencing complex	Hs.369779	23411	ENSG00000096717	chr10	1.40396	2.22509	0.626869	-1.28722	0.370815
218880_at	class Ⅱ	FOS-like antigen 2	FOSL2	regulation of transcription from RNA polymerase II promoter /// cell death /// regulation of transcription, DNA-dependent	transcription factor activity /// DNA binding /// sequence-specific DNA binding /// protein dimerization activity	nucleus /// nucleus	Hs.220971	2355	ENSG00000075426	chr2	1.60574	0.5418	1.7329	-1.55506	0.143772
218980_at	class Ⅱ	formin homology 2 domain containing 3	FHOD3	cell organization and biogenesis /// actin cytoskeleton organization and biogenesis	actin binding /// binding	---	Hs.436636	80206	ENSG00000134775	chr18	1.63802	0.985994	1.61676	-1.62245	0.143772
219081_at	class Ⅱ	ankyrin repeat and KH domain containing 1	ANKHD1	regulation of protein biosynthesis /// regulation of translation /// negative regulation of protein biosynthesis /// negative regulation of translational initiation /// negative regulation of translational initiation	eukaryotic initiation factor 4E binding /// nucleic acid binding /// glucan 1,4-alpha-glucosidase activity /// translation repressor activity	eukaryotic translation initiation factor 4F complex	Hs.434219	54882	ENSG00000131503	chr5	1.39522	1.23954	1.21936	-1.40076	0.370815
219228_at	class Ⅱ	zinc finger protein 331	ZNF331	transcription /// regulation of transcription, DNA-dependent /// regulation of transcription, DNA-dependent	DNA binding /// zinc ion binding /// metal ion binding /// nucleic acid binding /// zinc ion binding /// DNA binding	nucleus /// intracellular /// nucleus	Hs.185674	55422	ENSG00000130844	chr19	2.99613	-0.682457	3.5748	-2.56504	0
219371_s_at	class Ⅱ	Kruppel-like factor 2 (lung)	KLF2	transcription /// regulation of transcription, DNA-dependent	transcription factor activity /// zinc ion binding /// transcriptional activator activity /// metal ion binding /// nucleic acid binding /// DNA binding	nucleus /// nucleus	Hs.107740	10365	ENSG00000127528	chr19	1.76638	-1.04701	2.1753	-1.33523	0
219377_at	class Ⅱ	family with sequence similarity 59, member A	FAM59A	---	sugar binding	---	Hs.444314	64762	ENSG00000141441	chr18	1.89008	2.66321	1.07796	-1.79811	0
219397_at	class Ⅱ	hypothetical protein FLJ13448	FLJ13448	---	---	---	Hs.288945	80219	ENSG00000115520	chr2	1.45995	2.3741	0.621733	-1.3364	0.333131
220046_s_at	class Ⅱ	cyclin L1	CCNL1	regulation of progression through cell cycle /// transcription /// regulation of transcription, DNA-dependent	---	nucleus	Hs.4859	57018	ENSG00000163660	chr3	2.06566	-0.668238	2.49603	-1.72251	0
220244_at	class Ⅱ	loss of heterozygosity, 3, chromosomal region 2, gene A	LOH3CR2A	---	---	---	Hs.433151	29931		chr3	1.64339	1.46065	1.43665	-1.65046	0.143772
220370_s_at	class Ⅱ	ubiquitin specific peptidase 36	USP36	ubiquitin-dependent protein catabolism /// ubiquitin cycle	cysteine-type endopeptidase activity /// ubiquitin thiolesterase activity /// hydrolase activity /// peptidase activity /// cysteine-type peptidase activity	nucleus	Hs.464243	57602	ENSG00000055483	chr17	2.24823	-1.13752	2.78273	-1.78017	0
221020_s_at	class Ⅱ	solute carrier family 25, member 32 /// solute carrier family 25, member 32	SLC25A32	transport /// folic acid transport	transporter activity /// binding /// folic acid transporter activity	mitochondrion /// mitochondrial inner membrane /// integral to membrane /// mitochondrial inner membrane /// membrane	Hs.558556	81034	ENSG00000164933	chr8	2.02781	3.25633	0.902004	-1.87169	0
221031_s_at	class Ⅱ	hypothetical protein DKFZp434F0318 /// hypothetical protein DKFZp434F0318	DKFZP434F0318	lipid transport /// lipoprotein metabolism	lipid binding	extracellular region	Hs.23388	81575	ENSG00000178878	chr12	4.19958	0.462849	4.76255	-3.90731	0
221704_s_at	class Ⅱ	vacuolar protein sorting 37B (yeast) /// vacuolar protein sorting 37B (yeast)	VPS37B	---	---	---	Hs.507162	79720	ENSG00000139722	chr12	1.44887	-0.420278	1.7531	-1.22734	0.333131
221841_s_at	class Ⅱ	Kruppel-like factor 4 (gut)	KLF4	transcription /// mesodermal cell fate determination /// negative regulation of cell proliferation /// negative regulation of transcription, DNA-dependent /// negative regulation of transcription, DNA-dependent /// regulation of transcription, DNA-depende	nucleic acid binding /// transcription factor activity /// zinc ion binding /// zinc ion binding /// transcriptional activator activity /// transcriptional repressor activity /// metal ion binding /// transcription factor activity /// zinc ion binding /// transcriptional activator activity /// transcriptional repressor activity /// DNA binding /// transcription factor activity	nucleus /// nucleus	Hs.376206	9314	ENSG00000136826	chr9	2.9143	-0.426554	3.4483	-2.55704	0
221891_x_at	class Ⅱ	heat shock 70kDa protein 8	HSPA8	protein folding /// protein folding /// response to unfolded protein /// response to unfolded protein	nucleotide binding /// ATP binding /// ATPase activity, coupled /// unfolded protein binding /// protein binding	nucleus /// cell surface /// intracellular	Hs.180414	3312	ENSG00000109971	chr7	1.39863	0.578241	1.53845	-1.4153	0.370815
221935_s_at	class Ⅱ	AER61 glycosyltransferase	AER61	---	transferase activity	---	Hs.518059	285203	ENSG00000163378	chr3	1.63322	2.40668	0.874294	-1.54647	0.143772
221957_at	class Ⅱ	Pyruvate dehydrogenase kinase, isozyme 3	PDK3	glucose metabolism /// protein amino acid phosphorylation /// phosphorylation	[pyruvate dehydrogenase (lipoamide)] kinase activity /// ATP binding /// [pyruvate dehydrogenase (lipoamide)] kinase activity /// kinase activity /// transferase activity /// transferase activity, transferring phosphorus-containing groups /// protein kinase activity	mitochondrion /// mitochondrion	Hs.444422	5165		chrX	1.37584	1.54259	1.03786	-1.36638	0.370815
222162_s_at	class Ⅱ	ADAM metallopeptidase with thrombospondin type 1 motif, 1	ADAMTS1	proteolysis /// integrin-mediated signaling pathway /// negative regulation of cell proliferation	metalloendopeptidase activity /// integrin binding /// heparin binding /// zinc ion binding /// metal ion binding /// peptidase activity /// metallopeptidase activity /// hydrolase activity /// metallopeptidase activity	extracellular matrix (sensu Metazoa) /// extracellular matrix	Hs.534115	9510	ENSG00000154734	chr21	2.41534	0.968253	2.54669	-2.34678	0
222239_s_at	class Ⅱ	DEAD/H (Asp-Glu-Ala-Asp/His) box polypeptide 26	DDX26	---	peptidase activity /// helicase activity /// transmembrane receptor activity	ribonucleoprotein complex	Hs.439440	26512	ENSG00000102786	chr5	1.63566	1.56261	1.38446	-1.64587	0.143772
222303_at	class Ⅱ	---	---	---	---	---				chr21	1.69046	-0.570354	2.0507	-1.40757	0.10231
36711_at	class Ⅱ	v-maf musculoaponeurotic fibrosarcoma oncogene homolog F (avian)	MAFF	transcription /// regulation of transcription, DNA-dependent /// transcription from RNA polymerase II promoter /// parturition	DNA binding /// sequence-specific DNA binding /// protein dimerization activity	nucleus	Hs.517617	23764	ENSG00000185022	chr22	2.75193	0.88741	2.97525	-2.65463	0
36829_at	class Ⅱ	period homolog 1 (Drosophila)	PER1	transcription /// regulation of transcription, DNA-dependent /// signal transduction /// entrainment of circadian clock /// negative regulation of transcription /// rhythmic process /// circadian rhythm	nucleic acid binding /// signal transducer activity /// protein binding	nucleus	Hs.445534	5187	ENSG00000179094	chr17	1.61552	-0.0270056	1.90607	-1.48798	0.143772
37028_at	class Ⅱ	protein phosphatase 1, regulatory (inhibitor) subunit 15A	PPP1R15A	apoptosis /// response to DNA damage stimulus /// cell cycle arrest	---	---	Hs.76556	23645	ENSG00000087074	chr19	1.96858	0.112832	2.25159	-1.8094	0
38037_at	class Ⅱ	heparin-binding EGF-like growth factor	HBEGF	signal transduction /// muscle development	receptor activity /// epidermal growth factor receptor binding /// growth factor activity /// heparin binding /// heparin binding	extracellular space /// integral to plasma membrane /// cell surface /// membrane /// integral to membrane	Hs.799	1839	ENSG00000113070	chr5	3.20238	0.648004	3.56493	-3.03245	0
200711_s_at	Class Ⅲ	S-phase kinase-associated protein 1A (p19A)	SKP1A	ubiquitin cycle	protein binding	---	Hs.171626	6500	ENSG00000113558	chr5	1.36647	2.8689	-0.300785	-0.788275	0.370815
200781_s_at	Class Ⅲ	ribosomal protein S15a	RPS15A	protein biosynthesis /// RNA processing /// mRNA catabolism	structural constituent of ribosome /// protein binding /// 3'-5'-exoribonuclease activity /// nucleic acid binding /// RNA binding /// polyribonucleotide nucleotidyltransferase activity /// transferase activity /// nucleotidyltransferase activity	ribosome /// intracellular /// ribonucleoprotein complex /// mitochondrion	Hs.187635	6210	ENSG00000134419	chr1	1.46231	1.79128	-1.83387	0.80115	0.333131
200849_s_at	Class Ⅲ	S-adenosylhomocysteine hydrolase-like 1	AHCYL1	one-carbon compound metabolism	adenosylhomocysteinase activity /// hydrolase activity	---	Hs.485365	10768		chr1	1.44698	2.93419	-0.0623884	-0.998906	0.333131
200884_at	Class Ⅲ	creatine kinase, brain	CKB	---	creatine kinase activity /// kinase activity /// creatine kinase activity /// transferase activity /// transferase activity, transferring phosphorus-containing groups	cytoplasm	Hs.173724	1152	ENSG00000166165	chr14	1.34831	2.00584	0.690316	-1.25876	0.370815
200897_s_at	Class Ⅲ	palladin	KIAA0992	protein amino acid phosphorylation /// cytoskeleton organization and biogenesis	protein binding /// vascular endothelial growth factor receptor activity /// ATP binding /// muscle alpha-actinin binding	nucleus /// actin filament	Hs.151220	23022	ENSG00000129116	chr4	1.50256	2.38658	0.687252	-1.39233	0.252933
201138_s_at	Class Ⅲ	Sjogren syndrome antigen B (autoantigen La)	SSB	transcription from RNA polymerase III promoter /// RNA processing /// tRNA modification /// RNA export from nucleus /// histone mRNA metabolism	tRNA binding /// nucleotide binding /// mRNA binding /// nucleic acid binding /// RNA binding	nucleus /// cytoplasm /// ribonucleoprotein complex /// ribonucleoprotein complex /// nucleus	Hs.546301	6741	ENSG00000138385	chr2	1.44674	2.59983	-1.44296	0.205244	0.333131
201153_s_at	Class Ⅲ	muscleblind-like (Drosophila)	MBNL1	embryonic development (sensu Mammalia) /// nervous system development /// muscle development /// embryonic limb morphogenesis /// myoblast differentiation	double-stranded RNA binding /// metal ion binding /// nucleic acid binding /// zinc ion binding /// RNA binding	nucleus /// cytoplasm /// nucleus	Hs.478000	4154	ENSG00000152601	chr3	1.72943	3.55901	-0.123968	-1.17367	0
201210_at	Class Ⅲ	DEAD (Asp-Glu-Ala-Asp) box polypeptide 3, X-linked	DDX3X	---	nucleotide binding /// DNA binding /// RNA binding /// ATP-dependent RNA helicase activity /// protein binding /// ATP binding /// hydrolase activity /// nucleic acid binding /// helicase activity /// ATP-dependent helicase activity	nucleus /// cytoplasm /// nucleus	Hs.380774	1654	ENSG00000124487	chrX	1.59191	1.32882	1.43549	-1.60247	0.143772
201244_s_at	Class Ⅲ	v-raf-1 murine leukemia viral oncogene homolog 1	RAF1	protein amino acid phosphorylation /// apoptosis /// intracellular signaling cascade /// cell proliferation /// protein amino acid phosphorylation /// signal transduction /// signal transduction	nucleotide binding /// protein serine/threonine kinase activity /// protein-tyrosine kinase activity /// receptor signaling protein activity /// protein binding /// ATP binding /// transferase activity /// diacylglycerol binding /// metal ion binding /// protein kinase activity /// zinc ion binding /// kinase activity /// protein kinase activity	mitochondrial outer membrane	Hs.159130	5894	ENSG00000132155	chr3	1.34837	2.51425	0.249778	-1.0942	0.370815
201316_at	Class Ⅲ	proteasome (prosome, macropain) subunit, alpha type, 2	PSMA2	ubiquitin-dependent protein catabolism	threonine endopeptidase activity /// endopeptidase activity /// peptidase activity /// hydrolase activity	cytosol /// proteasome core complex (sensu Eukaryota) /// protein complex /// proteasome complex (sensu Eukaryota)	Hs.333786	5683	ENSG00000106588	chr7	1.39722	2.69602	-1.23695	0.00902496	0.370815
201381_x_at	Class Ⅲ	calcyclin binding protein	CACYBP	ubiquitin cycle	---	nucleus	Hs.508524	27101	ENSG00000116161	chr1	1.95959	4.13201	-0.343282	-1.206	0
201409_s_at	Class Ⅲ	protein phosphatase 1, catalytic subunit, beta isoform	PPP1CB	carbohydrate metabolism /// glycogen metabolism /// cell cycle /// cell division	phosphoprotein phosphatase activity /// iron ion binding /// hydrolase activity /// manganese ion binding /// metal ion binding	---	Hs.468018	5500	ENSG00000163806	chr2	1.57665	3.14499	-0.022285	-1.1057	0.143772
201459_at	Class Ⅲ	RuvB-like 2 (E. coli)	RUVBL2	regulation of cell growth /// DNA repair /// DNA recombination /// transcription /// regulation of transcription, DNA-dependent /// protein folding /// chromatin modification /// DNA repair /// DNA recombination	nucleotide binding /// damaged DNA binding /// ATP-dependent DNA helicase activity /// ATP binding /// hydrolase activity /// ATPase activity /// identical protein binding /// unfolded protein binding /// protein binding /// DNA helicase activity /// DNA helicase activity /// nucleoside-triphosphatase activity /// helicase activity	nucleus /// cytosol /// TIP60 histone acetyltransferase complex /// nucleus	Hs.515846	10856	ENSG00000183207	chr19	1.85725	3.8798	-1.17872	-0.459507	0
201540_at	Class Ⅲ	four and a half LIM domains 1	FHL1	muscle development /// organ morphogenesis /// cell growth /// cell differentiation /// development	zinc ion binding /// metal ion binding	nucleus	Hs.435369	2273	ENSG00000022267	chrX	1.52655	2.5525	0.628928	-1.40576	0.143772
201603_at	Class Ⅲ	protein phosphatase 1, regulatory (inhibitor) subunit 12A	PPP1R12A	regulation of muscle contraction	signal transducer activity	actin cytoskeleton	Hs.49582	4659	ENSG00000058272	chr12	1.44742	2.50582	0.455298	-1.25267	0.333131
201661_s_at	Class Ⅲ	acyl-CoA synthetase long-chain family member 3	ACSL3	lipid metabolism /// fatty acid metabolism /// metabolism	magnesium ion binding /// fatty-acyl-CoA synthase activity /// long-chain-fatty-acid-CoA ligase activity /// ligase activity /// catalytic activity	integral to membrane /// membrane	Hs.471461	2181	ENSG00000123983	chr2	1.42866	2.99897	-0.442967	-0.723015	0.333131
201769_at	Class Ⅲ	enthoprotin	ENTH	endocytosis	lipid binding	Golgi apparatus	Hs.132853	9685	ENSG00000113282	chr5	1.47792	2.953	0.0340276	-1.08138	0.252933
201946_s_at	Class Ⅲ	chaperonin containing TCP1, subunit 2 (beta)	CCT2	regulation of progression through cell cycle /// protein folding /// protein folding /// cellular protein metabolism /// regulation of progression through cell cycle	nucleotide binding /// ATP binding /// unfolded protein binding /// protein binding /// unfolded protein binding	cytosol	Hs.189772	10576	ENSG00000166226	chr12	1.56499	3.17369	-0.13408	-1.02811	0.143772
202078_at	Class Ⅲ	COP9 constitutive photomorphogenic homolog subunit 3 (Arabidopsis)	COPS3	---	protein binding /// binding	signalosome complex /// nucleus	Hs.6076	8533	ENSG00000141030	chr17	1.46253	2.61622	0.410236	-1.25669	0.333131
202093_s_at	Class Ⅲ	Paf1, RNA polymerase II associated factor, homolog (S. cerevisiae)	PAF1	---	---	---	Hs.466714	54623	ENSG00000006712	chr19	1.39402	2.09104	0.742399	-1.33011	0.370815
202126_at	Class Ⅲ	PRP4 pre-mRNA processing factor 4 homolog B (yeast)	PRPF4B	nuclear mRNA splicing, via spliceosome /// protein amino acid phosphorylation /// protein amino acid phosphorylation /// RNA splicing /// mRNA processing	nucleotide binding /// protein serine/threonine kinase activity /// protein-tyrosine kinase activity /// ATP binding /// transferase activity /// protein binding /// protein kinase activity /// kinase activity /// protein kinase activity	nucleus	Hs.159014	8899	ENSG00000112739	chr6	1.38818	2.6617	0.147931	-1.06684	0.370815
202158_s_at	Class Ⅲ	CUG triplet repeat, RNA binding protein 2	CUGBP2	RNA processing /// regulation of heart contraction /// neuromuscular junction development	nucleotide binding /// nucleic acid binding /// RNA binding /// RNA binding	---	Hs.309288	10659		chr10	1.39787	2.38511	0.487941	-1.23521	0.370815
202235_at	Class Ⅲ	solute carrier family 16 (monocarboxylic acid transporters), member 1	SLC16A1	transport /// organic anion transport /// mevalonate transport /// monocarboxylic acid transport	transporter activity /// mevalonate transporter activity /// symporter activity /// monocarboxylate porter activity /// monocarboxylic acid transporter activity	membrane fraction /// integral to membrane /// integral to membrane /// membrane	Hs.75231	6566	ENSG00000155380	chr1	1.54075	3.30939	-0.600151	-0.710378	0.143772
202322_s_at	Class Ⅲ	geranylgeranyl diphosphate synthase 1	GGPS1	isoprenoid biosynthesis /// isoprenoid metabolism	dimethylallyltranstransferase activity /// farnesyltranstransferase activity /// transferase activity /// catalytic activity /// farnesyltranstransferase activity	soluble fraction	Hs.55498	9453	ENSG00000152904	chr1	1.60035	3.4514	-0.943803	-0.491083	0.143772
202468_s_at	Class Ⅲ	catenin (cadherin-associated protein), alpha-like 1	CTNNAL1	apoptosis /// cell adhesion	structural molecule activity /// cadherin binding	actin cytoskeleton /// cytoskeleton	Hs.58488	8727	ENSG00000119326	chr9	1.72198	3.20571	0.291446	-1.37389	0
202470_s_at	Class Ⅲ	cleavage and polyadenylation specific factor 6, 68kDa	CPSF6	mRNA processing /// mRNA processing	nucleotide binding /// RNA binding /// protein binding /// nucleic acid binding /// RNA binding	nucleus /// nucleus	Hs.369606	11052	ENSG00000111605	chr12	1.96841	4.28029	-0.976524	-0.761406	0
202537_s_at	Class Ⅲ	chromatin modifying protein 2B	CHMP2B	protein transport /// transport	---	---	Hs.476930	25978	ENSG00000083937	chr3	1.40481	2.80899	-0.000802679	-1.00258	0.370815
202555_s_at	Class Ⅲ	myosin, light polypeptide kinase /// myosin, light polypeptide kinase	MYLK	protein amino acid phosphorylation /// protein amino acid phosphorylation	nucleotide binding /// magnesium ion binding /// protein serine/threonine kinase activity /// myosin light chain kinase activity /// protein-tyrosine kinase activity /// signal transducer activity /// calcium ion binding /// calmodulin binding /// ATP binding /// transferase activity /// protein kinase activity /// myosin light chain kinase activity /// kinase activity /// metal ion binding	---	Hs.477375	4638	ENSG00000065534		1.55759	2.59583	0.588361	-1.38937	0.143772
202613_at	Class Ⅲ	CTP synthase	CTPS	nucleobase, nucleoside, nucleotide and nucleic acid metabolism /// pyrimidine nucleotide biosynthesis /// glutamine metabolism /// response to drug	CTP synthase activity /// ligase activity /// catalytic activity /// CTP synthase activity	---	Hs.473087	1503	ENSG00000171793	chr1	1.44808	2.69643	0.230209	-1.14389	0.333131
202634_at	Class Ⅲ	polymerase (RNA) II (DNA directed) polypeptide K, 7.0kDa	POLR2K	transcription /// regulation of transcription from RNA polymerase I promoter /// transcription from RNA polymerase II promoter /// transcription from RNA polymerase III promoter	DNA binding /// DNA-directed RNA polymerase activity /// zinc ion binding /// transferase activity /// metal ion binding /// zinc ion binding /// nucleotidyltransferase activity	nucleus /// DNA-directed RNA polymerase II, core complex /// DNA-directed RNA polymerase III complex	Hs.351475	5440		chr8	1.35963	2.79267	-0.946489	-0.253711	0.370815
202690_s_at	Class Ⅲ	small nuclear ribonucleoprotein D1 polypeptide 16kDa	SNRPD1	nuclear mRNA splicing, via spliceosome /// mRNA processing	protein binding	nucleus /// small nucleolar ribonucleoprotein complex /// ribonucleoprotein complex	Hs.464734	6632	ENSG00000167088	chr18	1.38753	2.93581	-0.318307	-0.798403	0.370815
202719_s_at	Class Ⅲ	testis derived transcript (3 LIM domains)	TES	---	zinc ion binding /// metal ion binding	---	Hs.533391	26136	ENSG00000135269	chr7	1.63279	2.22453	0.980199	-1.56463	0.143772
202908_at	Class Ⅲ	Wolfram syndrome 1 (wolframin)	WFS1	generation of precursor metabolites and energy /// nervous system development /// visual perception /// sensory perception of sound /// protein amino acid prenylation	protein prenyltransferase activity	membrane fraction /// endoplasmic reticulum /// integral to membrane /// membrane /// integral to membrane	Hs.518602	7466	ENSG00000109501	chr4	1.41776	2.58247	0.312467	-1.16782	0.370815
202919_at	Class Ⅲ	preimplantation protein 3	PREI3	transport	metal ion binding /// zinc ion binding	Golgi stack /// membrane	Hs.205173	25843	ENSG00000115540	chr2	1.34343	2.83774	-0.784819	-0.396835	0.370815
202930_s_at	Class Ⅲ	succinate-CoA ligase, ADP-forming, beta subunit	SUCLA2	tricarboxylic acid cycle /// succinyl-CoA metabolism /// succinyl-CoA pathway /// metabolism	succinate-CoA ligase (ADP-forming) activity /// ligase activity /// catalytic activity /// succinate-CoA ligase (ADP-forming) activity	mitochondrion /// mitochondrion	Hs.546323	8803	ENSG00000136143	chr13	1.34349	2.7323	-0.146475	-0.860735	0.370815
202960_s_at	Class Ⅲ	methylmalonyl Coenzyme A mutase	MUT	metabolism	methylmalonyl-CoA mutase activity /// isomerase activity /// cobalamin binding /// metal ion binding /// cobalt ion binding /// methylmalonyl-CoA mutase activity	mitochondrion /// mitochondrion	Hs.485527	4594	ENSG00000146085	chr6	1.4077	2.29928	0.594595	-1.28835	0.370815
202965_s_at	Class Ⅲ	calpain 6	CAPN6	proteolysis	calpain activity /// calpain activity	intracellular	Hs.496593	827	ENSG00000077274	chrX	1.71929	3.66565	-0.790903	-0.687736	0
203016_s_at	Class Ⅲ	synovial sarcoma, X breakpoint 2 interacting protein	SSX2IP	cell adhesion	protein binding	nucleus	Hs.22587	117178	ENSG00000117155	chr1	2.62256	5.32224	-0.178884	-1.76025	0
203023_at	Class Ⅲ	hypothetical protein HSPC111	HSPC111	---	---	nucleus	Hs.529475	51491		chr5	1.38895	2.89773	-0.965205	-0.276529	0.370815
203071_at	Class Ⅲ	sema domain, immunoglobulin domain (Ig), short basic domain, secreted, (semaphorin) 3B	SEMA3B	cell-cell signaling /// development /// axon guidance	receptor activity	endoplasmic reticulum /// membrane /// endoplasmic reticulum	Hs.82222	7869	ENSG00000012171	chr3	1.67623	3.60389	-1.03997	-0.46998	0.10231
203093_s_at	Class Ⅲ	translocase of inner mitochondrial membrane 44 homolog (yeast)	TIMM44	protein targeting to mitochondrion /// protein targeting /// transport /// intracellular protein transport /// protein transport	nucleotide binding /// ATP binding /// protein translocase activity /// protein binding /// receptor activity	mitochondrial inner membrane presequence translocase complex /// mitochondrial matrix /// organelle inner membrane /// mitochondrion /// membrane	Hs.465784	10469	ENSG00000104980	chr19	1.58035	3.35148	-0.505859	-0.799495	0.143772
203224_at	Class Ⅲ	riboflavin kinase	RFK	riboflavin biosynthesis /// riboflavin biosynthesis	magnesium ion binding /// riboflavin kinase activity /// transferase activity /// nucleotide binding /// ATP binding /// zinc ion binding /// riboflavin kinase activity /// kinase activity /// metal ion binding	cytoplasm	Hs.37558	55312	ENSG00000135002	chr9	1.70997	3.64484	-0.747781	-0.714185	0
203295_s_at	Class Ⅲ	ATPase, Na+/K+ transporting, alpha 2 (+) polypeptide	ATP1A2	potassium ion transport /// sodium ion transport /// metabolism /// monovalent inorganic cation transport /// ATP hydrolysis coupled proton transport /// sperm motility /// hydrogen ion homeostasis /// transport /// ion transport /// cation transport ///	nucleotide binding /// magnesium ion binding /// sodium:potassium-exchanging ATPase activity /// ATP binding /// monovalent inorganic cation transporter activity /// ATPase activity, coupled to transmembrane movement of ions, phosphorylative mechanism /// hydrolase activity /// hydrolase activity, acting on acid anhydrides, catalyzing transmembrane movement of substances /// potassium ion binding…	sodium:potassium-exchanging ATPase complex /// membrane /// integral to membrane /// integral to plasma membrane /// sodium:potassium-exchanging ATPase complex	Hs.34114	477	ENSG00000018625	chr1	1.44784	3.07349	-0.661577	-0.577865	0.333131
203304_at	Class Ⅲ	BMP and activin membrane-bound inhibitor homolog (Xenopus laevis)	BAMBI	---	---	integral to membrane /// cytoplasm /// membrane /// integral to membrane	Hs.533336	25805	ENSG00000095739	chr10	1.35087	2.1687	0.556956	-1.21214	0.370815
203423_at	Class Ⅲ	retinol binding protein 1, cellular	RBP1	vitamin A metabolism /// transport	lipid binding /// retinal binding /// retinol binding /// binding /// retinoid binding	---	Hs.529571	5947	ENSG00000114115	chr3	1.48166	3.04289	-0.185501	-0.940996	0.252933
203429_s_at	Class Ⅲ	chromosome 1 open reading frame 9	C1orf9	---	---	---	Hs.204559	51430	ENSG00000094975	chr1	1.51097	3.20682	-0.666994	-0.621227	0.252933
203599_s_at	Class Ⅲ	WW domain binding protein 4 (formin binding protein 21)	WBP4	nuclear mRNA splicing, via spliceosome /// mRNA processing	nucleic acid binding /// zinc ion binding /// metal ion binding	spliceosome complex /// nucleus	Hs.411300	11193	ENSG00000120688	chr13	1.40788	2.42625	0.456554	-1.22524	0.370815
203688_at	Class Ⅲ	polycystic kidney disease 2 (autosomal dominant)	PKD2	cation transport /// cell-matrix adhesion /// organ morphogenesis /// transport /// ion transport /// cation transport	voltage-gated chloride channel activity /// voltage-gated sodium channel activity /// cation channel activity /// calcium ion binding /// protein C-terminus binding /// cytoskeletal protein binding /// protein binding /// ion channel activity /// calcium ion binding	plasma membrane /// actin cytoskeleton /// integral to membrane /// basal body /// membrane /// integral to membrane	Hs.181272	5311	ENSG00000118762	chr4	1.40485	2.16429	0.671836	-1.30083	0.370815
203810_at	Class Ⅲ	DnaJ (Hsp40) homolog, subfamily B, member 4	DNAJB4	protein folding /// response to unfolded protein /// response to heat /// response to unfolded protein	heat shock protein binding /// unfolded protein binding /// unfolded protein binding	---	Hs.380282	11080	ENSG00000162616	chr1	2.36879	4.06616	0.766607	-2.05453	0
203851_at	Class Ⅲ	insulin-like growth factor binding protein 6	IGFBP6	regulation of cell growth /// signal transduction /// negative regulation of cell proliferation	insulin-like growth factor binding /// growth factor binding	extracellular space /// extracellular region	Hs.274313	3489	ENSG00000167779	chr12	1.61558	2.84049	0.435722	-1.35681	0.143772
203896_s_at	Class Ⅲ	phospholipase C, beta 4	PLCB4	lipid metabolism /// intracellular signaling cascade /// lipid catabolism /// signal transduction	phosphoinositide phospholipase C activity /// signal transducer activity /// calcium ion binding /// hydrolase activity /// phospholipase C activity /// phospholipase C activity	---	Hs.472101	5332		chr20	1.53259	3.1859	-0.26848	-0.926874	0.143772
203951_at	Class Ⅲ	calponin 1, basic, smooth muscle	CNN1	regulation of smooth muscle contraction /// actomyosin structure organization and biogenesis	actin binding /// calmodulin binding	---	Hs.465929	1264	ENSG00000130176	chr19	1.38399	2.18626	0.604823	-1.25603	0.370815
204030_s_at	Class Ⅲ	schwannomin interacting protein 1	SCHIP1	---	---	cytoplasm	Hs.134665	29970		chr3	1.4607	2.54917	0.417978	-1.23883	0.333131
204045_at	Class Ⅲ	transcription elongation factor A (SII)-like 1	TCEAL1	negative regulation of transcription from RNA polymerase II promoter	translation elongation factor activity /// RNA polymerase II transcription factor activity /// transcription factor activity	nucleus	Hs.95243	9338	ENSG00000172465	chrX	1.4569	2.69537	0.289774	-1.19031	0.333131
204069_at	Class Ⅲ	Meis1, myeloid ecotropic viral integration site 1 homolog (mouse)	MEIS1	regulation of transcription, DNA-dependent /// transcription /// development /// regulation of transcription	transcription factor activity /// RNA polymerase II transcription factor activity /// DNA binding /// sequence-specific DNA binding	nucleus	Hs.526754	4211	ENSG00000143995	chr2	1.70338	3.29452	0.0985176	-1.25402	0
204148_s_at	Class Ⅲ	zona pellucida glycoprotein 3 (sperm receptor) /// POM (POM121 homolog, rat) and ZP3 fusion	ZP3 /// POMZP3	fertilization (sensu Metazoa) /// binding of sperm to zona pellucida	receptor binding /// coreceptor activity /// receptor activity	extracellular matrix (sensu Metazoa) /// extracellular space /// integral to membrane /// extracellular matrix (sensu Metazoa) /// membrane	Hs.558420	22932 /// 7784	ENSG00000188372 /// ENSG00000146707	chr7	1.41995	2.99414	-0.466619	-0.702705	0.370815
204175_at	Class Ⅲ	zinc finger protein 593	ZNF593	negative regulation of transcription from RNA polymerase II promoter /// transcription /// regulation of transcription, DNA-dependent	DNA binding /// transcription corepressor activity /// zinc ion binding /// metal ion binding /// nucleic acid binding	nucleus	Hs.477273	51042	ENSG00000142684	chr1	1.72985	3.75317	-1.07742	-0.493874	0
204186_s_at	Class Ⅲ	peptidylprolyl isomerase D (cyclophilin D)	PPID	protein folding	peptidyl-prolyl cis-trans isomerase activity /// protein binding /// FK506 binding /// cyclosporin A binding /// isomerase activity /// binding /// peptide binding	---	Hs.183958	5481	ENSG00000171497	chr4	1.47416	2.54421	-1.51352	0.280546	0.333131
204235_s_at	Class Ⅲ	GULP, engulfment adaptor PTB domain containing 1	GULP1	phagocytosis, engulfment /// phagocytosis, engulfment /// apoptosis	protein binding /// signal transducer activity	---	Hs.470887	51454	ENSG00000144366	chr2	1.52467	2.86796	0.205888	-1.18604	0.143772
204405_x_at	Class Ⅲ	dimethyladenosine transferase	HSA9761	rRNA modification /// rRNA processing	rRNA (adenine-N6,N6-)-dimethyltransferase activity /// transferase activity /// methyltransferase activity /// rRNA methyltransferase activity /// S-adenosylmethionine-dependent methyltransferase activity /// rRNA (adenine) methyltransferase activity	nucleus	Hs.533222	27292	ENSG00000086189	chr5	1.37064	2.75913	0.0223176	-1.00294	0.370815
204421_s_at	Class Ⅲ	fibroblast growth factor 2 (basic)	FGF2	regulation of progression through cell cycle /// activation of MAPK activity /// angiogenesis /// chemotaxis /// signal transduction /// Ras protein signal transduction /// cell-cell signaling /// nervous system development /// muscle development /// cell	protein binding /// growth factor activity /// heparin binding	extracellular space /// extracellular region	Hs.284244	2247	ENSG00000138685	chr4	1.77266	3.45755	0.0591678	-1.28133	0
204472_at	Class Ⅲ	GTP binding protein overexpressed in skeletal muscle	GEM	immune response /// cell surface receptor linked signal transduction /// small GTPase mediated signal transduction /// protein transport /// signal transduction	nucleotide binding /// calmodulin binding /// GTP binding /// protein binding /// GTP binding	membrane	Hs.345139	2669	ENSG00000164949	chr8	1.47569	2.04472	0.864226	-1.40929	0.252933
204496_at	Class Ⅲ	striatin, calmodulin binding protein 3	STRN3	cell cycle	calmodulin binding /// calmodulin binding	membrane fraction /// nucleus /// cytosol	Hs.401843	29966	ENSG00000196792	chr14	1.47358	2.79565	0.207025	-1.16111	0.333131
204521_at	Class Ⅲ	protein predicted by clone 23733	HSU79274	---	---	---	Hs.436618	29902		chr12	1.43761	2.92818	-1.08217	-0.195498	0.333131
204753_s_at	Class Ⅲ	hepatic leukemia factor	HLF	transcription /// regulation of transcription, DNA-dependent /// transcription from RNA polymerase II promoter /// development /// rhythmic process	double-stranded DNA binding /// DNA binding /// sequence-specific DNA binding /// protein dimerization activity /// DNA binding	nucleus /// nucleus	Hs.196952	3131	ENSG00000108924	chr17	1.76934	3.6116	-0.267952	-1.07933	0
204793_at	Class Ⅲ	G protein-coupled receptor associated sorting protein 1	GPRASP1	transport	transporter activity /// binding	---	Hs.522730	9737	ENSG00000198932	chrX	1.52759	2.38801	0.699435	-1.40242	0.143772
204862_s_at	Class Ⅲ	non-metastatic cells 3, protein expressed in	NME3	GTP biosynthesis /// UTP biosynthesis /// CTP biosynthesis /// apoptosis /// induction of apoptosis /// nucleotide metabolism /// pyrimidine ribonucleoside triphosphate biosynthesis	nucleotide binding /// magnesium ion binding /// nucleoside diphosphate kinase activity /// ATP binding /// kinase activity /// transferase activity /// metal ion binding	---	Hs.514065	4832	ENSG00000103024	chr16	1.49724	3.12893	-0.456283	-0.758965	0.252933
205048_s_at	Class Ⅲ	phosphoserine phosphatase	PSPH	L-serine biosynthesis /// metabolism /// amino acid biosynthesis /// cell proliferation /// L-serine metabolism	magnesium ion binding /// phosphoserine phosphatase activity /// hydrolase activity /// catalytic activity /// phosphoserine phosphatase activity /// phosphoric monoester hydrolase activity	---	Hs.512656	5723	ENSG00000146733	chr7	1.40751	1.82182	0.906777	-1.36312	0.370815
205139_s_at	Class Ⅲ	uronyl-2-sulfotransferase	UST	protein amino acid sulfation	sulfotransferase activity /// transferase activity	Golgi stack /// integral to membrane /// membrane /// integral to membrane	Hs.309250	10090	ENSG00000111962	chr6	2.19322	4.09309	0.351837	-1.73826	0
205257_s_at	Class Ⅲ	amphiphysin (Stiff-Man syndrome with breast cancer 128kDa autoantigen)	AMPH	endocytosis /// synaptic transmission	protein binding	cytoplasm /// synaptic vesicle /// actin cytoskeleton /// cytoskeleton	Hs.173034	273	ENSG00000078053	chr7	1.84114	3.86156	-0.963636	-0.621985	0
205278_at	Class Ⅲ	glutamate decarboxylase 1 (brain, 67kDa)	GAD1	amino acid metabolism /// glutamate decarboxylation to succinate /// synaptic transmission /// protein-pyridoxal-5-phosphate linkage /// neurotransmitter biosynthesis /// glutamate catabolism /// glutamate decarboxylation to succinate /// synaptic transmi	glutamate decarboxylase activity /// protein binding /// lyase activity /// glutamate decarboxylase activity /// protein binding /// glutamate decarboxylase activity /// carboxy-lyase activity	intracellular /// vesicle membrane /// intracellular /// vesicle membrane	Hs.420036	2571	ENSG00000128683	chr2	1.39069	2.90411	-0.497633	-0.646184	0.370815
205335_s_at	Class Ⅲ	signal recognition particle 19kDa	SRP19	protein targeting /// cotranslational protein targeting to membrane	7S RNA binding /// RNA binding	signal recognition particle (sensu Eukaryota) /// ribonucleoprotein complex /// signal recognition particle (sensu Eukaryota)	Hs.483090	6728	ENSG00000153037	chr5	1.34415	2.89433	-0.633738	-0.535751	0.370815
205345_at	Class Ⅲ	BRCA1 associated RING domain 1	BARD1	tissue homeostasis /// response to DNA damage stimulus /// cell cycle arrest /// protein ubiquitination /// negative regulation of mRNA 3'-end processing /// regulation of phosphorylation /// positive regulation of apoptosis /// negative regulation of apo	ubiquitin-protein ligase activity /// protein binding /// zinc ion binding /// kinase binding /// protein homodimerization activity /// metal ion binding /// protein heterodimerization activity /// RNA binding /// protein binding	ubiquitin ligase complex /// nucleus /// nucleus /// cytoplasm /// BRCA1-BARD1 complex /// intracellular /// nucleus	Hs.54089	580	ENSG00000138376	chr2	1.41075	2.54136	0.324717	-1.16276	0.370815
205347_s_at	Class Ⅲ	thymosin-like 8	TMSL8	cytoskeleton organization and biogenesis	actin binding	cytoplasm /// cytoskeleton /// cytoplasm	Hs.56145	11013	ENSG00000158164	chrX	1.48761	3.09231	-0.897577	-0.399156	0.252933
205358_at	Class Ⅲ	glutamate receptor, ionotropic, AMPA 2	GRIA2	ion transport /// potassium ion transport /// signal transduction /// synaptic transmission /// transport	receptor activity /// alpha-amino-3-hydroxy-5-methyl-4-isoxazole propionate selective glutamate receptor activity /// transporter activity /// ion channel activity /// glutamate-gated ion channel activity /// potassium channel activity /// kainate selective glutamate receptor activity /// ionotropic glutamate receptor activity /// glutamate receptor activity	plasma membrane /// integral to membrane /// postsynaptic membrane /// membrane	Hs.32763	2891	ENSG00000120251	chr4	2.80562	5.4435	0.0812607	-2.00796	0
205407_at	Class Ⅲ	reversion-inducing-cysteine-rich protein with kazal motifs	RECK	cell cycle /// negative regulation of progression through cell cycle	serine-type endopeptidase inhibitor activity /// metalloendopeptidase inhibitor activity /// endopeptidase inhibitor activity	membrane fraction /// membrane	Hs.388918	8434	ENSG00000122707	chr9	1.68125	3.27579	0.112051	-1.25796	0.10231
205413_at	Class Ⅲ	metallophosphoesterase domain containing 2	MPPED2	nervous system development	hydrolase activity	---	Hs.289795	744	ENSG00000066382	chr11	2.21194	4.59997	-0.617383	-1.15776	0
205421_at	Class Ⅲ	solute carrier family 22 (extraneuronal monoamine transporter), member 3	SLC22A3	ion transport /// organic cation transport /// organic cation transport /// transport	ion transporter activity /// organic cation transporter activity /// organic cation transporter activity /// transporter activity	membrane fraction /// integral to plasma membrane /// membrane /// integral to membrane	Hs.143436	6581	ENSG00000146477	chr6	3.37017	7.06127	-1.29405	-1.50513	0
205534_at	Class Ⅲ	BH-protocadherin (brain-heart)	PCDH7	cell adhesion /// homophilic cell adhesion	calcium ion binding /// protein binding	plasma membrane /// integral to plasma membrane /// membrane /// integral to membrane	Hs.479439	5099	ENSG00000169851	chr4	1.36615	2.585	0.175115	-1.0608	0.370815
205549_at	Class Ⅲ	Purkinje cell protein 4	PCP4	central nervous system development	---	---	Hs.80296	5121	ENSG00000183036	chr21	1.68541	1.96366	1.21308	-1.65444	0.10231
205610_at	Class Ⅲ	myomesin 1 (skelemin) 185kDa	MYOM1	striated muscle contraction /// muscle development /// striated muscle contraction /// muscle contraction	structural constituent of muscle	striated muscle thick filament /// striated muscle thick filament /// myofibril	Hs.464469	8736	ENSG00000101605	chr18	1.45796	2.7711	0.148655	-1.10648	0.333131
205620_at	Class Ⅲ	coagulation factor X	F10	proteolysis /// blood coagulation /// blood coagulation	coagulation factor Xa activity /// calcium ion binding /// peptidase activity /// coagulation factor Xa activity /// serine-type endopeptidase activity /// hydrolase activity	extracellular space /// extracellular region /// extracellular region /// extracellular region	Hs.361463	2159	ENSG00000126218	chr13	1.89213	3.947	-0.498451	-1.018	0
205632_s_at	Class Ⅲ	phosphatidylinositol-4-phosphate 5-kinase, type I, beta	PIP5K1B	---	kinase activity /// 1-phosphatidylinositol-4-phosphate 5-kinase activity /// transferase activity	membrane	Hs.534371	8395	ENSG00000107242	chr9	1.43566	2.93952	-0.251027	-0.852594	0.333131
205644_s_at	Class Ⅲ	small nuclear ribonucleoprotein polypeptide G	SNRPG	spliceosome assembly /// RNA splicing /// nuclear mRNA splicing, via spliceosome /// mRNA processing /// G-protein coupled receptor protein signaling pathway	RNA binding /// protein binding /// receptor binding /// protein binding /// protein binding /// protein binding	spliceosome complex /// small nucleolar ribonucleoprotein complex /// small nuclear ribonucleoprotein complex /// cytosol /// membrane /// membrane fraction /// soluble fraction /// nucleus /// ribonucleoprotein complex	Hs.516076	6637	ENSG00000143977	chr19	1.51489	2.78341	-1.49796	0.182893	0.252933
205749_at	Class Ⅲ	cytochrome P450, family 1, subfamily A, polypeptide 1	CYP1A1	electron transport	iron ion binding /// oxygen binding /// heme binding /// metal ion binding /// unspecific monooxygenase activity /// monooxygenase activity /// oxidoreductase activity /// oxidoreductase activity, acting on paired donors, with incorporation or reduction of molecular oxygen, reduced flavin or flavoprotein as one donor, and incorporation of one atom of oxygen	endoplasmic reticulum /// microsome /// membrane	Hs.72912	1543	ENSG00000140465	chr15	2.14389	4.44406	-1.15382	-0.68059	0
205795_at	Class Ⅲ	neurexin 3	NRXN3	cell adhesion /// axon guidance	receptor activity /// protein binding	integral to plasma membrane /// integral to membrane /// membrane	Hs.368307	9369	ENSG00000021645	chr14	1.79192	3.74782	-0.447788	-0.986673	0
205833_s_at	Class Ⅲ	prostate androgen-regulated transcript 1	PART1	---	---	---	Hs.412792	25859	ENSG00000152931	chr5	2.74972	5.93966	-0.881828	-1.42844	0
205841_at	Class Ⅲ	Janus kinase 2 (a protein tyrosine kinase)	JAK2	regulation of progression through cell cycle /// protein amino acid phosphorylation /// cell motility /// intracellular signaling cascade /// JAK-STAT cascade /// mesoderm development /// protein amino acid phosphorylation /// intracellular signaling casc	nucleotide binding /// protein serine/threonine kinase activity /// protein-tyrosine kinase activity /// Janus kinase activity /// ATP binding /// transferase activity /// SH2 domain binding /// receptor binding /// protein kinase activity /// protein-tyrosine kinase activity /// kinase activity /// protein kinase activity	cytoskeleton	Hs.434374	3717		chr9	1.5901	2.36265	0.819468	-1.48767	0.143772
205893_at	Class Ⅲ	neuroligin 1	NLGN1	protein targeting /// cell adhesion /// synaptogenesis /// synaptic vesicle targeting /// calcium-dependent cell-cell adhesion /// neuronal ion channel clustering /// regulation of neuron differentiation /// nervous system development	catalytic activity /// carboxylic ester hydrolase activity /// neurexin binding /// protein binding /// protein binding	integral to plasma membrane /// membrane /// synapse /// integral to membrane	Hs.478289	22871		chr3	1.47266	2.4653	0.535115	-1.30091	0.333131
206012_at	Class Ⅲ	left-right determination factor 2	LEFTY2	transforming growth factor beta receptor signaling pathway /// cell-cell signaling /// development /// oocyte axis determination /// cell growth /// development /// growth	cytokine activity /// transforming growth factor beta receptor binding /// growth factor activity	extracellular space	Hs.520187	7044	ENSG00000143768	chr1	2.3988	4.91461	-0.409209	-1.4337	0
206069_s_at	Class Ⅲ	acyl-Coenzyme A dehydrogenase, long chain	ACADL	electron transport /// lipid metabolism /// fatty acid metabolism	long-chain-acyl-CoA dehydrogenase activity /// oxidoreductase activity /// acyl-CoA dehydrogenase activity /// long-chain-acyl-CoA dehydrogenase activity	mitochondrion /// mitochondrion	Hs.471277	33	ENSG00000115361	chr2	1.42316	2.51984	0.361729	-1.18416	0.370815
206339_at	Class Ⅲ	cocaine- and amphetamine-regulated transcript	CART	signal transduction /// neuropeptide signaling pathway /// cell-cell signaling /// synaptic transmission	---	extracellular space	Hs.1707	9607	ENSG00000164326	chr5	2.17883	4.54354	-0.915162	-0.903638	0
206382_s_at	Class Ⅲ	brain-derived neurotrophic factor	BDNF	nervous system development	growth factor activity /// growth factor activity	---	Hs.502182	627	ENSG00000176697	chr11	2.04602	3.70176	0.425462	-1.65635	0
206595_at	Class Ⅲ	cystatin E/M	CST6	morphogenesis	cysteine protease inhibitor activity /// endopeptidase inhibitor activity /// cysteine protease inhibitor activity	---	Hs.139389	1474	ENSG00000175315	chr11	1.7412	3.69624	-0.693621	-0.775098	0
206993_at	Class Ⅲ	ATP synthase, H+ transporting, mitochondrial F0 complex, subunit s (factor B)	ATP5S	ion transport /// proton transport /// proton transport /// transport /// proton transport	hydrogen ion transporter activity /// hydrogen ion transporter activity /// hydrogen ion transporter activity	mitochondrion /// proton-transporting ATP synthase complex, coupling factor F(o)	Hs.438489	27109		chr14	1.54472	3.31361	-0.72117	-0.616799	0.143772
207012_at	Class Ⅲ	matrix metallopeptidase 16 (membrane-inserted)	MMP16	peptidoglycan metabolism /// proteolysis /// collagen catabolism	metalloendopeptidase activity /// calcium ion binding /// enzyme activator activity /// zinc ion binding /// metalloendopeptidase activity /// peptidase activity /// metallopeptidase activity /// zinc ion binding /// hydrolase activity /// metal ion binding	extracellular matrix (sensu Metazoa) /// plasma membrane /// integral to plasma membrane /// membrane /// integral to membrane	Hs.546267	4325	ENSG00000156103	chr8	1.73559	3.61671	-0.426028	-0.956946	0
207480_s_at	Class Ⅲ	Meis1, myeloid ecotropic viral integration site 1 homolog 2 (mouse)	MEIS2	negative regulation of transcription from RNA polymerase II promoter /// regulation of transcription, DNA-dependent /// regulation of transcription /// transcription	transcription factor activity /// specific RNA polymerase II transcription factor activity /// transcription corepressor activity /// DNA binding /// transcription factor activity /// sequence-specific DNA binding	nucleus	Hs.510989	4212	ENSG00000134138	chr15	1.63135	1.87232	1.2011	-1.6124	0.143772
207721_x_at	Class Ⅲ	histidine triad nucleotide binding protein 1	HINT1	signal transduction	protein kinase C binding /// zinc ion binding /// hydrolase activity	nucleus /// cytoskeleton	Hs.483305	3094	ENSG00000169567	chr5	1.48875	2.88992	-1.3796	0.0518562	0.252933
207941_s_at	Class Ⅲ	RNA-binding region (RNP1, RRM) containing 2	RNPC2	nuclear mRNA splicing, via spliceosome /// transcription /// regulation of transcription, DNA-dependent /// mRNA processing /// RNA processing	nucleotide binding /// nucleic acid binding /// RNA binding	nucleoplasm /// nucleus	Hs.282901	9584	ENSG00000131051	chrX	1.67364	3.34613	0.0271335	-1.21636	0.10231
208672_s_at	Class Ⅲ	splicing factor, arginine/serine-rich 3	SFRS3	nuclear mRNA splicing, via spliceosome /// mRNA processing	nucleotide binding /// RNA binding /// nucleic acid binding /// RNA binding	nucleus	Hs.405144	6428	ENSG00000112081	chr6	1.4162	2.49865	0.457396	-1.25176	0.370815
208780_x_at	Class Ⅲ	VAMP (vesicle-associated membrane protein)-associated protein A, 33kDa	VAPA	protein complex assembly /// exocytosis /// membrane fusion /// positive regulation of I-kappaB kinase/NF-kappaB cascade	signal transducer activity /// structural molecule activity	integral to membrane /// membrane	Hs.165195	9218	ENSG00000101558	chr18	1.45755	2.88731	0.155419	-1.1533	0.333131
208838_at	Class Ⅲ	cullin-associated and neddylation-dissociated 1	CAND1	transcription /// regulation of transcription, DNA-dependent /// protein ubiquitination /// negative regulation of enzyme activity /// ubiquitin cycle	protein binding /// binding	ubiquitin ligase complex /// nucleus	Hs.546407	55832	ENSG00000111530	chr12	2.05682	4.37517	-1.2232	-0.601476	0
208985_s_at	Class Ⅲ	eukaryotic translation initiation factor 3, subunit 1 alpha, 35kDa	EIF3S1	protein biosynthesis /// regulation of translational initiation	translation initiation factor activity /// protein binding /// translation initiation factor activity	eukaryotic translation initiation factor 3 complex	Hs.404056	8669	ENSG00000104131	chr3	1.35591	2.87673	-0.828934	-0.376098	0.370815
209012_at	Class Ⅲ	triple functional domain (PTPRF interacting)	TRIO	protein amino acid phosphorylation /// transmembrane receptor protein tyrosine phosphatase signaling pathway /// regulation of Rho protein signal transduction	nucleotide binding /// protein serine/threonine kinase activity /// protein-tyrosine kinase activity /// guanyl-nucleotide exchange factor activity /// ATP binding /// transferase activity /// protein kinase activity /// protein serine/threonine kinase activity /// guanyl-nucleotide exchange factor activity /// Rho guanyl-nucleotide exchange factor activity /// kinase activity	intracellular	Hs.130031	7204	ENSG00000038382	chr5	1.39204	1.78191	0.932441	-1.36903	0.370815
209210_s_at	Class Ⅲ	pleckstrin homology domain containing, family C (with FERM domain) member 1	PLEKHC1	cell adhesion /// regulation of cell shape /// actin cytoskeleton organization and biogenesis /// cell adhesion	protein binding /// binding /// protein binding	stress fiber /// cytoskeleton	Hs.509343	10979	ENSG00000073712	chr14	1.51943	2.58964	0.52641	-1.33848	0.143772
209277_at	Class Ⅲ	Tissue factor pathway inhibitor 2	TFPI2	blood coagulation	serine-type endopeptidase inhibitor activity /// extracellular matrix structural constituent /// endopeptidase inhibitor activity /// protease inhibitor activity /// serine-type endopeptidase inhibitor activity	extracellular matrix (sensu Metazoa) /// extracellular region	Hs.438231	7980	ENSG00000105825	chr7	1.60278	3.39171	-0.744759	-0.626156	0.143772
209296_at	Class Ⅲ	protein phosphatase 1B (formerly 2C), magnesium-dependent, beta isoform	PPM1B	protein amino acid dephosphorylation /// protein amino acid dephosphorylation	magnesium ion binding /// protein phosphatase type 2C activity /// hydrolase activity /// manganese ion binding /// catalytic activity /// phosphoprotein phosphatase activity /// protein serine/threonine phosphatase activity /// metal ion binding	protein serine/threonine phosphatase complex	Hs.416769	5495	ENSG00000138032	chr2	1.83942	3.52764	0.20245	-1.41894	0
209300_s_at	Class Ⅲ	NECAP endocytosis associated 1	NECAP1	endocytosis /// protein transport /// transport	---	membrane	Hs.555927	25977	ENSG00000089818	chr12	1.5165	2.43809	0.648407	-1.38021	0.252933
209314_s_at	Class Ⅲ	HBS1-like (S. cerevisiae)	HBS1L	protein biosynthesis /// signal transduction /// protein biosynthesis	nucleotide binding /// translation elongation factor activity /// GTP binding /// GTP binding	---	Hs.378532	10767	ENSG00000112339	chr6	1.4998	3.13583	-0.955636	-0.369083	0.252933
209363_s_at	Class Ⅲ	SRB7 suppressor of RNA polymerase B homolog (yeast)	SURB7	transcription /// regulation of transcription from RNA polymerase II promoter /// positive regulation of transcription from RNA polymerase II promoter /// regulation of transcription, DNA-dependent	RNA polymerase II transcription factor activity /// DNA-directed RNA polymerase activity /// transcription coactivator activity	nucleus /// DNA-directed RNA polymerase II, core complex /// mediator complex	Hs.286145	9412	ENSG00000152944	chr12	1.68341	3.53091	-0.345983	-0.989197	0.10231
209406_at	Class Ⅲ	BCL2-associated athanogene 2	BAG2	protein folding /// apoptosis /// protein metabolism /// protein folding	unfolded protein binding /// chaperone regulator activity /// protein binding	---	Hs.55220	9532	ENSG00000112208	chr6	1.62504	3.05563	0.19664	-1.2458	0.143772
209439_s_at	Class Ⅲ	phosphorylase kinase, alpha 2 (liver)	PHKA2	carbohydrate metabolism /// glycogen metabolism /// generation of precursor metabolites and energy /// protein modification /// carbohydrate metabolism	phosphorylase kinase activity /// calmodulin binding	phosphorylase kinase complex /// membrane	Hs.54941	5256	ENSG00000044446	chrX	1.36852	3.06171	-0.676003	-0.562324	0.370815
209475_at	Class Ⅲ	ubiquitin specific peptidase 15	USP15	ubiquitin-dependent protein catabolism /// ubiquitin cycle	cysteine-type endopeptidase activity /// ubiquitin thiolesterase activity /// peptidase activity /// cysteine-type endopeptidase activity /// cysteine-type peptidase activity /// hydrolase activity /// ubiquitin-specific protease activity	---	Hs.434951	9958	ENSG00000135655	chr12	1.82324	3.85712	-0.483869	-0.997359	0
209510_at	Class Ⅲ	ring finger protein 139	RNF139	ubiquitin cycle	protein binding /// receptor activity /// protein binding /// zinc ion binding /// ligase activity /// metal ion binding	endoplasmic reticulum /// endoplasmic reticulum /// membrane /// integral to membrane	Hs.492751	11236	ENSG00000170881	chr8	1.99885	2.34335	1.50122	-2.01644	0
209633_at	Class Ⅲ	protein phosphatase 2 (formerly 2A), regulatory subunit B'', alpha	PPP2R3A	protein amino acid dephosphorylation	phosphoprotein phosphatase activity /// calcium ion binding /// protein binding /// protein binding /// protein phosphatase type 2A regulator activity /// hydrolase activity	protein phosphatase type 2A complex	Hs.518155	5523	ENSG00000073711	chr3	1.37389	2.46876	0.380719	-1.18084	0.370815
209646_x_at	Class Ⅲ	aldehyde dehydrogenase 1 family, member B1	ALDH1B1	carbohydrate metabolism /// metabolism	aldehyde dehydrogenase (NAD) activity /// oxidoreductase activity	mitochondrion	Hs.436219	219	ENSG00000137124	chr9	1.84066	3.41152	0.317794	-1.4681	0
209759_s_at	Class Ⅲ	dodecenoyl-Coenzyme A delta isomerase (3,2 trans-enoyl-Coenzyme A isomerase)	DCI	lipid metabolism /// fatty acid metabolism /// metabolism /// fatty acid beta-oxidation	dodecenoyl-CoA delta-isomerase activity /// isomerase activity /// catalytic activity /// dodecenoyl-CoA delta-isomerase activity	mitochondrion /// mitochondrial matrix	Hs.403436	1632	ENSG00000167969	chr16	1.6638	3.51575	-0.532473	-0.837254	0.10231
209897_s_at	Class Ⅲ	slit homolog 2 (Drosophila)	SLIT2	ureteric bud development /// chemotaxis /// G-protein coupled receptor protein signaling pathway /// nervous system development /// mesoderm migration /// sensory perception /// sensory perception of smell /// neuron recognition /// motor axon guidance //	follicle stimulating hormone receptor activity /// receptor binding /// calcium ion binding /// protein binding	extracellular space /// integral to membrane /// extracellular region	Hs.558436	9353	ENSG00000145147	chr4	1.70033	2.43176	0.9529	-1.61719	0
209909_s_at	Class Ⅲ	transforming growth factor, beta 2	TGFB2	regulation of progression through cell cycle /// cell proliferation /// cell growth /// mesoderm formation /// hair follicle development /// hemopoiesis /// neutrophil chemotaxis /// hair follicle morphogenesis /// wound healing /// dopamine biosynthesis	transforming growth factor beta receptor binding /// growth factor activity /// receptor binding /// protein binding /// growth factor activity /// beta-amyloid binding /// transforming growth factor beta receptor binding /// protein homodimerization activity /// cytokine activity /// protein heterodimerization activity	axon /// cell soma /// extracellular region /// extracellular region	Hs.133379	7042	ENSG00000092969	chr1	2.14132	4.39695	-0.379492	-1.27217	0
209932_s_at	Class Ⅲ	dUTP pyrophosphatase	DUT	DNA replication /// nucleotide metabolism /// dUTP metabolism /// nucleobase, nucleoside, nucleotide and nucleic acid metabolism	magnesium ion binding /// dUTP diphosphatase activity /// hydrolase activity /// dUTP diphosphatase activity	nucleus /// mitochondrion /// nucleus /// mitochondrion	Hs.527980	1854	ENSG00000128951	chr15	1.46258	2.96522	-1.08503	-0.206488	0.333131
210145_at	Class Ⅲ	phospholipase A2, group IVA (cytosolic, calcium-dependent)	PLA2G4A	platelet activating factor biosynthesis /// icosanoid metabolism /// phospholipid catabolism /// lipid catabolism	lysophospholipase activity /// phospholipase A2 activity /// calcium ion binding /// hydrolase activity /// phospholipase activity /// phospholipase A2 activity	cytosol /// integral to membrane	Hs.497200	5321	ENSG00000116711	chr1	2.01994	4.22704	-1.04065	-0.692002	0
210155_at	Class Ⅲ	myocilin, trabecular meshwork inducible glucocorticoid response	MYOC	visual perception /// morphogenesis	structural molecule activity /// latrotoxin receptor activity	endoplasmic reticulum /// cilium /// membrane	Hs.436037	4653	ENSG00000034971	chr1	1.38191	2.19631	0.585474	-1.24441	0.370815
210305_at	Class Ⅲ	phosphodiesterase 4D interacting protein (myomegalin)	PDE4DIP	protein biosynthesis	structural constituent of ribosome /// zinc ion binding	intracellular /// ribosome	Hs.487925	9659	ENSG00000178104	chr1	1.69775	3.3231	0.0235179	-1.2053	0
210715_s_at	Class Ⅲ	serine peptidase inhibitor, Kunitz type, 2	SPINT2	cell motility	serine-type endopeptidase inhibitor activity /// endopeptidase inhibitor activity /// serine-type endopeptidase inhibitor activity /// endopeptidase inhibitor activity	extracellular region /// soluble fraction /// integral to membrane /// membrane /// integral to membrane	Hs.31439	10653	ENSG00000167642	chr19	1.5251	2.83853	0.233302	-1.19707	0.143772
210751_s_at	Class Ⅲ	regucalcin (senescence marker protein-30)	RGN	---	calcium ion binding /// enzyme regulator activity /// calcium ion binding	---	Hs.77854	9104	ENSG00000130988	chrX	1.38265	2.65161	0.127513	-1.04719	0.370815
211208_s_at	Class Ⅲ	calcium/calmodulin-dependent serine protein kinase (MAGUK family)	CASK	protein amino acid phosphorylation /// cell adhesion	nucleotide binding /// guanylate kinase activity /// protein serine/threonine kinase activity /// protein-tyrosine kinase activity /// protein binding /// calmodulin binding /// ATP binding /// kinase activity /// transferase activity /// protein kinase activity	plasma membrane /// actin cytoskeleton /// membrane	Hs.495984	8573	ENSG00000147044	chrX	1.47515	3.03812	-0.220647	-0.911678	0.252933
211275_s_at	Class Ⅲ	glycogenin	GYG	glycogen biosynthesis /// carbohydrate biosynthesis	glycogenin glucosyltransferase activity /// transferase activity /// transferase activity, transferring hexosyl groups /// glycogenin glucosyltransferase activity	---	Hs.477892	2992	ENSG00000163754	chr3	1.34505	2.84788	-0.41088	-0.694265	0.370815
211382_s_at	Class Ⅲ	transforming, acidic coiled-coil containing protein 2	TACC2	---	---	nucleus	Hs.501252	10579	ENSG00000138162	chr10	1.61772	2.48511	0.810901	-1.52467	0.143772
211704_s_at	Class Ⅲ	spindlin family, member 2 /// spindlin family, member 2 /// spindlin-like protein 2 /// spindlin-like protein 2	SPIN2 /// SPIN-2	apoptosis /// cell cycle /// development /// gametogenesis	---	---	Hs.460717	474343 /// 54466	ENSG00000147059	chrX	1.35481	2.86124	-0.452551	-0.666295	0.370815
211747_s_at	Class Ⅲ	LSM5 homolog, U6 small nuclear RNA associated (S. cerevisiae) /// LSM5 homolog, U6 small nuclear RNA associated (S. cerevisiae)	LSM5	nuclear mRNA splicing, via spliceosome /// mRNA processing /// mRNA processing	RNA binding /// protein binding /// RNA binding	nucleus /// small nucleolar ribonucleoprotein complex /// nucleus /// ribonucleoprotein complex	Hs.424908	23658	ENSG00000106355	chr7	1.37708	2.81764	-0.997477	-0.22257	0.370815
212077_at	Class Ⅲ	caldesmon 1	CALD1	muscle contraction /// muscle development /// cell motility	actin binding /// calmodulin binding /// tropomyosin binding /// myosin binding /// actin binding /// calmodulin binding	cytoskeleton	Hs.490203	800	ENSG00000122786	chr7	1.38605	2.22546	0.656014	-1.31025	0.370815
212168_at	Class Ⅲ	RNA binding motif protein 12	RBM12	---	nucleotide binding /// RNA binding /// nucleic acid binding	nucleus		10137	ENSG00000125976	chr20	1.71297	2.7708	0.735703	-1.56763	0
212215_at	Class Ⅲ	prolyl endopeptidase-like	PREPL	proteolysis	catalytic activity /// serine-type endopeptidase activity /// prolyl oligopeptidase activity /// serine-type peptidase activity	---	Hs.112916	9581	ENSG00000138078	chr2	1.43825	2.68473	0.238396	-1.14614	0.333131
212294_at	Class Ⅲ	guanine nucleotide binding protein (G protein), gamma 12	GNG12	signal transduction /// G-protein coupled receptor protein signaling pathway /// signal transduction	signal transducer activity	heterotrimeric G-protein complex /// membrane	Hs.431101	55970	ENSG00000172380	chr1	1.34118	2.23241	0.50749	-1.19603	0.370815
212409_s_at	Class Ⅲ	torsin A interacting protein 1	TOR1AIP1	---	---	---	Hs.496459	26092	ENSG00000143337	chr1	2.12599	4.44335	-0.331077	-1.32678	0
212441_at	Class Ⅲ	KIAA0232 gene product	KIAA0232	---	nucleotide binding /// ATP binding	---	Hs.79276	9778	ENSG00000170871	chr4	1.37663	2.67827	0.119472	-1.0504	0.370815
212589_at	Class Ⅲ	Sterol carrier protein 2	SCP2	steroid biosynthesis /// lipid transport /// transport	sterol carrier activity /// lipid binding /// sterol carrier activity /// transferase activity	mitochondrion /// peroxisome /// peroxisome	Hs.476365	6342		chr1	1.80595	3.48481	0.130604	-1.34719	0
212590_at	Class Ⅲ	related RAS viral (r-ras) oncogene homolog 2	RRAS2	intracellular protein transport /// small GTPase mediated signal transduction	nucleotide binding /// protein binding /// GTP binding	intracellular	Hs.502004	22800		chr1	1.99033	4.08487	-0.244873	-1.26648	0
212628_at	Class Ⅲ	Protein kinase N2	PKN2	protein amino acid phosphorylation /// signal transduction /// protein amino acid phosphorylation /// signal transduction	nucleotide binding /// protein serine/threonine kinase activity /// protein-tyrosine kinase activity /// ATP binding /// transferase activity /// protein kinase activity /// kinase activity /// protein kinase activity	intracellular	Hs.440833	5586		chr1	1.69815	3.06588	0.420657	-1.42547	0
212730_at	Class Ⅲ	desmuslin	DMN	---	protein binding /// structural constituent of muscle /// protein binding /// structural constituent of muscle /// structural molecule activity	intermediate filament /// intermediate filament /// intermediate filament	Hs.207106	23336		chr15	1.6957	2.66427	0.765771	-1.5532	0
212742_at	Class Ⅲ	zinc finger protein 364	ZNF364	protein ubiquitination	ubiquitin-protein ligase activity /// zinc ion binding /// metal ion binding /// protein binding	ubiquitin ligase complex	Hs.523550	27246	ENSG00000121848	chr1	1.73455	2.88442	0.629853	-1.52503	0
212757_s_at	Class Ⅲ	calcium/calmodulin-dependent protein kinase (CaM kinase) II gamma	CAMK2G	protein amino acid phosphorylation /// protein amino acid phosphorylation /// insulin secretion /// signal transduction	nucleotide binding /// protein serine/threonine kinase activity /// calcium- and calmodulin-dependent protein kinase activity /// protein-tyrosine kinase activity /// calcium-dependent protein serine/threonine phosphatase activity /// calmodulin binding /// ATP binding /// ATP binding /// transferase activity /// protein kinase activity /// kinase activity /// calcium- and calmodulin-dependent pr…	calcium- and calmodulin-dependent protein kinase complex	Hs.523045	818	ENSG00000148660	chr10	1.36544	2.42699	0.356518	-1.1469	0.370815
212764_at	Class Ⅲ	---	---	regulation of transcription, DNA-dependent	nucleic acid binding /// transcription factor activity /// zinc ion binding /// sequence-specific DNA binding	nucleus			ENSG00000148516	chr10	1.45004	2.7772	0.163084	-1.11999	0.333131
212765_at	Class Ⅲ	calmodulin regulated spectrin-associated protein 1-like 1	CAMSAP1L1	---	---	---	Hs.23585	23271	ENSG00000118200	chr1	1.45339	2.75453	0.186436	-1.13025	0.333131
212805_at	Class Ⅲ	KIAA0367	KIAA0367	---	---	---	Hs.262857	23273		chr9	1.39858	2.13629	0.686423	-1.30229	0.370815
212851_at	Class Ⅲ	DCN1, defective in cullin neddylation 1, domain containing 4 (S. cerevisiae)	DCUN1D4	---	---	---	Hs.221407	23142	ENSG00000109184	chr4	1.36321	2.55561	0.200978	-1.07063	0.370815
212871_at	Class Ⅲ	mitogen-activated protein kinase-activated protein kinase 5	MAPKAPK5	protein amino acid phosphorylation /// response to stress /// signal transduction	nucleotide binding /// protein serine/threonine kinase activity /// MAP kinase kinase activity /// protein-tyrosine kinase activity /// ATP binding /// transferase activity /// protein kinase activity /// protein serine/threonine kinase activity /// kinase activity	---	Hs.413901	8550	ENSG00000089022	chr12	1.34623	2.87113	-0.762764	-0.426091	0.370815
212872_s_at	Class Ⅲ	Trf (TATA binding protein-related factor)-proximal homolog (Drosophila)	TRFP	transcription /// regulation of transcription from RNA polymerase II promoter /// transcription /// regulation of transcription, DNA-dependent	DNA-directed RNA polymerase activity /// protein binding /// general RNA polymerase II transcription factor activity /// protein binding	nucleus /// Srb-mediator complex	Hs.278434	9477	ENSG00000124641	chr6	1.44336	2.73831	-1.30338	0.0461201	0.333131
212915_at	Class Ⅲ	PDZ domain containing RING finger 3	PDZRN3	protein ubiquitination	ubiquitin-protein ligase activity /// protein binding /// zinc ion binding /// metal ion binding	ubiquitin ligase complex	Hs.434900	23024	ENSG00000121440	chr3	1.40576	2.18855	0.644911	-1.28834	0.370815
212923_s_at	Class Ⅲ	chromosome 6 open reading frame 145	C6orf145	---	---	---	Hs.484500	221749	ENSG00000168994	chr6	1.71178	2.9361	0.575543	-1.50082	0
212958_x_at	Class Ⅲ	peptidylglycine alpha-amidating monooxygenase	PAM	protein modification /// peptide metabolism /// mitotic chromosome condensation /// peptide amidation /// peptide metabolism	monooxygenase activity /// peptidylglycine monooxygenase activity /// electron transporter activity /// copper ion binding /// protein binding /// L-ascorbic acid binding /// metal ion binding /// chromatin binding /// peptidylglycine monooxygenase activity /// oxidoreductase activity /// zinc ion binding /// peptidylglycine monooxygenase activity	soluble fraction /// integral to plasma membrane /// membrane /// secretory granule /// secretory granule /// nuclear chromatin /// condensed chromosome /// integral to membrane	Hs.369430	5066	ENSG00000145730	chr5	1.37276	2.66615	0.122395	-1.04837	0.370815
212987_at	Class Ⅲ	F-box protein 9	FBXO9	protein ubiquitination /// ubiquitin cycle	ubiquitin-protein ligase activity /// binding	ubiquitin ligase complex	Hs.216653	26268	ENSG00000112146	chr6	1.50244	3.16788	-1.06366	-0.295654	0.252933
213005_s_at	Class Ⅲ	ankyrin repeat domain 15	ANKRD15	cell cycle /// negative regulation of progression through cell cycle	---	---	Hs.493272	23189	ENSG00000107104	chr9	1.34113	2.24555	0.47479	-1.17503	0.370815
213018_at	Class Ⅲ	GATA zinc finger domain containing 1	GATAD1	regulation of transcription, DNA-dependent	transcription factor activity /// zinc ion binding /// sequence-specific DNA binding	nucleus	Hs.21145	57798	ENSG00000157259	chr7	1.53302	2.81084	0.345299	-1.27518	0.143772
213107_at	Class Ⅲ	TRAF2 and NCK interacting kinase	TNIK	regulation of translation /// protein amino acid phosphorylation /// response to stress /// protein kinase cascade /// JNK cascade /// peptidyl-diphthamide biosynthesis from peptidyl-histidine /// negative regulation of protein secretion /// positive regu	nucleotide binding /// protein serine/threonine kinase activity /// protein serine/threonine kinase activity /// protein-tyrosine kinase activity /// small GTPase regulator activity /// ATP binding /// transferase activity /// protein binding /// zinc ion binding /// metal ion binding /// protein kinase activity /// protein serine/threonine kinase activity /// ATP binding /// kinase activity	nucleus /// cytoplasm /// nucleus	Hs.34024	23043	ENSG00000154310	chr3	1.59227	3.11216	0.0638425	-1.16165	0.143772
213122_at	Class Ⅲ	TSPY-like 5	TSPYL5	nucleosome assembly	---	nucleus	Hs.173094	85453		chr8	1.49863	2.83413	0.222089	-1.18669	0.252933
213133_s_at	Class Ⅲ	glycine cleavage system protein H (aminomethyl carrier)	GCSH	glycine catabolism /// glycine catabolism	aminomethyltransferase activity /// lipoic acid binding	mitochondrion /// glycine cleavage complex /// mitochondrion /// glycine cleavage complex	Hs.435741	2653	ENSG00000187615 /// ENSG00000140905	chr5	1.58641	2.37335	-1.79912	0.565973	0.143772
213216_at	Class Ⅲ	OTU domain containing 3	OTUD3	antigen presentation	MHC class I receptor activity	MHC class I protein complex	Hs.374987	23252	ENSG00000169914	chr1	1.42181	2.83816	0.249189	-1.20942	0.370815
213220_at	Class Ⅲ	hypothetical protein LOC92482	LOC92482	---	---	---	Hs.192249	92482		chr10	1.53378	3.22493	-1.11069	-0.279073	0.143772
213262_at	Class Ⅲ	spastic ataxia of Charlevoix-Saguenay (sacsin)	SACS	protein folding /// protein modification /// protein folding	heat shock protein binding /// unfolded protein binding	---	Hs.159492	26278	ENSG00000151835	chr13	1.46025	2.63757	0.325548	-1.19778	0.333131
213285_at	Class Ⅲ	transmembrane protein 30B	TMEM30B	---	---	membrane /// integral to membrane	Hs.146180	161291	ENSG00000182107	chr14	1.74854	2.81025	0.733896	-1.58029	0
213291_s_at	Class Ⅲ	ubiquitin protein ligase E3A (human papilloma virus E6-associated protein, Angelman syndrome)	UBE3A	proteolysis /// ubiquitin-dependent protein catabolism /// ubiquitin cycle /// brain development /// protein modification	ubiquitin conjugating enzyme activity /// ubiquitin-protein ligase activity /// ligase activity	nucleus /// intracellular	Hs.22543	7337	ENSG00000114062	chr15	1.42187	2.90567	-0.128091	-0.937096	0.370815
213325_at	Class Ⅲ	poliovirus receptor-related 3	PVRL3	---	receptor activity	---	Hs.293917	25945		chr3	1.63788	3.32593	-0.176447	-1.04919	0.143772
213342_at	Class Ⅲ	Yes-associated protein 1, 65kDa	YAP1	---	protein binding	---	Hs.503692	10413	ENSG00000137693	chr11	1.67715	2.45686	0.901395	-1.58569	0.10231
213346_at	Class Ⅲ	hypothetical protein BC015148	LOC93081	---	---	---	Hs.398111	93081	ENSG00000151287	chr13	1.6529	3.52848	-0.281916	-1.03867	0.10231
213374_x_at	Class Ⅲ	3-hydroxyisobutyryl-Coenzyme A hydrolase	HIBCH	metabolism	catalytic activity /// hydrolase activity /// 3-hydroxyisobutyryl-CoA hydrolase activity	---	Hs.236642	26275	ENSG00000198130	chr2	1.49872	3.03719	-0.141189	-0.973777	0.252933
213396_s_at	Class Ⅲ	A kinase (PRKA) anchor protein 10	AKAP10	signal transduction /// protein localization	signal transducer activity /// protein binding /// kinase activity	mitochondrion	Hs.462457	11216		chr17	1.43395	2.7811	0.0986683	-1.07078	0.333131
213805_at	Class Ⅲ	abhydrolase domain containing 5	ABHD5	proteolysis /// aromatic compound metabolism	aminopeptidase activity /// hydrolase activity /// catalytic activity	---	Hs.19385	51099		chr3	1.40937	3.08875	-0.412986	-0.778634	0.370815
213882_at	Class Ⅲ	TM2 domain containing 1	TM2D1	---	---	---	Hs.276876	83941		chr1	1.92349	4.08642	-0.818035	-0.816693	0
214012_at	Class Ⅲ	type 1 tumor necrosis factor receptor shedding aminopeptidase regulator	ARTS-1	angiogenesis /// membrane protein ectodomain proteolysis /// blood pressure regulation /// antigen processing, endogenous antigen via MHC class I /// regulation of innate immune response /// fat cell differentiation /// proteolysis /// blood pressure regu	leucyl aminopeptidase activity /// membrane alanyl aminopeptidase activity /// methionyl aminopeptidase activity /// interleukin-6 receptor binding /// interleukin-1, Type II receptor binding /// tumor necrosis factor receptor binding /// protein binding /// metallopeptidase activity /// zinc ion binding /// metal ion binding /// aminopeptidase activity /// aminopeptidase activity /// peptidase a…	extracellular region /// endoplasmic reticulum lumen /// cytosol /// integral to membrane /// endoplasmic reticulum	Hs.436186	51752	ENSG00000164307	chr5	2.735	5.75547	-0.988204	-1.27908	0
214043_at	Class Ⅲ	Protein tyrosine phosphatase, receptor type, D	PTPRD	protein amino acid dephosphorylation /// phosphate metabolism /// transmembrane receptor protein tyrosine phosphatase signaling pathway /// protein amino acid dephosphorylation /// protein biosynthesis	receptor activity /// transmembrane receptor protein tyrosine phosphatase activity /// hydrolase activity /// phosphoprotein phosphatase activity /// protein tyrosine phosphatase activity /// structural constituent of ribosome	integral to plasma membrane /// membrane /// integral to membrane /// intracellular /// ribosome	Hs.446083	5789		chr9	1.58452	2.39824	0.773517	-1.46428	0.143772
214051_at	Class Ⅲ	hypothetical protein MGC39900	MGC39900	cytoskeleton organization and biogenesis	actin binding	cytoplasm	Hs.496530	286527	ENSG00000158427	chrX	1.41606	2.93252	-0.850935	-0.378736	0.370815
214053_at	Class Ⅲ	CDNA FLJ44318 fis, clone TRACH3000780	---	---	---	---	Hs.390729	2066		chr2	1.36968	2.17105	0.594514	-1.24249	0.370815
214078_at	Class Ⅲ	P21 (CDKN1A)-activated kinase 3	PAK3	protein amino acid phosphorylation /// development /// protein amino acid phosphorylation	nucleotide binding /// magnesium ion binding /// protein serine/threonine kinase activity /// ATP binding /// transferase activity /// protein kinase activity /// kinase activity /// metal ion binding /// protein serine/threonine kinase activity	integral to membrane	Hs.390616	5063		chrX	1.74914	3.43642	0.00494851	-1.23118	0
214169_at	Class Ⅲ	---	---	---	---	---	Hs.438072	23353		chr7	1.40355	2.98526	-0.808092	-0.431235	0.370815
214319_at	Class Ⅲ	Furry homolog (Drosophila)	FRY	---	---	---	Hs.507669	10129		chr13	1.5039	2.82037	0.202019	-1.16601	0.252933
214512_s_at	Class Ⅲ	SUB1 homolog (S. cerevisiae)	SUB1	transcription /// regulation of transcription from RNA polymerase II promoter /// regulation of transcription, DNA-dependent	single-stranded DNA binding /// transcription coactivator activity /// DNA binding /// transcription coactivator activity	nucleus /// transcription factor complex	Hs.229641	10923	ENSG00000113387	chr5	2.0254	4.31617	-0.644165	-1.03536	0
215172_at	Class Ⅲ	protein tyrosine phosphatase, non-receptor type 20	PTPN20	protein amino acid dephosphorylation	protein tyrosine phosphatase activity /// receptor activity /// hydrolase activity /// phosphoprotein phosphatase activity	---	Hs.499552	26095	ENSG00000183675	chr10	3.06199	6.52971	-0.990359	-1.5539	0
215294_s_at	Class Ⅲ	SWI/SNF related, matrix associated, actin dependent regulator of chromatin, subfamily a, member 1	SMARCA1	chromatin remodeling /// transcription /// regulation of transcription, DNA-dependent	nucleotide binding /// DNA binding /// helicase activity /// helicase activity /// ATP binding /// hydrolase activity /// nucleic acid binding	nucleus /// nucleus	Hs.152292	6594	ENSG00000102038	chrX	1.81921	3.84358	-0.856181	-0.699993	0
215440_s_at	Class Ⅲ	brain expressed X-linked-like 1	BEXL1	---	---	---	Hs.184736	56271	ENSG00000102409	chrX	1.48693	3.0187	-0.1499	-0.960327	0.252933
215629_s_at	Class Ⅲ	deleted in lymphocytic leukemia, 2 /// BCMS upstream neighbor-like	DLEU2 /// BCMSUNL	cell cycle /// negative regulation of progression through cell cycle	---	---	Hs.548247	79469 /// 8847		chr1	1.63776	3.45572	-0.451642	-0.879324	0.143772
215884_s_at	Class Ⅲ	ubiquilin 2	UBQLN2	protein modification	oxidoreductase activity	nucleus	Hs.522668	29978	ENSG00000188021	chrX	1.41214	2.92607	-0.202228	-0.88613	0.370815
216060_s_at	Class Ⅲ	dishevelled associated activator of morphogenesis 1	DAAM1	cell organization and biogenesis /// actin cytoskeleton organization and biogenesis	actin binding /// binding /// Rho GTPase binding	---	Hs.19156	23002	ENSG00000100592	chr14	2.14972	3.79509	0.615508	-1.839	0
216887_s_at	Class Ⅲ	LIM domain binding 3	LDB3	---	protein binding /// zinc ion binding /// metal ion binding	cytoskeleton	Hs.49998	11155	ENSG00000122367	chr10	1.44173	2.97878	-0.287622	-0.83786	0.333131
217191_x_at	Class Ⅲ	---	---	---	---	---				chr16	1.35894	2.92301	-0.919203	-0.3217	0.370815
217491_x_at	Class Ⅲ	cytochrome c oxidase subunit VIIc	COX7C	electron transport /// generation of precursor metabolites and energy	cytochrome-c oxidase activity /// oxidoreductase activity	mitochondrion /// integral to membrane /// organelle inner membrane /// membrane	Hs.430075	1350	ENSG00000127184	chr5	1.58462	3.40113	-0.738381	-0.634531	0.143772
217722_s_at	Class Ⅲ	neugrin, neurite outgrowth associated	NGRN	protein modification /// neuron differentiation	tubulin-tyrosine ligase activity /// DNA binding	nucleus	Hs.513145	51335	ENSG00000182768	chr15	1.58375	3.36579	-0.487135	-0.819321	0.143772
217783_s_at	Class Ⅲ	yippee-like 5 (Drosophila)	YPEL5	---	---	---	Hs.515890	51646	ENSG00000119801	chr2	1.43553	2.69687	0.283905	-1.18624	0.333131
217816_s_at	Class Ⅲ	PEST-containing nuclear protein	PCNP	cell cycle	---	nucleus	Hs.275865	57092	ENSG00000081154	chr3	1.37985	2.97907	-0.579558	-0.608587	0.370815
217820_s_at	Class Ⅲ	enabled homolog (Drosophila)	ENAH	nervous system development /// cell differentiation /// development	---	---	Hs.497893	55740	ENSG00000154380	chr3	1.47951	2.79586	0.191247	-1.14879	0.252933
217967_s_at	Class Ⅲ	chromosome 1 open reading frame 24	C1orf24	protein folding /// transport	heat shock protein binding /// unfolded protein binding	---	Hs.518662	116496	ENSG00000135842	chr1	1.51264	2.41887	0.686615	-1.40337	0.252933
217988_at	Class Ⅲ	cyclin B1 interacting protein 1	CCNB1IP1	ubiquitin cycle	ligase activity /// metal ion binding /// zinc ion binding	nucleus	Hs.107003	57820	ENSG00000100814	chr1	1.37411	2.48747	0.350846	-1.16405	0.370815
218087_s_at	Class Ⅲ	sorbin and SH3 domain containing 1	SORBS1	transport /// insulin receptor signaling pathway /// glucose transport /// stress fiber formation /// focal adhesion formation /// cell-matrix adhesion	actin binding /// insulin receptor binding /// protein binding /// protein binding /// cytoskeletal protein binding	stress fiber /// nucleus /// zonula adherens /// cell-substrate adherens junction /// membrane /// lipid raft /// cell-cell adherens junction /// nucleus /// cell-cell adherens junction	Hs.558450	10580	ENSG00000095637	chr10	1.38358	2.40082	0.423025	-1.18981	0.370815
218166_s_at	Class Ⅲ	hepatitis B virus x associated protein	HBXAP	nucleosome assembly /// chromatin remodeling /// transcription /// transcription initiation /// nucleosome spacing /// negative regulation of DNA binding /// negative regulation of transcription, DNA-dependent /// positive regulation of viral transcriptio	zinc ion binding /// transcriptional activator activity /// transcriptional repressor activity /// ATPase activity /// histone binding /// metal ion binding /// protein binding /// protein binding	nucleus /// RSF complex /// nucleus	Hs.420229	51773	ENSG00000048649	chr11	1.59742	3.08631	0.163241	-1.23051	0.143772
218194_at	Class Ⅲ	REX2, RNA exonuclease 2 homolog (S. cerevisiae)	REXO2	nucleotide metabolism /// nucleobase, nucleoside, nucleotide and nucleic acid metabolism	3'-5' exonuclease activity /// hydrolase activity /// manganese ion binding /// 3'-5' exonuclease activity /// exonuclease activity /// nuclease activity	nucleus /// mitochondrion /// intracellular	Hs.7527	25996	ENSG00000076043	chr11	1.42954	1.97562	-1.68983	0.622147	0.333131
218235_s_at	Class Ⅲ	UTP11-like, U3 small nucleolar ribonucleoprotein, (yeast)	UTP11L	rRNA processing /// induction of apoptosis /// nervous system development /// nerve growth factor receptor signaling pathway	protein binding	extracellular space /// nucleus /// cytoplasm /// ribonucleoprotein complex /// nucleus	Hs.472038	51118	ENSG00000183520	chr1	1.41163	2.82014	-0.0264038	-0.986446	0.370815
218357_s_at	Class Ⅲ	translocase of inner mitochondrial membrane 8 homolog B (yeast)	TIMM8B	sensory perception of sound /// protein transport /// protein import into mitochondrial inner membrane /// protein targeting to mitochondrion /// protein targeting /// transport /// protein targeting to mitochondrion	zinc ion binding	mitochondrion /// mitochondrial inner membrane presequence translocase complex /// organelle inner membrane /// mitochondrial intermembrane space protein transporter complex /// membrane	Hs.279915	26521	ENSG00000150779	chrX	1.83624	1.97791	-2.28008	1.0851	0
218368_s_at	Class Ⅲ	tumor necrosis factor receptor superfamily, member 12A	TNFRSF12A	angiogenesis /// apoptosis /// cell motility /// cell adhesion /// cell differentiation /// development /// development	receptor activity /// protein binding	integral to membrane /// membrane	Hs.355899	51330	ENSG00000006327	chr16	1.44676	2.33822	0.586334	-1.29577	0.333131
218469_at	Class Ⅲ	gremlin 1, cysteine knot superfamily, homolog (Xenopus laevis)	GREM1	development /// nervous system development	cytokine activity /// protein binding	extracellular space /// extracellular space	Hs.40098	26585	ENSG00000166923	chr15	1.70315	2.21754	1.08416	-1.64382	0
218472_s_at	Class Ⅲ	pelota homolog (Drosophila)	PELO	protein biosynthesis	---	nucleus	Hs.519304	53918	ENSG00000152684	chr5	1.74111	3.67982	-0.503543	-0.918582	0
218499_at	Class Ⅲ	Mst3 and SOK1-related kinase	MASK	protein amino acid phosphorylation /// regulation of apoptosis /// protein amino acid phosphorylation /// apoptosis	nucleotide binding /// magnesium ion binding /// protein serine/threonine kinase activity /// protein-tyrosine kinase activity /// ATP binding /// transferase activity /// identical protein binding /// protein binding /// protein kinase activity /// protein kinase activity /// ATP binding /// kinase activity /// magnesium ion binding /// metal ion binding	Golgi stack /// Golgi apparatus	Hs.444247	51765	ENSG00000134602	chrX	1.47485	2.82981	0.13737	-1.11858	0.252933
218504_at	Class Ⅲ	fumarylacetoacetate hydrolase domain containing 2A	FAHD2A	metabolism	catalytic activity /// hydrolase activity	---	Hs.531247	51011	ENSG00000115042	chr2	1.69647	3.54564	-0.374954	-0.971694	0
218526_s_at	Class Ⅲ	RAN guanine nucleotide release factor	RANGNRF	---	---	---	Hs.408233	29098	ENSG00000108961	chr17	1.61138	3.49456	-0.613697	-0.765867	0.143772
218573_at	Class Ⅲ	melanoma antigen family H, 1	MAGEH1	apoptosis	---	---	Hs.279819	28986	ENSG00000187601	chrX	1.42482	2.95379	-1.01066	-0.260833	0.370815
218574_s_at	Class Ⅲ	LIM and cysteine-rich domains 1	LMCD1	---	zinc ion binding /// metal ion binding	---	Hs.475353	29995	ENSG00000071282	chr3	2.10405	3.4591	0.833105	-1.88997	0
218576_s_at	Class Ⅲ	dual specificity phosphatase 12	DUSP12	protein amino acid dephosphorylation /// protein modification	nucleic acid binding /// protein tyrosine phosphatase activity /// protein tyrosine/serine/threonine phosphatase activity /// zinc ion binding /// hydrolase activity /// metal ion binding /// phosphoprotein phosphatase activity /// zinc ion binding	nucleus	Hs.416216	11266	ENSG00000081721	chr1	1.44194	1.13372	-1.82147	1.02626	0.333131
218683_at	Class Ⅲ	polypyrimidine tract binding protein 2	PTBP2	mRNA processing	nucleotide binding /// RNA binding /// nucleic acid binding	nucleus	Hs.269895	58155	ENSG00000117569	chr1	1.72957	2.8215	0.699035	-1.55692	0
218691_s_at	Class Ⅲ	PDZ and LIM domain 4	PDLIM4	---	protein binding /// zinc ion binding /// metal ion binding /// protein binding	---	Hs.424312	8572	ENSG00000131435	chr5	1.38845	2.99134	-0.37657	-0.77246	0.370815
218717_s_at	Class Ⅲ	leprecan-like 1	LEPREL1	protein metabolism	binding /// iron ion binding /// oxidoreductase activity /// oxidoreductase activity, acting on single donors with incorporation of molecular oxygen, incorporation of two atoms of oxygen /// oxidoreductase activity, acting on paired donors, with incorporation or reduction of molecular oxygen, 2-oxoglutarate as one donor, and incorporation of one atom each of oxygen into both donors /// L-ascorbic…	endoplasmic reticulum	Hs.374191	55214	ENSG00000090530	chr3	1.96866	4.2265	-0.730395	-0.935583	0
218730_s_at	Class Ⅲ	osteoglycin (osteoinductive factor, mimecan)	OGN	---	growth factor activity	---	Hs.109439	4969	ENSG00000106809	chr9	1.40632	2.39177	0.459776	-1.21546	0.370815
218760_at	Class Ⅲ	coenzyme Q6 homolog (yeast)	COQ6	electron transport /// aromatic compound metabolism /// ubiquinone biosynthesis /// metabolism	monooxygenase activity /// ubiquinone biosynthesis monooxygenase activity /// FAD binding /// oxidoreductase activity	---	Hs.280822	51004	ENSG00000119723	chr14	1.39562	3.06401	-0.696343	-0.547164	0.370815
218771_at	Class Ⅲ	pantothenate kinase 4	PANK4	coenzyme A biosynthesis	nucleotide binding /// pantothenate kinase activity /// ATP binding /// transferase activity /// kinase activity	---	Hs.26156	55229	ENSG00000157881	chr1	1.43464	2.99647	-0.991571	-0.291077	0.333131
218786_at	Class Ⅲ	TU12B1-TY protein	TU12B1-TY	---	---	---	Hs.48428	51559	ENSG00000111696	chr12	1.36419	2.08028	0.676651	-1.27461	0.370815
218804_at	Class Ⅲ	transmembrane protein 16A	TMEM16A	---	---	---	Hs.503074	55107	ENSG00000131620	chr11	1.51429	3.0183	-0.0720832	-1.02133	0.252933
218820_at	Class Ⅲ	chromosome 14 open reading frame 132	C14orf132	---	---	integral to membrane /// membrane	Hs.6434	56967		chr14	1.58269	3.07385	0.0780091	-1.1591	0.143772
218877_s_at	Class Ⅲ	chromosome 6 open reading frame 75	C6orf75	DNA methylation	DNA binding /// N-methyltransferase activity /// methyltransferase activity	---	Hs.404186	60487	ENSG00000066651	chr6	1.3611	2.82046	-0.244034	-0.815565	0.370815
219006_at	Class Ⅲ	chromosome 6 open reading frame 66	C6orf66	---	---	---	Hs.512144	29078	ENSG00000123545	chr6	1.55331	3.24769	-0.407444	-0.839756	0.143772
219054_at	Class Ⅲ	hypothetical protein FLJ14054	FLJ14054	---	---	---	Hs.13528	79614	ENSG00000181495	chr5	1.36992	2.77782	-0.178008	-0.852215	0.370815
219069_at	Class Ⅲ	ankyrin repeat domain 49	ANKRD49	---	---	---	Hs.29052	54851	ENSG00000168876	chr11	1.36725	1.97783	-1.57727	0.532915	0.370815
219093_at	Class Ⅲ	hypothetical protein FLJ20701 /// hypothetical protein FLJ20701	FLJ20701	---	---	---	Hs.409352	55022	ENSG00000153823		1.72528	3.61019	-0.535094	-0.868921	0
219276_x_at	Class Ⅲ	chromosome 9 open reading frame 82	C9orf82	---	---	---	Hs.178357	79886	ENSG00000120159	chr9	1.65266	3.46554	-1.18163	-0.30927	0.10231
219305_x_at	Class Ⅲ	F-box protein 2	FBXO2	proteolysis /// ubiquitin cycle /// protein catabolism /// protein modification	ubiquitin conjugating enzyme activity /// ubiquitin-protein ligase activity /// protein binding	---	Hs.132753	26232	ENSG00000116661	chr1	1.44531	3.06766	-0.95738	-0.343367	0.333131
219421_at	Class Ⅲ	osmosis responsive factor	OSRF	---	binding	---	Hs.130904	23548	ENSG00000113638	chr5	1.50784	3.17509	-0.654356	-0.619824	0.252933
219595_at	Class Ⅲ	zinc finger protein 26 (KOX 20)	ZNF26	transcription /// regulation of transcription, DNA-dependent	nucleic acid binding /// DNA binding /// zinc ion binding /// metal ion binding	nucleus /// intracellular	Hs.489608	7574	ENSG00000198393	chr12	1.5416	3.24772	-0.692655	-0.61567	0.143772
219654_at	Class Ⅲ	protein tyrosine phosphatase-like (proline instead of catalytic arginine), member a	PTPLA	protein amino acid dephosphorylation /// development /// signal transduction /// protein amino acid dephosphorylation /// cellular protein metabolism	protein tyrosine phosphatase activity /// phosphoprotein phosphatase activity /// protein binding /// ATP binding	---	Hs.114062	9200	ENSG00000165996	chr10	1.35148	2.43725	0.298314	-1.10484	0.370815
219670_at	Class Ⅲ	chromosome 1 open reading frame 165	C1orf165	---	---	---	Hs.475348	79656	ENSG00000162373	chr1	1.80596	3.88883	-0.593546	-0.922512	0
219685_at	Class Ⅲ	transmembrane protein 35	TMEM35	---	---	integral to membrane	Hs.45140	59353	ENSG00000126950	chrX	1.38181	2.90299	-0.399921	-0.72256	0.370815
219773_at	Class Ⅲ	NADPH oxidase 4	NOX4	electron transport /// generation of precursor metabolites and energy	oxidoreductase activity /// nucleotide binding /// electron transporter activity	membrane	Hs.371036	50507	ENSG00000086991	chr11	1.53329	2.05317	0.954153	-1.48297	0.143772
219778_at	Class Ⅲ	zinc finger protein, multitype 2	ZFPM2	transcription /// regulation of transcription from RNA polymerase II promoter /// regulation of transcription, DNA-dependent	DNA binding /// RNA polymerase II transcription factor activity /// transcription corepressor activity /// zinc ion binding /// metal ion binding /// nucleic acid binding /// zinc ion binding	nucleus	Hs.431009	23414		chr8	1.53544	2.59063	0.526627	-1.339	0.143772
219789_at	Class Ⅲ	natriuretic peptide receptor C/guanylate cyclase C (atrionatriuretic peptide receptor C)	NPR3	skeletal development	receptor activity /// peptide receptor activity, G-protein coupled /// receptor activity	membrane /// integral to membrane	Hs.237028	4883	ENSG00000113389	chr5	1.7714	3.64285	-0.347002	-1.02838	0
219882_at	Class Ⅲ	tubulin tyrosine ligase-like family, member 7	TTLL7	protein modification	tubulin-tyrosine ligase activity /// ligase activity	---	Hs.445826	79739	ENSG00000137941	chr1	1.9396	3.29149	0.648794	-1.6853	0
219902_at	Class Ⅲ	betaine-homocysteine methyltransferase 2	BHMT2	---	methyltransferase activity /// homocysteine S-methyltransferase activity /// transferase activity	---	Hs.114172	23743	ENSG00000132840	chr5	1.64811	3.47154	-0.562223	-0.79809	0.143772
219973_at	Class Ⅲ	arylsulfatase J	ARSJ	metabolism	calcium ion binding /// sulfuric ester hydrolase activity /// hydrolase activity /// arylsulfatase activity /// metal ion binding	---	Hs.22895	79642		chr4	1.44411	3.02929	-0.693926	-0.536663	0.333131
220171_x_at	Class Ⅲ	KIAA1704	KIAA1704	---	---	---	Hs.507922	55425		chr13	1.69989	3.47136	-1.19265	-0.302688	0
220319_s_at	Class Ⅲ	myosin regulatory light chain interacting protein	MYLIP	cell motility /// nervous system development /// protein ubiquitination /// ubiquitin cycle	ubiquitin-protein ligase activity /// cytoskeletal protein binding /// zinc ion binding /// ligase activity /// metal ion binding /// protein binding /// binding /// protein binding /// cytoskeletal protein binding	ubiquitin ligase complex /// cytoplasm /// cytoskeleton /// membrane /// intracellular	Hs.484738	29116	ENSG00000007944	chr6	1.90286	3.73906	0.0512223	-1.37562	0
220327_at	Class Ⅲ	vestigial-like 3	VGL-3	regulation of transcription	transcription regulator activity	nucleus	Hs.435013	389136		chr3	1.65052	3.04165	0.31078	-1.33049	0.10231
220334_at	Class Ⅲ	regulator of G-protein signalling 17	RGS17	negative regulation of signal transduction	signal transducer activity	membrane	Hs.166313	26575	ENSG00000091844	chr6	1.8255	4.02757	-0.82097	-0.793371	0
220677_s_at	Class Ⅲ	ADAM metallopeptidase with thrombospondin type 1 motif, 8	ADAMTS8	proteolysis /// negative regulation of cell proliferation	metalloendopeptidase activity /// integrin binding /// heparin binding /// zinc ion binding /// low affinity phosphate transporter activity /// metal ion binding /// peptidase activity /// metallopeptidase activity /// hydrolase activity /// metallopeptidase activity	extracellular matrix (sensu Metazoa) /// extracellular matrix	Hs.271605	11095	ENSG00000134917	chr11	1.74984	3.64791	-0.46467	-0.937726	0
221004_s_at	Class Ⅲ	integral membrane protein 2C /// integral membrane protein 2C	ITM2C	---	---	integral to membrane /// membrane	Hs.111577	81618	ENSG00000135916	chr2	1.48223	2.93502	-0.0308597	-1.02397	0.252933
221014_s_at	Class Ⅲ	RAB33B, member RAS oncogene family /// RAB33B, member RAS oncogene family	RAB33B	intracellular protein transport /// small GTPase mediated signal transduction /// protein transport /// transport	nucleotide binding /// GTP binding	Golgi stack /// membrane	Hs.534496	83452	ENSG00000172007	chr4	2.19804	4.48304	-1.58479	-0.355894	0
221045_s_at	Class Ⅲ	period homolog 3 (Drosophila)	PER3	transcription /// regulation of transcription, DNA-dependent /// signal transduction /// rhythmic process	signal transducer activity	nucleus	Hs.533339	8863	ENSG00000049246	chr1	1.40555	2.22	0.625686	-1.28447	0.370815
221047_s_at	Class Ⅲ	MAP/microtubule affinity-regulating kinase 1	MARK1	protein amino acid phosphorylation /// cytoskeleton organization and biogenesis /// protein kinase cascade /// protein amino acid phosphorylation	nucleotide binding /// magnesium ion binding /// protein serine/threonine kinase activity /// protein-tyrosine kinase activity /// ATP binding /// transferase activity /// protein serine/threonine kinase activity /// ATP binding /// magnesium ion binding /// protein kinase activity /// kinase activity /// metal ion binding	cytoplasm /// cytoskeleton /// cytoskeleton	Hs.497806	4139	ENSG00000116141	chr1	1.72544	3.26244	0.234613	-1.3495	0
221088_s_at	Class Ⅲ	protein phosphatase 1, regulatory (inhibitor) subunit 9A	PPP1R9A	nervous system development /// cell differentiation /// development	actin binding /// protein binding	cytoskeleton	Hs.489160	55607	ENSG00000158528	chr7	1.84504	3.93339	-0.534713	-0.984653	0
221193_s_at	Class Ⅲ	zinc finger, CCHC domain containing 10	ZCCHC10	---	nucleic acid binding /// zinc ion binding /// metal ion binding	---	Hs.29700	54819	ENSG00000155329	chr5	1.91904	3.98119	-0.3895	-1.11582	0
221208_s_at	Class Ⅲ	hypothetical protein FLJ23342	FLJ23342	---	---	---	Hs.146079	79684	ENSG00000120458	chr11	1.47227	3.09265	-0.700127	-0.554419	0.333131
221230_s_at	Class Ⅲ	AT rich interactive domain 4B (RBP1- like) /// AT rich interactive domain 4B (RBP1- like)	ARID4B	chromatin assembly or disassembly	nucleic acid binding /// DNA binding /// chromatin binding	chromatin /// intracellular /// nucleus	Hs.533633	51742	ENSG00000054267	chr1	1.81515	3.47911	0.272429	-1.45659	0
221260_s_at	Class Ⅲ	chromosome 12 open reading frame 22 /// chromosome 12 open reading frame 22	C12orf22	apoptosis	---	nucleus	Hs.524425	81566	ENSG00000110925	chr12	1.73559	3.43803	0.0962578	-1.3035	0
221276_s_at	Class Ⅲ	syncoilin, intermediate filament 1 /// syncoilin, intermediate filament 1	SYNC1	---	---	---	Hs.16003	81493	ENSG00000162520	chr1	1.92718	3.41563	0.491305	-1.60589	0
221510_s_at	Class Ⅲ	glutaminase	GLS	glutamine catabolism /// glutamine metabolism	glutaminase activity /// hydrolase activity /// glutaminase activity	mitochondrion /// mitochondrion	Hs.116448	2744	ENSG00000115419	chr2	2.1207	4.25667	-0.0798136	-1.45753	0
221548_s_at	Class Ⅲ	integrin-linked kinase-associated serine/threonine phosphatase 2C	ILKAP	protein amino acid dephosphorylation /// integrin-mediated signaling pathway	magnesium ion binding /// catalytic activity /// phosphoprotein phosphatase activity /// protein serine/threonine phosphatase activity /// kinase activity /// hydrolase activity /// metal ion binding	protein serine/threonine phosphatase complex	Hs.92033	80895	ENSG00000132323	chr2	1.43078	3.01998	-0.370011	-0.787841	0.333131
221962_s_at	Class Ⅲ	ubiquitin-conjugating enzyme E2H (UBC8 homolog, yeast)	UBE2H	ubiquitin cycle /// protein modification	ubiquitin-protein ligase activity /// ubiquitin-like activating enzyme activity /// ligase activity	---	Hs.344165	7328	ENSG00000186591	chr7	1.90974	3.83745	-0.100815	-1.29131	0
221994_at	Class Ⅲ	PDZ and LIM domain 5	PDLIM5	heart development	actin binding /// protein kinase C binding /// protein binding /// zinc ion binding /// receptor signaling complex scaffold activity /// actinin binding /// metal ion binding	membrane fraction /// cytosol	Hs.480311	10611	ENSG00000163110	chr4	2.15559	4.01954	0.331272	-1.69583	0
222016_s_at	Class Ⅲ	zinc finger protein 323	ZNF323	transcription /// regulation of transcription, DNA-dependent	transcription factor activity /// zinc ion binding /// metal ion binding /// nucleic acid binding /// DNA binding	nucleus	Hs.509410	64288	ENSG00000197657	chr6	1.4635	3.0813	-0.66508	-0.577901	0.333131
222064_s_at	Class Ⅲ	hypothetical protein MGC2744	MGC2744	protein biosynthesis /// alanyl-tRNA aminoacylation	nucleotide binding /// aminoacyl-tRNA ligase activity /// alanine-tRNA ligase activity /// ATP binding /// ligase activity	---	Hs.317403	80755	ENSG00000108825	chr17	1.60769	3.20743	-0.049776	-1.1064	0.143772
222138_s_at	Class Ⅲ	WD repeat domain 13	WDR13	---	---	nucleus	Hs.521973	64743	ENSG00000101940	chrX	1.52159	3.24021	-0.395038	-0.84683	0.143772
32625_at	Class Ⅲ	natriuretic peptide receptor A/guanylate cyclase A (atrionatriuretic peptide receptor A)	NPR1	cGMP biosynthesis /// protein amino acid phosphorylation /// cell surface receptor linked signal transduction /// intracellular signaling cascade /// fluid secretion /// blood pressure regulation /// negative regulation of angiogenesis /// diuresis /// na	guanylate cyclase activity /// protein serine/threonine kinase activity /// protein-tyrosine kinase activity /// receptor activity /// ATP binding /// peptide receptor activity, G-protein coupled /// hormone binding /// protein kinase activity /// peptide receptor activity, G-protein coupled /// lyase activity /// phosphorus-oxygen lyase activity	integral to plasma membrane /// membrane /// integral to membrane	Hs.490330	4881	ENSG00000169418	chr1	1.44706	2.98442	-0.317523	-0.816383	0.333131
51176_at	Class Ⅲ	cofactor required for Sp1 transcriptional activation, subunit 8, 34kDa	CRSP8	transcription /// regulation of transcription, DNA-dependent	protein binding	nucleus	Hs.374262	9442	ENSG00000160563	chr5	1.34019	2.72294	-0.0054563	-0.968192	0.370815
