# Supplementary material for: Peripheral arterial occlusive disease: Global gene expression analyses suggest a major role for immune and inflammatory responses
Source: BMC Genomics. 2008 Aug 1;9:369. doi: 10.1186/1471-2164-9-369 (PMC2529314; doi:10.1186/1471-2164-9-369)
Supplement: Additional File 10 — Table 10. 72 putative AP-1 target genes in disease progression. Affymetrix Probe Set ID, Gene Title, Gene Symbol, GO Biological Process, GO Molecular Function, GO Cellular Component, Unigene, Entrez Gene, Ensembl, Chromosome Number, Socre(d), Contrast, and q-value(%) are listed. [file 1471-2164-9-369-S10.xls]

## Sheet: Table 10
ProbeSets	Gene Title	Symbol	GO Biological Process Description	GO Molecular Function Description	GO Cellular Component Description	Unigene	Entrez Gene	Ensembl	Chromosome Number	Score(d)	contrast-1	contrast-2	contrast-3	q-value(%)
202241_at	tribbles homolog 1 (Drosophila)	TRIB1	regulation of MAPK activity /// protein amino acid phosphorylation /// protein amino acid phosphorylation	protein binding /// protein kinase activity /// protein serine/threonine kinase activity /// protein kinase inhibitor activity /// ATP binding /// protein kinase activity /// ATP binding	---	Hs.444947	10221	ENSG00000173334	chr8	3.27716	-0.22111	3.84328	-2.94076	0
38037_at	heparin-binding EGF-like growth factor	HBEGF	signal transduction /// muscle development	receptor activity /// epidermal growth factor receptor binding /// growth factor activity /// heparin binding /// heparin binding	extracellular space /// integral to plasma membrane /// cell surface /// membrane /// integral to membrane	Hs.799	1839	ENSG00000113070	chr5	3.20238	0.648004	3.56493	-3.03245	0
205207_at	interleukin 6 (interferon, beta 2)	IL6	acute-phase response /// humoral immune response /// cell surface receptor linked signal transduction /// cell-cell signaling /// positive regulation of cell proliferation /// negative regulation of cell proliferation /// neutrophil apoptosis /// negative	cytokine activity /// interleukin-6 receptor binding /// interleukin-6 receptor binding /// growth factor activity /// interleukin-6 receptor binding /// growth factor activity /// interleukin-6 receptor binding /// growth factor activity	extracellular space /// extracellular region /// extracellular space /// extracellular region /// extracellular space /// extracellular region	Hs.512234	3569	ENSG00000136244	chr7	2.87118	-0.443949	3.3802	-2.49732	0
201324_at	epithelial membrane protein 1	EMP1	development /// cell death /// cell proliferation /// epidermis development /// cell growth	---	membrane fraction /// membrane /// integral to membrane /// integral to membrane	Hs.436298	2012	ENSG00000134531	chr12	2.79181	-1.25694	3.44348	-2.25669	0
204748_at	prostaglandin-endoperoxide synthase 2 (prostaglandin G/H synthase and cyclooxygenase)	PTGS2	fatty acid biosynthesis /// cell motility /// physiological process /// blood pressure regulation /// cyclooxygenase pathway /// keratinocyte differentiation /// regulation of inflammatory response /// prostaglandin biosynthesis /// lipid biosynthesis ///	peroxidase activity /// prostaglandin-endoperoxide synthase activity /// iron ion binding /// oxidoreductase activity /// oxidoreductase activity, acting on single donors with incorporation of molecular oxygen, incorporation of two atoms of oxygen /// metal ion binding /// peroxidase activity /// prostaglandin-endoperoxide synthase activity /// prostaglandin-endoperoxide synthase activity	nucleus /// cytoplasm /// cytoplasm /// membrane	Hs.196384	5743	ENSG00000073756	chr1	2.50448	-0.147964	2.91256	-2.2356	0
209189_at	v-fos FBJ murine osteosarcoma viral oncogene homolog	FOS	DNA methylation /// regulation of transcription from RNA polymerase II promoter /// inflammatory response /// regulation of transcription, DNA-dependent	DNA binding /// specific RNA polymerase II transcription factor activity /// sequence-specific DNA binding /// protein dimerization activity	nucleus /// nucleus	Hs.25647	2353	ENSG00000170345	chr14	2.22177	0.926665	2.31258	-2.14798	0
202388_at	regulator of G-protein signalling 2, 24kDa	RGS2	cell cycle /// transmembrane receptor protein tyrosine kinase signaling pathway /// regulation of G-protein coupled receptor protein signaling pathway /// negative regulation of signal transduction	signal transducer activity /// GTPase activator activity /// calmodulin binding	---	Hs.78944	5997	ENSG00000116741	chr1	2.19236	-0.802915	2.6609	-1.80395	0
207574_s_at	growth arrest and DNA-damage-inducible, beta	GADD45B	activation of MAPKKK activity /// apoptosis /// response to stress /// cell differentiation /// apoptosis /// development	---	---	Hs.110571	4616	ENSG00000099860	chr19	2.15264	1.68279	1.9684	-2.1476	0
204794_at	dual specificity phosphatase 2	DUSP2	inactivation of MAPK activity /// protein amino acid dephosphorylation /// protein amino acid dephosphorylation	protein tyrosine phosphatase activity /// protein tyrosine/threonine phosphatase activity /// hydrolase activity /// MAP kinase phosphatase activity /// phosphoprotein phosphatase activity /// protein tyrosine/serine/threonine phosphatase activity	nucleus /// nucleus	Hs.1183	1844	ENSG00000158050	chr2	2.14879	-0.889038	2.61516	-1.73726	0
201846_s_at	RING1 and YY1 binding protein	RYBP	transcription /// regulation of transcription, DNA-dependent /// apoptosis	DNA binding /// zinc ion binding /// metal ion binding	nucleus	Hs.7910	23429	ENSG00000163602	chr3	2.06893	1.70036	1.88747	-2.09028	0
206382_s_at	brain-derived neurotrophic factor	BDNF	nervous system development	growth factor activity /// growth factor activity	---	Hs.502182	627	ENSG00000176697	chr11	2.04602	3.70176	0.425462	-1.65635	0
37028_at	protein phosphatase 1, regulatory (inhibitor) subunit 15A	PPP1R15A	apoptosis /// response to DNA damage stimulus /// cell cycle arrest	---	---	Hs.76556	23645	ENSG00000087074	chr19	1.96858	0.112832	2.25159	-1.8094	0
210764_s_at	cysteine-rich, angiogenic inducer, 61	CYR61	regulation of cell growth /// chemotaxis /// cell adhesion /// sensory perception /// cell proliferation /// morphogenesis /// response to stimulus	insulin-like growth factor binding /// heparin binding /// protein binding /// growth factor binding	extracellular region	Hs.8867	3491	ENSG00000142871	chr1	1.92039	0.893964	1.97379	-1.87011	0
202284_s_at	cyclin-dependent kinase inhibitor 1A (p21, Cip1)	CDKN1A	regulation of cyclin dependent protein kinase activity /// cell cycle arrest /// negative regulation of cell proliferation /// induction of apoptosis by intracellular signals /// cell cycle /// cell cycle arrest /// regulation of progression through cell	protein kinase activity /// cyclin-dependent protein kinase inhibitor activity /// protein binding /// metal ion binding /// protein kinase inhibitor activity /// cyclin-dependent protein kinase inhibitor activity /// zinc ion binding /// kinase activity	nucleus /// nucleus	Hs.370771	1026	ENSG00000124762	chr6	1.90425	-2.11561	2.28708	-1.04141	0
201170_s_at	basic helix-loop-helix domain containing, class B, 2	BHLHB2	regulation of transcription, DNA-dependent /// transcription /// regulation of transcription, DNA-dependent /// regulation of transcription	transcription factor activity /// DNA binding /// transcription regulator activity	nucleus /// nucleus	Hs.171825	8553	ENSG00000134107	chr3	1.87748	0.278452	2.10579	-1.754	0
214696_at	hypothetical protein MGC14376	MGC14376	---	---	---	Hs.417157	84981	ENSG00000186594	chr17	1.84583	1.77324	1.54085	-1.84397	0
208066_s_at	general transcription factor IIB /// general transcription factor IIB	GTF2B	transcription /// transcription initiation /// regulation of transcription, DNA-dependent /// transcription from RNA polymerase II promoter /// regulation of transcription	transcription factor activity /// protein binding /// zinc ion binding /// general RNA polymerase II transcription factor activity /// metal ion binding /// RNA polymerase II transcription factor activity /// transcription regulator activity	nucleus /// transcription factor complex	Hs.481852	2959	ENSG00000137947	chr1	1.78743	1.1896	1.74998	-1.79985	0
202404_s_at	collagen, type I, alpha 2	COL1A2	skeletal development /// phosphate transport /// transmembrane receptor protein tyrosine kinase signaling pathway /// sensory perception of sound	extracellular matrix structural constituent /// structural constituent of bone /// structural molecule activity /// extracellular matrix structural constituent	collagen /// collagen type I /// cytoplasm /// extracellular matrix (sensu Metazoa) /// collagen type I	Hs.489142	1278	ENSG00000164692	chr7	1.78562	-2.87681	-0.767462	1.63044	0
204774_at	ecotropic viral integration site 2A	EVI2A	---	transmembrane receptor activity	integral to membrane /// membrane	Hs.553491	2123	ENSG00000126860	chr17	1.78407	-3.60237	0.187694	1.13909	0
204436_at	PH domain-containing protein	PLEKHQ1	---	---	---	Hs.458575	80301	ENSG00000169094	chr15	1.76735	-3.70307	0.950157	0.575973	0
219358_s_at	centaurin, alpha 2	CENTA2	regulation of GTPase activity /// heart development	GTPase activator activity /// phosphatidylinositol-3,4,5-triphosphate binding /// protein binding, bridging /// metal ion binding /// phosphatidylinositol-4,5-bisphosphate binding /// phosphatidylinositol-3,4-bisphosphate binding /// inositol 1,3,4,5 tetrakisphosphate binding /// GTPase activator activity /// zinc ion binding	cytoplasm /// plasma membrane /// mitochondrial envelope	Hs.514063	55803	ENSG00000184060	chr17	1.73393	-3.37615	-0.0545	1.24862	0
201153_s_at	muscleblind-like (Drosophila)	MBNL1	embryonic development (sensu Mammalia) /// nervous system development /// muscle development /// embryonic limb morphogenesis /// myoblast differentiation	double-stranded RNA binding /// metal ion binding /// nucleic acid binding /// zinc ion binding /// RNA binding	nucleus /// cytoplasm /// nucleus	Hs.478000	4154	ENSG00000152601	chr3	1.72943	3.55901	-0.123968	-1.17367	0
221047_s_at	MAP/microtubule affinity-regulating kinase 1	MARK1	protein amino acid phosphorylation /// cytoskeleton organization and biogenesis /// protein kinase cascade /// protein amino acid phosphorylation	nucleotide binding /// magnesium ion binding /// protein serine/threonine kinase activity /// protein-tyrosine kinase activity /// ATP binding /// transferase activity /// protein serine/threonine kinase activity /// ATP binding /// magnesium ion binding /// protein kinase activity /// kinase activity /// metal ion binding	cytoplasm /// cytoskeleton /// cytoskeleton	Hs.497806	4139	ENSG00000116141	chr1	1.72544	3.26244	0.234613	-1.3495	0
202468_s_at	catenin (cadherin-associated protein), alpha-like 1	CTNNAL1	apoptosis /// cell adhesion	structural molecule activity /// cadherin binding	actin cytoskeleton /// cytoskeleton	Hs.58488	8727	ENSG00000119326	chr9	1.72198	3.20571	0.291446	-1.37389	0
201739_at	serum/glucocorticoid regulated kinase	SGK	protein amino acid phosphorylation /// protein amino acid phosphorylation /// sodium ion transport /// apoptosis /// response to stress	nucleotide binding /// protein serine/threonine kinase activity /// protein serine/threonine kinase activity /// protein-tyrosine kinase activity /// ATP binding /// transferase activity /// protein kinase activity /// kinase activity	nucleus	Hs.296323	6446	ENSG00000118515	chr6	1.7201	-1.74859	2.0797	-1.00955	0
202965_s_at	calpain 6	CAPN6	proteolysis	calpain activity /// calpain activity	intracellular	Hs.496593	827	ENSG00000077274	chrX	1.71929	3.66565	-0.790903	-0.687736	0
210845_s_at	plasminogen activator, urokinase receptor	PLAUR	cell motility /// chemotaxis /// cell surface receptor linked signal transduction /// blood coagulation /// regulation of proteolysis /// signal transduction /// blood coagulation	protein binding /// U-plasminogen activator receptor activity /// enzyme binding /// receptor activity /// U-plasminogen activator receptor activity /// kinase activity /// receptor activity /// receptor activity	plasma membrane /// cell surface /// integral to membrane /// extrinsic to membrane /// membrane	Hs.466871	5329	ENSG00000011422	chr19	1.70692	-2.80859	1.76359	-0.382614	0
222303_at	---	ETS2	---	---	---				chr21	1.69046	-0.570354	2.0507	-1.40757	0.10231
203071_at	sema domain, immunoglobulin domain (Ig), short basic domain, secreted, (semaphorin) 3B	SEMA3B	cell-cell signaling /// development /// axon guidance	receptor activity	endoplasmic reticulum /// membrane /// endoplasmic reticulum	Hs.82222	7869	ENSG00000012171	chr3	1.67623	3.60389	-1.03997	-0.46998	0.10231
207941_s_at	RNA-binding region (RNP1, RRM) containing 2	RBM39	nuclear mRNA splicing, via spliceosome /// transcription /// regulation of transcription, DNA-dependent /// mRNA processing /// RNA processing	nucleotide binding /// nucleic acid binding /// RNA binding	nucleoplasm /// nucleus	Hs.282901	9584	ENSG00000131051	chrX	1.67364	3.34613	0.0271	-1.21636	0.10231
214508_x_at	cAMP responsive element modulator	CREM	transcription /// regulation of transcription, DNA-dependent /// regulation of transcription, DNA-dependent /// signal transduction /// regulation of transcription, DNA-dependent	transcription factor activity /// protein binding /// DNA binding /// sequence-specific DNA binding /// protein dimerization activity /// DNA binding /// cAMP response element binding protein binding	nucleus /// nucleus /// nucleus	Hs.200250	1390	ENSG00000095794	chr10	1.67317	-0.05	1.94465	-1.51008	0.10231
202499_s_at	solute carrier family 2 (facilitated glucose transporter), member 3	SLC2A3	carbohydrate metabolism /// carbohydrate transport /// glucose transport /// transport	transporter activity /// sugar porter activity /// glucose transporter activity /// glucose transporter activity	membrane fraction /// membrane /// integral to membrane /// integral to membrane	Hs.419240	6515		chr12	1.65885	-1.54854	2.01478	-1.02999	0.10231
201850_at	capping protein (actin filament), gelsolin-like	CAPG	protein complex assembly /// response to pest, pathogen or parasite /// barbed-end actin filament capping /// barbed-end actin filament capping	actin binding	nucleus /// F-actin capping protein complex	Hs.516155	822	ENSG00000042493	chr2	1.65737	-3.44248	0.778633	0.617673	0.10231
211742_s_at	ecotropic viral integration site 2B /// ecotropic viral integration site 2B	EVI2B	---	---	integral to plasma membrane	Hs.5509	2124	ENSG00000185862	chr17	1.65056	-3.41744	0.465541	0.854734	0.10231
201881_s_at	ariadne homolog, ubiquitin-conjugating enzyme E2 binding protein, 1 (Drosophila)	ARIH1	ubiquitin-dependent protein catabolism /// protein ubiquitination /// ubiquitin cycle	ubiquitin-protein ligase activity /// zinc ion binding /// ubiquitin-like-protein ligase activity /// enzyme binding /// metal ion binding /// protein binding	ubiquitin ligase complex /// ubiquitin ligase complex	Hs.268787	25820	ENSG00000166233	chr15	1.64064	1.86656	1.23752	-1.63896	0.143772
207480_s_at	Meis1, myeloid ecotropic viral integration site 1 homolog 2 (mouse)	MEIS2	negative regulation of transcription from RNA polymerase II promoter /// regulation of transcription, DNA-dependent /// regulation of transcription /// transcription	transcription factor activity /// specific RNA polymerase II transcription factor activity /// transcription corepressor activity /// DNA binding /// transcription factor activity /// sequence-specific DNA binding	nucleus	Hs.510989	4212	ENSG00000134138	chr15	1.63135	1.87232	1.2011	-1.6124	0.143772
209406_at	BCL2-associated athanogene 2	BAG2	protein folding /// apoptosis /// protein metabolism /// protein folding	unfolded protein binding /// chaperone regulator activity /// protein binding	---	Hs.55220	9532	ENSG00000112208	chr6	1.62504	3.05563	0.19664	-1.2458	0.143772
201667_at	gap junction protein, alpha 1, 43kDa (connexin 43)	GJA1	transport /// muscle contraction /// cell-cell signaling /// heart development /// sensory perception of sound /// gap junction assembly /// positive regulation of I-kappaB kinase/NF-kappaB cascade /// cell communication	signal transducer activity /// protein binding /// ion transporter activity /// connexon channel activity /// connexon channel activity	integral to plasma membrane /// connexon complex /// gap junction /// connexon complex /// membrane /// integral to membrane	Hs.74471	2697	ENSG00000152661	chr6	1.62427	3.10331	0.19008	-1.25767	0.143772
209906_at	complement component 3a receptor 1	C3AR1	cell motility /// chemotaxis /// smooth muscle contraction /// inflammatory response /// cellular defense response /// signal transduction /// G-protein coupled receptor protein signaling pathway /// elevation of cytosolic calcium ion concentration /// se	rhodopsin-like receptor activity /// phosphoinositide phospholipase C activity /// receptor activity /// complement component C3a receptor activity /// C3a anaphylatoxin receptor activity /// G-protein coupled receptor activity /// signal transducer activity /// G-protein coupled receptor activity /// anaphylatoxin receptor activity /// C3a anaphylatoxin receptor activity /// G-protein coupled re…	plasma membrane /// integral to plasma membrane /// membrane /// integral to membrane	Hs.527839	719	ENSG00000171860	chr12	1.62015	-3.38268	0.648336	0.698693	0.143772
203851_at	insulin-like growth factor binding protein 6	IGFBP6	regulation of cell growth /// signal transduction /// negative regulation of cell proliferation	insulin-like growth factor binding /// growth factor binding	extracellular space /// extracellular region	Hs.274313	3489	ENSG00000167779	chr12	1.61558	2.84049	0.435722	-1.35681	0.143772
200743_s_at	tripeptidyl peptidase I	TPP1	proteolysis /// lipid metabolism /// nervous system development	serine-type endopeptidase activity /// peptidase activity /// tripeptidyl-peptidase I activity /// peptidase activity /// hydrolase activity	lysosome /// lysosome	Hs.523454	1200	ENSG00000166340	chr11	1.60191	-3.35485	0.628366	0.704443	0.143772
205841_at	Janus kinase 2 (a protein tyrosine kinase)	JAK2	regulation of progression through cell cycle /// protein amino acid phosphorylation /// cell motility /// intracellular signaling cascade /// JAK-STAT cascade /// mesoderm development /// protein amino acid phosphorylation /// intracellular signaling casc	nucleotide binding /// protein serine/threonine kinase activity /// protein-tyrosine kinase activity /// Janus kinase activity /// ATP binding /// transferase activity /// SH2 domain binding /// receptor binding /// protein kinase activity /// protein-tyrosine kinase activity /// kinase activity /// protein kinase activity	cytoskeleton	Hs.434374	3717		chr9	1.5901	2.36265	0.819468	-1.48767	0.143772
202957_at	hematopoietic cell-specific Lyn substrate 1	HCLS1	regulation of transcription, DNA-dependent /// intracellular signaling cascade	transcription factor activity /// DNA binding	DNA-directed RNA polymerase II, core complex	Hs.14601	3059	ENSG00000180353	chr3	1.57801	-3.2689	0.384971	0.864986	0.143772
200815_s_at	platelet-activating factor acetylhydrolase, isoform Ib, alpha subunit 45kDa	PAFAH1B1	establishment of mitotic spindle orientation /// lipid metabolism /// cell motility /// microtubule-based process /// cell cycle /// mitosis /// signal transduction /// nervous system development /// cell differentiation /// cell division /// development	dynein binding /// protein binding	astral microtubule /// kinetochore /// nuclear envelope /// cytoskeleton /// microtubule /// microtubule associated complex /// cell cortex	Hs.77318	5048	ENSG00000007168	chr17	1.51224	0.718902	1.58089	-1.49888	0.252933
207876_s_at	filamin C, gamma (actin binding protein 280)	FLNC	---	actin binding /// protein binding /// actin binding	actin cytoskeleton /// cytoskeleton	Hs.58414	2318	ENSG00000128591	chr7	1.47776	2.31336	0.672255	-1.3544	0.252933
211208_s_at	calcium/calmodulin-dependent serine protein kinase (MAGUK family)	CASK	protein amino acid phosphorylation /// cell adhesion	nucleotide binding /// guanylate kinase activity /// protein serine/threonine kinase activity /// protein-tyrosine kinase activity /// protein binding /// calmodulin binding /// ATP binding /// kinase activity /// transferase activity /// protein kinase activity	plasma membrane /// actin cytoskeleton /// membrane	Hs.495984	8573	ENSG00000147044	chrX	1.47515	3.03812	-0.220647	-0.911678	0.252933
222016_s_at	zinc finger protein 323	ZNF323	transcription /// regulation of transcription, DNA-dependent	transcription factor activity /// zinc ion binding /// metal ion binding /// nucleic acid binding /// DNA binding	nucleus	Hs.509410	64288	ENSG00000197657	chr6	1.4635	3.0813	-0.66508	-0.577901	0.333131
208780_x_at	VAMP (vesicle-associated membrane protein)-associated protein A, 33kDa	VAPA	protein complex assembly /// exocytosis /// membrane fusion /// positive regulation of I-kappaB kinase/NF-kappaB cascade	signal transducer activity /// structural molecule activity	integral to membrane /// membrane	Hs.165195	9218	ENSG00000101558	chr18	1.45755	2.88731	0.155419	-1.1533	0.333131
205504_at	Bruton agammaglobulinemia tyrosine kinase	BTK	protein amino acid phosphorylation /// protein amino acid phosphorylation /// intracellular signaling cascade /// intracellular signaling cascade /// mesoderm development /// induction of apoptosis by extracellular signals /// calcium-mediated signaling	nucleotide binding /// protein serine/threonine kinase activity /// protein-tyrosine kinase activity /// protein-tyrosine kinase activity /// protein binding /// ATP binding /// ATP binding /// transferase activity /// metal ion binding /// protein kinase activity /// zinc ion binding /// kinase activity /// receptor activity	cytoplasm /// lipid raft /// membrane /// integral to membrane	Hs.159494	695	ENSG00000010671	chrX	1.45733	-3.0348	0.235372	0.898922	0.333131
212969_x_at	echinoderm microtubule associated protein like 3	EML3	---	---	---	Hs.379785	256364		chr11	1.45105	-2.97101	-0.0144547	1.07243	0.333131
218368_s_at	tumor necrosis factor receptor superfamily, member 12A	TNFRSF12A	angiogenesis /// apoptosis /// cell motility /// cell adhesion /// cell differentiation /// development /// development	receptor activity /// protein binding	integral to membrane /// membrane	Hs.355899	51330	ENSG00000006327	chr16	1.44676	2.33822	0.586334	-1.29577	0.333131
201587_s_at	interleukin-1 receptor-associated kinase 1	IRAK1	defense response /// signal transduction /// transmembrane receptor protein serine/threonine kinase signaling pathway /// activation of NF-kappaB-inducing kinase /// positive regulation of transcription /// protein amino acid autophosphorylation /// prote	nucleotide binding /// magnesium ion binding /// protein serine/threonine kinase activity /// NF-kappaB-inducing kinase activity /// protein-tyrosine kinase activity /// ATP binding /// transcriptional activator activity /// transferase activity /// protein homodimerization activity /// protein binding /// identical protein binding /// protein binding /// protein kinase binding /// protein kinase…	interleukin-1 receptor complex	Hs.522819	3654	ENSG00000184216	chrX	1.44642	-2.68542	-0.248613	1.15442	0.333131
216887_s_at	LIM domain binding 3	LDB3	---	protein binding /// zinc ion binding /// metal ion binding	cytoskeleton	Hs.49998	11155	ENSG00000122367	chr10	1.44173	2.97878	-0.287622	-0.83786	0.333131
202071_at	syndecan 4 (amphiglycan, ryudocan)	SDC4	---	cytoskeletal protein binding	integral to plasma membrane /// membrane /// integral to membrane	Hs.252189	6385	ENSG00000124145	chr20	1.43772	1.98823	0.857857	-1.38411	0.333131
217783_s_at	yippee-like 5 (Drosophila)	YPEL5	---	---	---	Hs.515890	51646	ENSG00000119801	chr2	1.43553	2.69687	0.283905	-1.18624	0.333131
210592_s_at	spermidine/spermine N1-acetyltransferase	SAT	---	diamine N-acetyltransferase activity /// acyltransferase activity /// transferase activity /// diamine N-acetyltransferase activity /// N-acetyltransferase activity	---	Hs.28491	6303	ENSG00000130066	chrX	1.43492	-2.72124	1.24379	-0.0054	0.333131
218194_at	REX2, RNA exonuclease 2 homolog (S. cerevisiae)	REXO2	nucleotide metabolism /// nucleobase, nucleoside, nucleotide and nucleic acid metabolism	3'-5' exonuclease activity /// hydrolase activity /// manganese ion binding /// 3'-5' exonuclease activity /// exonuclease activity /// nuclease activity	nucleus /// mitochondrion /// intracellular	Hs.7527	25996	ENSG00000076043	chr11	1.42954	1.97562	-1.68983	0.622147	0.333131
212783_at	retinoblastoma binding protein 6	RBBP6	ubiquitin cycle /// regulation of progression through cell cycle	protein binding /// zinc ion binding /// metal ion binding /// nucleic acid binding /// protein binding	---	Hs.188553	5930	ENSG00000122257	chr16	1.42192	-0.35274	1.7135	-1.22034	0.370815
213291_s_at	ubiquitin protein ligase E3A (human papilloma virus E6-associated protein, Angelman syndrome)	UBE3A	proteolysis /// ubiquitin-dependent protein catabolism /// ubiquitin cycle /// brain development /// protein modification	ubiquitin conjugating enzyme activity /// ubiquitin-protein ligase activity /// ligase activity	nucleus /// intracellular	Hs.22543	7337	ENSG00000114062	chr15	1.42187	2.90567	-0.128091	-0.937096	0.370815
205786_s_at	integrin, alpha M (complement component receptor 3, alpha; also known as CD11b (p170), macrophage antigen alpha polypeptide) /// integrin, alpha M (complement component receptor 3, alpha; also known as CD11b (p170), macrophage antigen alpha polypeptide)	ITGAM	cell adhesion /// cell adhesion /// cell-matrix adhesion /// integrin-mediated signaling pathway	magnesium ion binding /// receptor activity /// calcium ion binding /// protein binding /// glycoprotein binding	integrin complex /// integrin complex /// integral to membrane /// membrane	Hs.172631	3684	ENSG00000169896		1.41978	-2.90255	0.250448	0.839843	0.370815
215884_s_at	ubiquilin 2	UBQLN2	protein modification	oxidoreductase activity	nucleus	Hs.522668	29978	ENSG00000188021	chrX	1.41214	2.92607	-0.202228	-0.88613	0.370815
203599_s_at	WW domain binding protein 4 (formin binding protein 21)	WBP4	nuclear mRNA splicing, via spliceosome /// mRNA processing	nucleic acid binding /// zinc ion binding /// metal ion binding	spliceosome complex /// nucleus	Hs.411300	11193	ENSG00000120688	chr13	1.40788	2.42625	0.456554	-1.22524	0.370815
202704_at	transducer of ERBB2, 1	TOB1	negative regulation of cell proliferation	SH3/SH2 adaptor activity /// protein binding	---	Hs.531550	10140		chr17	1.40505	1.12019	1.2942	-1.41694	0.370815
202998_s_at	lysyl oxidase-like 2	LOXL2	protein modification /// cell adhesion /// aging	protein-lysine 6-oxidase activity /// scavenger receptor activity /// electron transporter activity /// copper ion binding /// oxidoreductase activity /// metal ion binding	extracellular space /// membrane	Hs.116479	4017	ENSG00000134013	chr8	1.39019	-2.27579	-0.547393	1.24288	0.370815
212089_at	lamin A/C	LMNA	muscle development	structural molecule activity /// structural molecule activity /// protein binding	nucleus /// lamin filament /// intermediate filament /// nuclear lamina	Hs.491359	4000	ENSG00000160789	chr1	1.38745	0.493657	1.48997	-1.347	0.370815
200872_at	S100 calcium binding protein A10 (annexin II ligand, calpactin I, light polypeptide (p11))	S100A10	---	calcium ion binding	---	Hs.143873	6281	ENSG00000197747	chr1	1.38539	-2.86171	0.236468	0.836242	0.370815
217741_s_at	zinc finger, A20 domain containing 2	ZFAND5	---	DNA binding /// zinc ion binding /// metal ion binding	---	Hs.406096	7763	ENSG00000107372	chr9	1.37972	-0.634775	1.68015	-1.09341	0.370815
204249_s_at	LIM domain only 2 (rhombotin-like 1)	LMO2	development	protein binding /// zinc ion binding /// metal ion binding	nucleus	Hs.34560	4005	ENSG00000135363	chr11	1.37951	-2.38676	-0.471344	1.22276	0.370815
209633_at	protein phosphatase 2 (formerly 2A), regulatory subunit B'', alpha	PPP2R3A	protein amino acid dephosphorylation	phosphoprotein phosphatase activity /// calcium ion binding /// protein binding /// protein binding /// protein phosphatase type 2A regulator activity /// hydrolase activity	protein phosphatase type 2A complex	Hs.518155	5523	ENSG00000073711	chr3	1.37389	2.46876	0.380719	-1.18084	0.370815
205534_at	BH-protocadherin (brain-heart)	PCDH7	cell adhesion /// homophilic cell adhesion	calcium ion binding /// protein binding	plasma membrane /// integral to plasma membrane /// membrane /// integral to membrane	Hs.479439	5099	ENSG00000169851	chr4	1.36615	2.585	0.175115	-1.0608	0.370815
208985_s_at	eukaryotic translation initiation factor 3, subunit 1 alpha, 35kDa	EIF3S1	protein biosynthesis /// regulation of translational initiation	translation initiation factor activity /// protein binding /// translation initiation factor activity	eukaryotic translation initiation factor 3 complex	Hs.404056	8669	ENSG00000104131	chr3	1.35591	2.87673	-0.828934	-0.376098	0.370815
201721_s_at	lysosomal associated multispanning membrane protein 5	LAPTM5	---	---	lysosome /// integral to plasma membrane /// lysosome /// membrane /// integral to membrane	Hs.371021	7805	ENSG00000162511	chr1	1.34839	-2.81028	0.616953	0.518921	0.370815
