# Supplementary material for: Peripheral arterial occlusive disease: Global gene expression analyses suggest a major role for immune and inflammatory responses
Source: BMC Genomics. 2008 Aug 1;9:369. doi: 10.1186/1471-2164-9-369 (PMC2529314; doi:10.1186/1471-2164-9-369)
Supplement: Additional File 11 — Table 11. 55 putative CREB target genes in disease progression. Affymetrix Probe Set ID, Gene Title, Gene Symbol, GO Biological Process, GO Molecular Function, GO Cellular Component, Unigene, Entrez Gene, Ensembl, Chromosome Number, Socre(d), Contrast, and q-value(%) were listed. [file 1471-2164-9-369-S11.xls]

## Sheet: Table 11
ProbeSets	Gene Title	Symbol	GO Biological Process Description	GO Molecular Function Description	GO Cellular Component Description	Unigene	Entrez Gene	Ensembl	Chromosome Number	Score(d)	contrast-1	contrast-2	contrast-3	q-value(%)
216248_s_at	nuclear receptor subfamily 4, group A, member 2	NR4A2	transcription /// regulation of transcription, DNA-dependent /// signal transduction /// antimicrobial humoral response (sensu Vertebrata)	transcription factor activity /// steroid hormone receptor activity /// metal ion binding /// DNA binding /// receptor activity /// ligand-dependent nuclear receptor activity /// zinc ion binding /// sequence-specific DNA binding /// ligand-dependent nuclear receptor activity	nucleus /// nucleus	Hs.165258	4929	ENSG00000153234	chr2	3.67223	0.227221	4.17505	-3.36155	0
201466_s_at	v-jun sarcoma virus 17 oncogene homolog (avian)	JUN	transcription /// regulation of transcription, DNA-dependent	transcription factor activity /// RNA polymerase II transcription factor activity /// transcription factor binding /// protein binding /// DNA binding /// transcription factor activity /// sequence-specific DNA binding /// protein dimerization activity /// DNA binding	nuclear chromosome /// nucleus	Hs.525704	3725		chr1	3.52218	1.73707	3.62368	-3.46756	0
202241_at	tribbles homolog 1 (Drosophila)	TRIB1	regulation of MAPK activity /// protein amino acid phosphorylation /// protein amino acid phosphorylation	protein binding /// protein kinase activity /// protein serine/threonine kinase activity /// protein kinase inhibitor activity /// ATP binding /// protein kinase activity /// ATP binding	---	Hs.444947	10221	ENSG00000173334	chr8	3.27716	-0.22111	3.84328	-2.94076	0
201693_s_at	early growth response 1	EGR1	transcription /// regulation of transcription, DNA-dependent	transcription factor activity /// zinc ion binding /// metal ion binding /// nucleic acid binding /// DNA binding /// DNA binding	nucleus	Hs.326035	1958	ENSG00000120738	chr5	3.165	-0.602502	3.75045	-2.7316	0
202672_s_at	activating transcription factor 3	ATF3	transcription /// regulation of transcription, DNA-dependent	DNA binding /// transcription factor activity /// transcription corepressor activity /// sequence-specific DNA binding /// protein dimerization activity	nucleus	Hs.460	467	ENSG00000162772	chr1	3.0253	1.50973	3.07644	-2.95639	0
201236_s_at	BTG family, member 2	BTG2	DNA repair /// transcription /// regulation of transcription, DNA-dependent /// negative regulation of cell proliferation /// response to DNA damage stimulus	transcription factor activity	---	Hs.519162	7832	ENSG00000159388	chr1	2.83677	-1.45435	3.46733	-2.20492	0
36711_at	v-maf musculoaponeurotic fibrosarcoma oncogene homolog F (avian)	MAFF	transcription /// regulation of transcription, DNA-dependent /// transcription from RNA polymerase II promoter /// parturition	DNA binding /// sequence-specific DNA binding /// protein dimerization activity	nucleus	Hs.517617	23764	ENSG00000185022	chr22	2.75193	0.88741	2.97525	-2.65463	0
202768_at	FBJ murine osteosarcoma viral oncogene homolog B	FOSB	regulation of progression through cell cycle /// negative regulation of transcription from RNA polymerase II promoter /// regulation of transcription, DNA-dependent /// development /// behavior	DNA binding /// transcription factor binding /// DNA binding /// sequence-specific DNA binding /// protein dimerization activity	nucleus	Hs.75678	2354	ENSG00000125740	chr19	2.71021	-0.0209	3.1144	-2.43955	0
208370_s_at	Down syndrome critical region gene 1	DSCR1	signal transduction /// central nervous system development /// circulation /// calcium-mediated signaling	nucleotide binding /// transcription factor activity /// DNA binding	nucleus	Hs.282326	1827	ENSG00000159200	chr21	2.63754	1.45446	2.65224	-2.60336	0
206115_at	early growth response 3	EGR3	transcription /// regulation of transcription, DNA-dependent /// muscle development /// circadian rhythm	transcription factor activity /// zinc ion binding /// metal ion binding /// nucleic acid binding /// DNA binding	nucleus	Hs.534313	1960	ENSG00000179388	chr8	2.63711	0.240445	2.98288	-2.42957	0
203574_at	nuclear factor, interleukin 3 regulated	NFIL3	regulation of transcription, DNA-dependent /// transcription from RNA polymerase II promoter /// immune response	DNA binding /// sequence-specific DNA binding /// protein dimerization activity /// DNA binding /// transcription factor activity /// transcription corepressor activity	nucleus /// nucleus	Hs.79334	4783	ENSG00000165030	chr9	2.35164	0.0476	2.70665	-2.14366	0
205239_at	amphiregulin (schwannoma-derived growth factor)	AREG	cell-cell signaling /// cell proliferation	cytokine activity /// growth factor activity /// growth factor activity	extracellular space /// integral to membrane /// extracellular space /// membrane	Hs.270833	374	ENSG00000109321	chr4	2.32208	-0.922131	2.81167	-1.87984	0
220370_s_at	ubiquitin specific peptidase 36	USP36	ubiquitin-dependent protein catabolism /// ubiquitin cycle	cysteine-type endopeptidase activity /// ubiquitin thiolesterase activity /// hydrolase activity /// peptidase activity /// cysteine-type peptidase activity	nucleus	Hs.464243	57602	ENSG00000055483	chr17	2.24823	-1.13752	2.78273	-1.78017	0
209189_at	v-fos FBJ murine osteosarcoma viral oncogene homolog	FOS	DNA methylation /// regulation of transcription from RNA polymerase II promoter /// inflammatory response /// regulation of transcription, DNA-dependent	DNA binding /// specific RNA polymerase II transcription factor activity /// sequence-specific DNA binding /// protein dimerization activity	nucleus /// nucleus	Hs.25647	2353	ENSG00000170345	chr14	2.22177	0.926665	2.31258	-2.14798	0
203752_s_at	jun D proto-oncogene	JUND	transcription /// regulation of transcription from RNA polymerase II promoter /// regulation of transcription, DNA-dependent	transcription factor activity /// RNA polymerase II transcription factor activity /// DNA binding /// sequence-specific DNA binding /// protein dimerization activity	chromatin /// nucleus	Hs.2780	3727		chr19	2.13719	0.302262	2.41643	-2.00657	0
201041_s_at	dual specificity phosphatase 1	DUSP1	protein amino acid dephosphorylation /// response to oxidative stress /// cell cycle	non-membrane spanning protein tyrosine phosphatase activity /// hydrolase activity /// MAP kinase phosphatase activity /// phosphoprotein phosphatase activity /// protein tyrosine/serine/threonine phosphatase activity	---	Hs.171695	1843	ENSG00000120129	chr5	2.13176	1.29785	2.08958	-2.10533	0
218574_s_at	LIM and cysteine-rich domains 1	LMCD1	---	zinc ion binding /// metal ion binding	---	Hs.475353	29995	ENSG00000071282	chr3	2.10405	3.4591	0.833105	-1.88997	0
204094_s_at	TSC22 domain family, member 2	TSC22D2	regulation of transcription, DNA-dependent	transcription factor activity /// catalytic activity	---	Hs.52526	9819	ENSG00000196428	chr3	2.09053	2.4808	1.48994	-2.05667	0
37028_at	protein phosphatase 1, regulatory (inhibitor) subunit 15A	PPP1R15A	apoptosis /// response to DNA damage stimulus /// cell cycle arrest	---	---	Hs.76556	23645	ENSG00000087074	chr19	1.96858	0.112832	2.25159	-1.8094	0
210764_s_at	cysteine-rich, angiogenic inducer, 61	CYR61	regulation of cell growth /// chemotaxis /// cell adhesion /// sensory perception /// cell proliferation /// morphogenesis /// response to stimulus	insulin-like growth factor binding /// heparin binding /// protein binding /// growth factor binding	extracellular region	Hs.8867	3491	ENSG00000142871	chr1	1.92039	0.893964	1.97379	-1.87011	0
221962_s_at	ubiquitin-conjugating enzyme E2H (UBC8 homolog, yeast)	UBE2H	ubiquitin cycle /// protein modification	ubiquitin-protein ligase activity /// ubiquitin-like activating enzyme activity /// ligase activity	---	Hs.344165	7328	ENSG00000186591	chr7	1.90974	3.83745	-0.100815	-1.29131	0
205249_at	early growth response 2 (Krox-20 homolog, Drosophila)	EGR2	transcription /// regulation of transcription, DNA-dependent /// brain development /// peripheral nervous system development /// mechanosensory behavior	transcription factor activity /// protein binding /// zinc ion binding /// metal ion binding /// nucleic acid binding /// DNA binding	nucleus	Hs.1395	1959		chr10	1.88975	-1.69715	2.30424	-1.20435	0
204011_at	sprouty homolog 2 (Drosophila)	SPRY2	cell-cell signaling /// development /// organ morphogenesis /// regulation of signal transduction /// signal transduction	---	microtubule /// membrane	Hs.18676	10253	ENSG00000136158	chr13	1.82483	0.805199	1.92399	-1.79928	0
209523_at	TAF2 RNA polymerase II, TATA box binding protein (TBP)-associated factor, 150kDa	TAF2	proteolysis /// transcription initiation from RNA polymerase II promoter	membrane alanyl aminopeptidase activity /// binding /// RNA polymerase II transcription factor activity	transcription factor TFIID complex /// transcription factor TFIID complex	Hs.122752	6873	ENSG00000064313	chr8	1.81951	3.4857	0.340719	-1.5126	0
215294_s_at	SWI/SNF related, matrix associated, actin dependent regulator of chromatin, subfamily a, member 1	SMARCA1	chromatin remodeling /// transcription /// regulation of transcription, DNA-dependent	nucleotide binding /// DNA binding /// helicase activity /// helicase activity /// ATP binding /// hydrolase activity /// nucleic acid binding	nucleus /// nucleus	Hs.152292	6594	ENSG00000102038	chrX	1.81921	3.84358	-0.856181	-0.699993	0
221230_s_at	AT rich interactive domain 4B (RBP1- like) /// AT rich interactive domain 4B (RBP1- like)	ARID4B	chromatin assembly or disassembly	nucleic acid binding /// DNA binding /// chromatin binding	chromatin /// intracellular /// nucleus	Hs.533633	51742	ENSG00000054267	chr1	1.81515	3.47911	0.272429	-1.45659	0
208901_s_at	topoisomerase (DNA) I	TOP1	DNA topological change /// DNA unwinding during replication	DNA topoisomerase type I activity /// DNA binding /// DNA topoisomerase activity /// DNA topoisomerase type I activity /// DNA topoisomerase (ATP-hydrolyzing) activity /// isomerase activity	chromosome	Hs.472737	7150	ENSG00000198900	chr1	1.81381	2.7789	0.925741	-1.71983	0
219789_at	natriuretic peptide receptor C/guanylate cyclase C (atrionatriuretic peptide receptor C)	NPR3	skeletal development	receptor activity /// peptide receptor activity, G-protein coupled /// receptor activity	membrane /// integral to membrane	Hs.237028	4883	ENSG00000113389	chr5	1.7714	3.64285	-0.347002	-1.02838	0
214078_at	P21 (CDKN1A)-activated kinase 3	PAK3	protein amino acid phosphorylation /// development /// protein amino acid phosphorylation	nucleotide binding /// magnesium ion binding /// protein serine/threonine kinase activity /// ATP binding /// transferase activity /// protein kinase activity /// kinase activity /// metal ion binding /// protein serine/threonine kinase activity	integral to membrane	Hs.390616	5063		chrX	1.74914	3.43642	0.00495	-1.23118	0
204175_at	zinc finger protein 593	ZNF593	negative regulation of transcription from RNA polymerase II promoter /// transcription /// regulation of transcription, DNA-dependent	DNA binding /// transcription corepressor activity /// zinc ion binding /// metal ion binding /// nucleic acid binding	nucleus	Hs.477273	51042	ENSG00000142684	chr1	1.72985	3.75317	-1.07742	-0.493874	0
201153_s_at	muscleblind-like (Drosophila)	MBNL1	embryonic development (sensu Mammalia) /// nervous system development /// muscle development /// embryonic limb morphogenesis /// myoblast differentiation	double-stranded RNA binding /// metal ion binding /// nucleic acid binding /// zinc ion binding /// RNA binding	nucleus /// cytoplasm /// nucleus	Hs.478000	4154	ENSG00000152601	chr3	1.72943	3.55901	-0.123968	-1.17367	0
220171_x_at	KIAA1704	KIAA1704	---	---	---	Hs.507922	55425		chr13	1.69989	3.47136	-1.19265	-0.302688	0
214508_x_at	cAMP responsive element modulator	CREM	transcription /// regulation of transcription, DNA-dependent /// regulation of transcription, DNA-dependent /// signal transduction /// regulation of transcription, DNA-dependent	transcription factor activity /// protein binding /// DNA binding /// sequence-specific DNA binding /// protein dimerization activity /// DNA binding /// cAMP response element binding protein binding	nucleus /// nucleus /// nucleus	Hs.200250	1390	ENSG00000095794	chr10	1.67317	-0.05	1.94465	-1.51008	0.10231
201881_s_at	ariadne homolog, ubiquitin-conjugating enzyme E2 binding protein, 1 (Drosophila)	ARIH1	ubiquitin-dependent protein catabolism /// protein ubiquitination /// ubiquitin cycle	ubiquitin-protein ligase activity /// zinc ion binding /// ubiquitin-like-protein ligase activity /// enzyme binding /// metal ion binding /// protein binding	ubiquitin ligase complex /// ubiquitin ligase complex	Hs.268787	25820	ENSG00000166233	chr15	1.64064	1.86656	1.23752	-1.63896	0.143772
202719_s_at	testis derived transcript (3 LIM domains)	TES	---	zinc ion binding /// metal ion binding	---	Hs.533391	26136	ENSG00000135269	chr7	1.63279	2.22453	0.980199	-1.56463	0.143772
218023_s_at	family with sequence similarity 53, member C	FAM53C	---	---	---	Hs.54056	51307	ENSG00000120709	chr5	1.62958	-0.0471	1.91617	-1.48873	0.143772
211382_s_at	transforming, acidic coiled-coil containing protein 2	TACC2	---	---	nucleus	Hs.501252	10579	ENSG00000138162	chr10	1.61772	2.48511	0.810901	-1.52467	0.143772
36829_at	period homolog 1 (Drosophila)	PER1	transcription /// regulation of transcription, DNA-dependent /// signal transduction /// entrainment of circadian clock /// negative regulation of transcription /// rhythmic process /// circadian rhythm	nucleic acid binding /// signal transducer activity /// protein binding	nucleus	Hs.445534	5187	ENSG00000179094	chr17	1.61552	-0.027	1.90607	-1.48798	0.143772
202322_s_at	geranylgeranyl diphosphate synthase 1	GGPS1	isoprenoid biosynthesis /// isoprenoid metabolism	dimethylallyltranstransferase activity /// farnesyltranstransferase activity /// transferase activity /// catalytic activity /// farnesyltranstransferase activity	soluble fraction	Hs.55498	9453	ENSG00000152904	chr1	1.60035	3.4514	-0.943803	-0.491083	0.143772
201210_at	DEAD (Asp-Glu-Ala-Asp) box polypeptide 3, X-linked	DDX3X	---	nucleotide binding /// DNA binding /// RNA binding /// ATP-dependent RNA helicase activity /// protein binding /// ATP binding /// hydrolase activity /// nucleic acid binding /// helicase activity /// ATP-dependent helicase activity	nucleus /// cytoplasm /// nucleus	Hs.380774	1654	ENSG00000124487	chrX	1.59191	1.32882	1.43549	-1.60247	0.143772
208093_s_at	nudE nuclear distribution gene E homolog like 1 (A. nidulans) /// nudE nuclear distribution gene E homolog like 1 (A. nidulans)	NDEL1	---	---	---	Hs.372123	81565	ENSG00000166579	chr17	1.56366	0.575719	1.69082	-1.53411	0.143772
210170_at	PDZ and LIM domain 3	PDLIM3	---	protein binding /// zinc ion binding /// metal ion binding	---	Hs.85862	27295	ENSG00000154553	chr4	1.51832	2.2106	0.826278	-1.43872	0.252933
205644_s_at	small nuclear ribonucleoprotein polypeptide G	SNRPG	spliceosome assembly /// RNA splicing /// nuclear mRNA splicing, via spliceosome /// mRNA processing /// G-protein coupled receptor protein signaling pathway	RNA binding /// protein binding /// receptor binding /// protein binding /// protein binding /// protein binding	spliceosome complex /// small nucleolar ribonucleoprotein complex /// small nuclear ribonucleoprotein complex /// cytosol /// membrane /// membrane fraction /// soluble fraction /// nucleus /// ribonucleoprotein complex	Hs.516076	6637	ENSG00000143977	chr19	1.51489	2.78341	-1.49796	0.182893	0.252933
200815_s_at	platelet-activating factor acetylhydrolase, isoform Ib, alpha subunit 45kDa	PAFAH1B1	establishment of mitotic spindle orientation /// lipid metabolism /// cell motility /// microtubule-based process /// cell cycle /// mitosis /// signal transduction /// nervous system development /// cell differentiation /// cell division /// development	dynein binding /// protein binding	astral microtubule /// kinetochore /// nuclear envelope /// cytoskeleton /// microtubule /// microtubule associated complex /// cell cortex	Hs.77318	5048	ENSG00000007168	chr17	1.51224	0.718902	1.58089	-1.49888	0.252933
218004_at	BSD domain containing 1	BSDC1	---	---	---	Hs.353454	55108	ENSG00000160058	chr1	1.49065	1.52058	1.24951	-1.52482	0.252933
204472_at	GTP binding protein overexpressed in skeletal muscle	GEM	immune response /// cell surface receptor linked signal transduction /// small GTPase mediated signal transduction /// protein transport /// signal transduction	nucleotide binding /// calmodulin binding /// GTP binding /// protein binding /// GTP binding	membrane	Hs.345139	2669	ENSG00000164949	chr8	1.47569	2.04472	0.864226	-1.40929	0.252933
210793_s_at	nucleoporin 98kDa	NUP98	protein import into nucleus, docking /// DNA replication /// nucleocytoplasmic transport /// nuclear pore organization and biogenesis /// protein transport /// transport /// protein import into nucleus, docking	transporter activity /// protein binding /// structural constituent of nuclear pore	nuclear pore /// nuclear pore /// nucleoplasm /// nucleus /// nuclear pore	Hs.524750	4928		chr11	1.46758	2.65071	0.351054	-1.22251	0.333131
204030_s_at	schwannomin interacting protein 1	SCHIP1	---	---	cytoplasm	Hs.134665	29970		chr3	1.4607	2.54917	0.417978	-1.23883	0.333131
221704_s_at	vacuolar protein sorting 37B (yeast) /// vacuolar protein sorting 37B (yeast)	VPS37B	---	---	---	Hs.507162	79720	ENSG00000139722	chr12	1.44887	-0.420278	1.7531	-1.22734	0.333131
215884_s_at	ubiquilin 2	UBQLN2	protein modification	oxidoreductase activity	nucleus	Hs.522668	29978	ENSG00000188021	chrX	1.41214	2.92607	-0.202228	-0.88613	0.370815
212077_at	caldesmon 1	CALD1	muscle contraction /// muscle development /// cell motility	actin binding /// calmodulin binding /// tropomyosin binding /// myosin binding /// actin binding /// calmodulin binding	cytoskeleton	Hs.490203	800	ENSG00000122786	chr7	1.38605	2.22546	0.656014	-1.31025	0.370815
217741_s_at	zinc finger, A20 domain containing 2	ZFAND5	---	DNA binding /// zinc ion binding /// metal ion binding	---	Hs.406096	7763	ENSG00000107372	chr9	1.37972	-0.634775	1.68015	-1.09341	0.370815
206949_s_at	RUN and SH3 domain containing 1	RUSC1	---	SH3/SH2 adaptor activity	nucleus	Hs.226499	23623	ENSG00000160753	chr1	1.36629	-2.81418	0.178961	0.864451	0.370815
206363_at	v-maf musculoaponeurotic fibrosarcoma oncogene homolog (avian)	MAF	transcription /// regulation of transcription, DNA-dependent /// transcription from RNA polymerase II promoter	DNA binding /// RNA polymerase II transcription factor activity /// sequence-specific DNA binding /// protein dimerization activity	chromatin /// nucleus	Hs.134859	4094	ENSG00000178573	chr16	1.35545	-2.48683	-0.245611	1.08114	0.370815
204017_at	KDEL (Lys-Asp-Glu-Leu) endoplasmic reticulum protein retention receptor 3	KDELR3	ER to Golgi vesicle-mediated transport /// protein transport /// protein retention in ER /// transport	receptor activity /// ER retention sequence binding	endoplasmic reticulum /// integral to membrane /// membrane	Hs.554798	11015	ENSG00000100196	chr22	1.34042	-1.68314	-0.91388	1.31917	0.370815
